# Supplementary material for: DNA Methylation and All-Cause Mortality in Middle-Aged and Elderly Danish Twins
Source: Genes (Basel). 2018 Feb 8;9(2):78. doi: 10.3390/genes9020078 (PMC5852574; doi:10.3390/genes9020078)
Supplement: Supplementary file 1 [file genes-09-00078-s001.zip › TableS1.xlsx]

## Sheet: Sheet1
CpG	hazard.ratio	coefficient	se.coefficient.	p.value	FDR	AddressA_ID	AlleleA_ProbeSeq	AddressB_ID	AlleleB_ProbeSeq	Infinium_Design_Type	Next_Base	Color_Channel	Forward_Sequence	Genome_Build	CHR	MAPINFO	SourceSeq	Chromosome_36	Coordinate_36	Strand	Probe_SNPs	Probe_SNPs_10	Random_Loci	Methyl27_Loci	UCSC_RefGene_Name	UCSC_RefGene_Accession	UCSC_RefGene_Group	UCSC_CpG_Islands_Name	Relation_to_UCSC_CpG_Island	Phantom	DMR	Enhancer	HMM_Island	Regulatory_Feature_Name	Regulatory_Feature_Group	DHS
cg07626482	0.638127214410776	-0.449217619885837	0.0644657387682023	3.20754534044454e-12	1.41504070239051e-06	23745381	ATACAACTAAACACATTCACRCAAACACTCAACTAAAACTATAACATCTC			II			CAGGGGTCTTAGTACACAGTGAGCGTGTGTATGACCGCTGGTATCTGGCCATGTGTTTGT[CG]AGATGCTACAGCCTCAGCTGAGTGTCTGCGTGAATGTGTCCAGCTGTATGTCATTTGGTT	37	19	47289503	CGAGATGCTACAGCCTCAGCTGAGTGTCTGCGTGAATGTGTCCAGCTGTA	19	51981343	F					SLC1A5;SLC1A5;SLC1A5	NM_001145145;NM_005628;NM_001145144	TSS1500;Body;5'UTR	chr19:47290585-47291983	N_Shore		RDMR
cg12627844	0.693878608780741	-0.365458249076324	0.0625713579922373	5.1993318539445e-09	0.00114686862034308	34663471	CTATCAATTACAACTACTAATAACCTATCATAAACAATAATAAACACTAC			II			GTCCCAAACAACTATCAATTACAGCTACTGGTAACCTATCATAAGCAATGATGAGCACTA[CG]AACCATCAACATCCATTTCTAGGAAATCCGATTCTGACTACACTACAAATACAGTCAAAC	37	2	64245000	TATCAATTACAGCTACTGGTAACCTATCATAAGCAATGATGAGCACTACG	2	64098504	R					VPS54;VPS54	NM_016516;NM_001005739	5'UTR;5'UTR	chr2:64245934-64246893	N_Shore		RDMR			2:64244943-64245135	Promoter_Associated_Cell_type_specific
cg05339037	0.769136549597841	-0.262486757492262	0.046033438653116	1.18348105759836e-08	0.00130520200433884	10769381	AACCTAACTATAAAAATCCCCTAACCTTAAATACAATCACTAATATCTAC			II			TTTGCAGTGAGGGCCTGGCTGTGGGGGTCCCCTGGCCTTGAATGCAGTCACTGGTGTCTG[CG]CCCTATCCACCTCCCTCAACGCACCGATTCCCAGGCCCAAGGCTCAGGGCCTCTAGGCTC	37	19	13951168	GCCTGGCTGTGGGGGTCCCCTGGCCTTGAATGCAGTCACTGGTGTCTGCG	19	13812168	R								chr19:13953222-13953554	N_Shelf		RDMR			19:13949784-13951566	Promoter_Associated
cg03487027	0.726070973009347	-0.320107509969394	0.0564254825563683	1.40234789336446e-08	0.00130520200433884	61625442	AAAAATACACACCATACAACAAATACATAAAATACACCAACAAATATCCA	24710412	AAAAATACACACCGTACAACGAATACGTAAAATACACCAACGAATATCCG	I	A	Red	CGGCCGTTAGCGAGGAGTGCACACCGTGCAGCGGGTGCGTGGGGTACACCAGCGGGTATC[CG]GACTTCAGCGCCGCAGCCGCAGCAGCCGGATCATGTGCGCAAGAAGCGCTGGCGGCCGCC	37	10	77159055	AGGAGTGCACACCGTGCAGCGGGTGCGTGGGGTACACCAGCGGGTATCCG	10	76829061	R					ZNF503	NM_032772	Body	chr10:77155128-77169600	Island				10:76828340-76830392	10:77158878-77159061	Unclassified_Cell_type_specific
cg20162822	0.781289428830243	-0.246809610302328	0.0438440131819313	1.80978171337998e-08	0.00130520200433884	50708463	CCAAACTATACCAAACACAAATTCCACACAAAACTAAAAACAACACTTCA	14798461	CCAAACTATACCAAACACGAATTCCACGCGAAACTAAAAACAACGCTTCG	I	C	Grn	TTGTCCCGGGACACCTAGGCTAGGGTGGGGAGAGACGGGCCCTGGTGGTGGCTCGGGAGG[CG]AAGCGTTGTCCTCAGCCCCGCGTGGAACTCGTGTCTGGCACAGCCTGGCTGTGGCCTAAC	37	17	1658265	CCAGGCTGTGCCAGACACGAGTTCCACGCGGGGCTGAGGACAACGCTTCG	17	1605015	F					SERPINF2;SERPINF2;SERPINF2	NM_001165921;NM_001165920;NM_000934	3'UTR;3'UTR;3'UTR	chr17:1657447-1657677	S_Shore				17:1604990-1605146
cg25121437	0.731168448759251	-0.313111409719502	0.0558309620098751	2.04437284878622e-08	0.00130520200433884	15677473	CATATAAACCTACTTTAAAAAATCTCRAACCTACRACACRAAAATACAAC			II			GTATTTTGGCCCATGTAAACCTGCTTTGAGGAGTCTCGGGCCTGCGGCACGGAGGTACAA[CG]TACAGGCAGGAAGGGAGAAAAAGGAGCCACTGATCTGGCTGAGAACAAGAGGAACTCACT	37	11	125322169	ATGTAAACCTGCTTTGAGGAGTCTCGGGCCTGCGGCACGGAGGTACAACG	11	124827379	R					FEZ1	NM_005103	Body					TRUE		11:125322046-125323586	Unclassified
cg10589813	0.708731334694575	-0.344278759814898	0.0619662913942172	2.76178800939775e-08	0.00130520200433884	16620373	CTAAACCCACCTCACCTACCTACTCAAAATAACTAAACCCAAACACAAAC			II			AGACTTGGACACTGAGCCCACCTCACCTGCCTGCTCAAGGTGGCTGAGCCCAGGCACAAA[CG]TGGGGCTGCTAGCCCTGATTCCCTGGGACAGGCTCCTCTTCCCTGCCCACTGATCCCTTT	37	20	48809978	TGAGCCCACCTCACCTGCCTGCTCAAGGTGGCTGAGCCCAGGCACAAACG	20	48243385	R								chr20:48806598-48809022	S_Shore		RDMR			20:48809974-48810353	NonGene_Associated
cg08627624	0.687758297059052	-0.374317815187624	0.0674409310598493	2.8516974337478e-08	0.00130520200433884	48687494	ACATAAATCCCTTAAAAACCRAATAAACTCCCTCTCTAATCATATTTACC			II			CTCCACAGTTAGCATGAGTCCCTTGAGAGCCGGGTAAGCTCCCTCTCTAATCATGTTTGC[CG]CCTGCCCCCCAGCTCTCTGCCCTGCCAACTTCTAGCAGAGTGTCTTACATTGCTTTTTAC	37	10	70031114	CATGAGTCCCTTGAGAGCCGGGTAAGCTCCCTCTCTAATCATGTTTGCCG	10	69701120	R												TRUE
cg06598544	0.778455034715597	-0.250444048251468	0.0452539960841057	3.12676373681597e-08	0.00130520200433884	50657408	AAACAAATAACAAAAACACCCAAAACACAATAAACAATCATAAAAAAACA	48680364	AAACAAATAACAAAAACGCCCGAAACACAATAAACGATCATAAAAAAACG	I	A	Red	TTCAACGTGAGGAAGCAAGTGACAAGGACGCCCGAAGCACAGTGGACGGTCATGAAGGAG[CG]GGGGTGTGGCAGGCGGGTGACGTCCAGGAGAGGGAGCGCCCCTGGCTGCCCCTCGGCCGC	37	20	61472147	AAGCAAGTGACAAGGACGCCCGAAGCACAGTGGACGGTCATGAAGGAGCG	20	60942592	R					COL9A3	NM_001853	3'UTR	chr20:61471903-61472256	Island				20:60942132-60942701
cg23591302	0.739011083432604	-0.302442360267371	0.0546583234747554	3.14213437491162e-08	0.00130520200433884	51680428	TTTACATACTCATATACAAATAATCTAACCCTAAAAACACCACACTAACA	68796330	TTTACATACTCGTATACGAATAATCTAACCCTAAAAACGCCGCGCTAACG	I	A	Red	AGTACATTCCATGACAGTAAGAAACAAAAGGAGGAAACATGACGACAAAGCCTGGTCCTC[CG]CCAGCGCGGCGCTTCTAGGGTCAGATTATCCGCACACGAGTATGTAAAGACAAAATCCAA	37	12	42876090	CGCCAGCGCGGCGCTTCTAGGGTCAGATTATCCGCACACGAGTATGTAAA	12	41162357	F	rs935893				PRICKLE1;PRICKLE1;PRICKLE1;PRICKLE1	NM_153026;NM_001144881;NM_001144882;NM_001144883	5'UTR;5'UTR;5'UTR;5'UTR	chr12:42876654-42878193	N_Shore				12:41162357-41162396	12:42876032-42878260	Unclassified
cg13580749	0.720925064907704	-0.327220079265356	0.0592021299707048	3.25442516269092e-08	0.00130520200433884	64644501	ACCATCTATTTAAAACTACTAATATAATTCCAATTTAAAATTACATTAAC			II			CTCTTAAGTACAGAAGGCCTGAAATACAAAAGGAAATAAGGAAGAAGTCCAGGAGGCAAA[CG]CTAATGCAATTTCAAACTGGAATTACATCAGCAGCTTTAAACAGATGGCAGAATGGGAAT	37	9	102181570	CGCTAATGCAATTTCAAACTGGAATTACATCAGCAGCTTTAAACAGATGG	9	101221391	F												TRUE
cg15013177	0.774260896449131	-0.255846386673926	0.0465884868594008	3.98257746780928e-08	0.00131055499659289	28704505	AAATTAAATTCACCCTCCTCTTTCTTTAACTAAAAATAATCACTCCTATC			II			GGAAACCTAATAAGTAGTTAGTCTGACCCAGTTTTCAATAAGAGAGATTTTCTGATGACC[CG]ACAGGAGTGACTATCTCCAGTCAAAGAAAGAGGAGGGTGAATTTAATCTTTCATGGCCCT	37	3	1134366	GATTAAATTCACCCTCCTCTTTCTTTGACTGGAGATAGTCACTCCTGTCG	3	1109366	F	rs78996392				CNTN6	NM_014461	TSS1500					TRUE
cg17087741	0.713675299055217	-0.337327183306697	0.0615114504784886	4.15876372228396e-08	0.00131055499659289	31775331	TAAATATCCCTAAACTAAACCTATCCCTATCCCTAAATAAACCCCTTCCC			II			CACCCAGGAGGCTGAGCACTCGCTCCATGAACACCCTGTGTGCTGCCAGTATCTGCACCA[CG]GGAAGGGGCTCATCCAGGGACAGGGACAGGCCTAGCCTAGGGACACCCATCCTGGGGCCC	37	2	233283010	CGGGAAGGGGCTCATCCAGGGACAGGGACAGGCCTAGCCTAGGGACACCC	2	232991254	F	rs13003189	rs62192181						chr2:233283397-233285959	N_Shore					2:233282911-233283175	Unclassified_Cell_type_specific
cg04716447	1.42256404047597	0.35246090567176	0.0642711868265861	4.15898312455809e-08	0.00131055499659289	19619466	AACTTACCACACTCCTATTCAACTTCTACAACTTTCTAACCACCTATACA	36676467	AACTTACCGCGCTCCTATTCAACTTCTACAACTTTCTAACCACCTATACG	I	C	Grn	TGGGAGCCCATGGACTTGCCGCGCTCCTGTTCAGCTTCTGCAACTTTCTAGCCACCTGTG[CG]CCCTTGGGTGTGGCTAAGCTCTTAGACCTCAGTTTCCTCCCGGAGCAACTCCTGCGGTGG	37	12	122444621	GACTTGCCGCGCTCCTGTTCAGCTTCTGCAACTTTCTAGCCACCTGTGCG	12	120929004	R		rs75384067											12:120928833-120929047	12:122444152-122444783	Unclassified_Cell_type_specific
cg05232694	0.722809210100311	-0.324609978092463	0.0594028067844379	4.64066256533613e-08	0.00132591427240536	72634410	CCTAAACACCAAAACAAATAACTAAAAACCCTACTTAAAAAAAAATTCCA	53607506	CCTAAACGCCGAAACGAATAACTAAAAACCCTACTTAAAAAAAAATTCCG	I	A	Red	TGACTCAGAGCCCCTAGGCGCCGGGACGGGTGGCTGGGAACCCTGCTTGAGAAGAGATTC[CG]GAGCCTCTGGCTGGTCCCGAGTGTCAGGCTTGGGTTTGGAAGGGCTGGGAGGTCTGTGAC	37	20	48809539	CCTAGGCGCCGGGACGGGTGGCTGGGAACCCTGCTTGAGAAGAGATTCCG	20	48242946	R								chr20:48806598-48809022	S_Shore		RDMR
cg06172950	0.742403985075235	-0.29786172969692	0.0545710412636634	4.80882862419207e-08	0.00132591427240536	30611347	TCCTCCCCAAAACCCAAAACACTAATCTAATCATAAAAATAACATCAAAC			II			GGTTTATAGTGTTGTCATGAGTATTTCAAGCTTTTTATACAATGCCCCTTTGTTGGAATT[CG]TCTGATGTTATCCTTATGATTAGACTAGTGTTTTGGGTTTTGGGGAGGAAAACCACAGTG	37	13	46075084	CGTCTGATGTTATCCTTATGATTAGACTAGTGTTTTGGGTTTTGGGGAGG	13	44973085	F					COG3	NM_031431	Body					TRUE
cg26186132	0.711042494448746	-0.341023083807714	0.0628127763468859	5.66074297436714e-08	0.00140794235376952	57713496	AAACAAAACTAAAATCTTAACCTCTTAATCCCCAAACCAACAAACTTTCC			II			TTTCATGGCACAAACAGAACTGGGGTCTTGGCCTCTTGATCCCCAGGCCAGCAGGCTTTC[CG]CAAGCAACGCCGTCCCTGCCTGAGATTCCCTCAGGCCCCAGCCTTAAACGGAGTGCCCAG	37	6	74017345	AACAGAACTGGGGTCTTGGCCTCTTGATCCCCAGGCCAGCAGGCTTTCCG	6	74074066	R					C6orf147	NR_027005	Body	chr6:74019428-74020053	N_Shelf
cg11339912	0.721814171061764	-0.325987554018314	0.0600724485249854	5.7446192691657e-08	0.00140794235376952	13737484	AATTCACACTTTACTAAAAAAAACAATCACCCCATACCCRCCAAATTACC			II			AGCTCTAGAGTAGTTCACACTTTGCTGGGGAAGACAGTCACCCCATACCCGCCAAGTTAC[CG]CAAGGCAAGAGCCCTGGAGGAAATAGCTGAGAGCCACGGCATGGGATGGAGAAAAACAAA	37	5	145421667	GTTCACACTTTGCTGGGGAAGACAGTCACCCCATACCCGCCAAGTTACCG	5	145401860	R					SH3RF2	NM_152550	Body					TRUE		5:145420119-145421869	Unclassified_Cell_type_specific
cg24750887	1.42263540439074	0.352511070109199	0.0651324743600775	6.22492667412544e-08	0.00143757157789492	66690491	AATAATACTTTCAACCAACTTCTCAAATTACTCTCRAACATCTAAAAAAC			II			ACCATGGTAGAAGTAATGCTTTCAACCAGCTTCTCAGGTTGCTCTCGGGCATCTGAAGGG[CG]CAATAACTCTGTCATGTTAATCAGCTCTTGCTGAAAAGCAAACCAGCTGAGCTGAAAGGA	37	4	89534723	CGCCCTTCAGATGCCCGAGAGCAACCTGAGAAGCTGGTTGAAAGCATTAC	4	89753746	R					HERC3	NM_014606	Body					TRUE		4:89534609-89535086	Unclassified_Cell_type_specific
cg15763258	0.734987997695477	-0.307901109568649	0.0569765597861339	6.51723446321029e-08	0.00143757157789492	61673343	TAATCTAACAAATAACAAATCATCTTCACTACATTAATCAATAATCACCC			II			TAATTCCAGTGGGGGAGGCAGCTGGTGCTGAAAGGAATTGGGGGACAGTATAGGAATGTT[CG]GGTGACTACTGATTAATGTAGTGAAGATGATCTGTCACTTGCCAGACCAACAGGAGTTGG	37	11	128561675	CGGGTGACTACTGATTAATGTAGTGAAGATGATCTGTCACTTGCCAGACC	11	128066885	F					FLI1	NM_001167681	TSS1500	chr11:128562671-128565011	N_Shore		RDMR			11:128561561-128562410	Unclassified
cg15871086	0.736391250545401	-0.305993711082444	0.0569262920316782	7.64715759604684e-08	0.00160648573574858	52731477	TCTTCAAAATATACACCCTCATCCCCTAACTACTAAAAATATTAACTACC			II			AGAACTGTCACAAGACGGTGGCCAAAGCAATTTGCAGTGAGGGAGTCAGCTGTGAGTAGT[CG]GCAGCCAATATTCTTAGCAGCTAGGGGATGAGGGTGTATACTCTGAAGAGAGAACCTAGA	37	18	56526595	CGGCAGCCAATATTCTTAGCAGCTAGGGGATGAGGGTGTATACTCTGAAG	18	54677575	F								chr18:56530395-56531288	N_Shelf			TRUE
cg02657160	0.695478196258751	-0.363155617845854	0.0678845088603159	8.8144185061978e-08	0.00172409320860359	42669490	AAAAAATTCCTAACTTTTCCTAACTAAAAATACAACAACAACTTCTCACC			II			GGAAAACTAGACTGAACTTCATTTAATATAGATGTGTCAGTATCACAGCTCAAAATCTGC[CG]GTGAGAAGCTGCTGTTGTATTTCCAGCTAGGAAAAGTCAGGAATCTTTCAAGTTTCCACT	37	3	98311063	AAAGATTCCTGACTTTTCCTAGCTGGAAATACAACAGCAGCTTCTCACCG	3	99793753	F					CPOX	NM_000097	Body	chr3:98311909-98312696	N_Shore
cg02711608	0.6856010272853	-0.377459413325565	0.0706050695721044	8.98860816889169e-08	0.00172409320860359	38692415	CTAACTCCCCAAATCCTACAAAAAAATACAAACCTAATTCCAACCCTACC			II			CGAGTGGAAGCTTTGGGGGCCCGCCTGCACGCAAATACAGCCCCTACTCATGCCTCAGCC[CG]GCAGGGTTGGAACTAGGCTTGCACCCCTTTGCAGGACTTGGGGAGTCAGCCTCCTTCAGC	37	19	47287964	TGACTCCCCAAGTCCTGCAAAGGGGTGCAAGCCTAGTTCCAACCCTGCCG	19	51979804	F	rs35964850	rs76693964			SLC1A5;SLC1A5;SLC1A5;SLC1A5	NM_001145145;NM_001145145;NM_005628;NM_001145144	1stExon;5'UTR;Body;5'UTR	chr19:47290585-47291983	N_Shelf					19:47287361-47288340	Promoter_Associated
cg17459949	0.728324793018086	-0.317008186022596	0.0594706360263858	9.7943089971686e-08	0.00180035723216287	19764419	CCAAAATTTACAAAACAAATCAATAAAAATAAACCCCAAACCTATCTTCA	57715370	CCGAAATTTACGAAACGAATCGATAAAAATAAACCCCGAACCTATCTTCG	I	C	Grn	GCAGAGGGATTCCCGAGGTTTGCGGAGCGGATCGGTAAGGGTGAGCCCCGAACCTGTCTT[CG]CTCAGTTCCATAGTCGACAGCCTCCTTACCTACTGCAAGTGTCCAGAAAAACCCGTTTAG	37	10	3300445	CCGAGGTTTGCGGAGCGGATCGGTAAGGGTGAGCCCCGAACCTGTCTTCG	10	3290445	R													10:3290329-3290501
cg15656257	0.840994648106442	-0.173169982755428	0.0326361670034678	1.12010266173357e-07	0.00184126218574633	58790501	CCRACCTAACATTAACTAAAACAACTTTAAACTAAACTAACAAAATCCCC			II			CTCCAAGCCTCCTCTTGTCACCCGGCCCTGCACTATCCGGAAAAGGGGAATGGGCAGAGG[CG]GGGATCCTGTCAGCCCAGCTTAAAGCTGTCTCAGTTAATGTCAGGCCGGGGGAGGAGGCT	37	12	123450216	CGGGGATCCTGTCAGCCCAGCTTAAAGCTGTCTCAGTTAATGTCAGGCCG	12	122016169	F					ABCB9;ABCB9;ABCB9	NM_203444;NM_019624;NM_019625	5'UTR;5'UTR;5'UTR	chr12:123450868-123451207	N_Shore
cg22304262	0.748904415574788	-0.289143919663562	0.0545293839243587	1.1420610235291e-07	0.00184126218574633	40766358	CTATCTCTACAAAAATATCTTCCCTTCCAACCTAATATCAACAACCTTTC			II			GGCTGGCATCCCTCCCTGTCCACCCCCATCCCCTCAGGACACCCCTGAGGACTCACTGAG[CG]AAAGGCTGCTGACACCAGGTTGGAAGGGAAGATATTTCTGCAGAGACAGACACACAGAGG	37	19	47287778	TGTCTCTGCAGAAATATCTTCCCTTCCAACCTGGTGTCAGCAGCCTTTCG	19	51979618	F					SLC1A5;SLC1A5;SLC1A5	NM_005628;NM_001145144;NM_001145145	Body;5'UTR;Body	chr19:47290585-47291983	N_Shelf					19:47287361-47288340	Promoter_Associated
cg26095296	0.797796001857571	-0.225902350982938	0.0426292286748264	1.16288129792252e-07	0.00184126218574633	13747444	CCTATAACCCCAAAATTCAAAATAAAATCTAAACAAAACCTACTCCACCC			II			CGCCATGCTCCCCTGTGGCCCCAGAATTCAGGATGGGGTCTGGGCAGGGCCTGCTCCACC[CG]GAGGCCGTCCCTCCCTTCTCCTGCCCACTCTGAGACAGAGGGCTGGTGTCTCTCTGCAGT	37	14	105447744	CGGGTGGAGCAGGCCCTGCCCAGACCCCATCCTGAATTCTGGGGCCACAG	14	104518789	R		rs78974282						chr14:105451360-105451562	N_Shelf
cg20934892	0.780871995502543	-0.2473440407794	0.0466833487488211	1.16863136279122e-07	0.00184126218574633	12746319	TTCCAAATCTAACCTCCCCATCAAAAAAATACTTATACCCCAAAATTACC			II			TGCAGTGGGTTTGAGTATCACTGTATTTTCCAAAATTTGCGGAGGAGTGTTTTATGTCTT[CG]GCAATCTTGGGGTACAAGCACTCTTTTGATGGGGAGGCCAGACTTGGAAGCATAATACAG	37	17	49248584	CGGCAATCTTGGGGTACAAGCACTCTTTTGATGGGGAGGCCAGACTTGGA	17	46603583	F		rs78852406			NME2;NME2;NME2;NME1-NME2;NME2	NM_001018137;NM_001018138;NM_001018139;NM_001018136;NM_002512	Body;Body;Body;Body;Body	chr17:49243620-49244647	S_Shelf
cg25112191	0.679122715360862	-0.386953438208341	0.0732785010726575	1.28771254548354e-07	0.00188806831987176	18621492	TCRATACTATCTCTATAAAACCCTATCCATAAAACAACTCCCTTAATACC			II			CCCCGTGAGGCTCGGTGCTGTCTCTGTGGGGCCCTGTCCATGGGGCAGCTCCCTTGGTGC[CG]TCCTGGCTGCCCTGGCTGCCCAGGAGGGCAGGGAGCAGGGCCCAGGGGAGGGAGGAGGGC	37	1	151804260	CGGCACCAAGGGAGCTGCCCCATGGACAGGGCCCCACAGAGACAGCACCG	1	150070884	R				TRUE	RORC;RORC	NM_005060;NM_005060	1stExon;5'UTR			low-CpG:150070849-150070927
cg21381949	0.739815404660708	-0.301354577063742	0.057126207221793	1.32580894818268e-07	0.00188806831987176	59773446	CTATTATCTCTACTAATTTTCATCTTACATAAATAAACACATAATATTCC			II			CAACACTCCACCTGTTGTCTCTACTAATTTTCATCTTACATAAGTAGGCACATAATGTTC[CG]CTCGCTTCGTCTCTGTGCCTTTGCTCCGTTTCTTTTAACCACTAGAATGGTTCCCTCTAC	37	3	189700284	TGTTGTCTCTACTAATTTTCATCTTACATAAGTAGGCACATAATGTTCCG	3	191182978	R					LEPREL1;LEPREL1	NM_018192;NM_001134418	Body;Body					TRUE
cg24346776	0.760087146583793	-0.274322185717845	0.0520030769680972	1.32673220409885e-07	0.00188806831987176	11740309	TCTCTATAAATATACCACAAAACCATAAATCAAATATTACCCRAATATCC			II			ATACATTCTTCTCTCTGTAGATATACCACAAGACCATGAGTCAAGTGTTGCCCGAATGTC[CG]AGGCCCAGGTCGCCCTGAGAAGGGGTGGGGACTTCCTGGGTCGCTGGGTCCCTGGCGGGG	37	1	147737024	CGGACATTCGGGCAACACTTGACTCATGGTCTTGTGGTATATCTACAGAG	1	146203648	R								chr1:147737015-147737303	Island				1:146203640-146204016	1:147736981-147737029	Unclassified_Cell_type_specific
cg11112615	0.752232517474127	-0.2847098040556	0.0540565808970949	1.38757942469425e-07	0.00191295168436911	21640367	CAATAACTACTATTATCAACATAAATAACRTTTATTCTCATTTCAAAACC			II			GTATGACCAAAGTACTTTTCTCTTTGGTGGCACATCACAATGGATGCAATTACTCAGATA[CG]GTCCTGAAATGAGAACAAACGCCATCTATGCTGATAACAGCAGTCACTGGTGTTAATCCC	37	6	2970624	CGGTCCTGAAATGAGAACAAACGCCATCTATGCTGATAACAGCAGTCACT	6	2915623	F	rs79723089				SERPINB6	NM_004568	5'UTR	chr6:2971086-2971962	N_Shore		RDMR
cg04244170	0.692985709247537	-0.366745901581287	0.0700108963548122	1.61964398004422e-07	0.00216521860071608	31747359	TACCAAATTTCCATCAATAAAAACAAATACTTCTAATTACRAAATCCACC			II			CATCAGGATTCTGCCAGGTTTCCATCAGTGAAAGCAAATGCTTCTGGTTGCGAAATCCAC[CG]AGGATGCCAATTTAGAGGTGCTATTCAAATGTACAGCAGTTTATCCAACCACAGATAAGA	37	3	100116021	CGGTGGATTTCGCAACCAGAAGCATTTGCTTTCACTGATGGAAACCTGGC	3	101598711	R					TOMM70A	NM_014820	Body	chr3:100119504-100120857	N_Shelf
cg02810967	0.717172896828069	-0.332438328221686	0.0635838853010982	1.71036470320018e-07	0.00221924850724645	15695502	TATATTTTTTTCAATATCTTTAATTCTCAATAAACCTTTAATACCAATAC			II			GAATATGAGAAATATAAAAGCCAGTATTGATTTTGGGTTGTTGAAGAAGCGTATTTGTAA[CG]TACTGGTACTAAAGGCTTATTGAGAATCAAAGATATTGAAAAAAATATATCAAAGGAATC	37	4	17813558	CGTACTGGTACTAAAGGCTTATTGAGAATCAAAGATATTGAAAAAAATAT	4	17422656	F					NCAPG;DCAF16	NM_022346;NM_017741	Body;TSS1500	chr4:17811954-17813227	S_Shore
cg18084923	0.734716614967755	-0.308270411982845	0.0596005126774551	2.31257352822922e-07	0.00279905872509389	16802313	TTCCACACCTTCATTTATTAATATCTTATAAATAAACCCAACAATTCAAC			II			TGGTTTAACCCTTCCACACCTTCATTTGTTGATGTCTTGTGGGTGGGCCCAGCAGTTCAA[CG]TACCACATTCATAATTCTTCATCTTTCACAAGATTTCCAATTTCACTTTCCAGTTGAATG	37	19	6191871	TCCACACCTTCATTTGTTGATGTCTTGTGGGTGGGCCCAGCAGTTCAACG	19	6142871	R					ACSBG2	NM_030924	3'UTR
cg02722637	0.796006254910681	-0.228148235240636	0.0441566583107025	2.38147001119238e-07	0.00279905872509389	34635325	CCCTTAAAACTACATTTAACCTACTCTCACTAATAAAATAACTTAATAAC			II			GCCTGCTCTGCCCCTTGGAGCTGCATTTGACCTGCTCTCACTGGTAAGGTGACTTGGTGG[CG]TTCCCACTTGATTTAGCCATTTTCTTCCATTGTGAGACCACTGCCATCTATCCACCTGCC	37	12	4922070	CGCCACCAAGTCACCTTACCAGTGAGAGCAGGTCAAATGCAGCTCCAAGG	12	4792331	R					KCNA6;KCNA6	NM_002235;NM_002235	3'UTR;1stExon	chr12:4918273-4919657	S_Shelf
cg14304264	1.42561435235747	0.354602845274549	0.0686329754623762	2.38321700041233e-07	0.00279905872509389	55698428	CAACTTACCTCATCAAACCCAAACCACTCCACCACTCTTAATAAATAACA	31663431	CAACTTACCTCATCGAACCCAAACCACTCCACCACTCTTAATAAATAACG	I	C	Grn	TTGAATGTATTTTGTTTAAGATTGTCATAAATGATCAAAATACCTAGTGTGGCATTGTTG[CG]TCACTTATTAAGAGTGGTGGAGTGGCCTGGGTTCGATGAGGTAAGCTGGGCTATAATGAC	37	15	94897976	CAGCTTACCTCATCGAACCCAGGCCACTCCACCACTCTTAATAAGTGACG	15	92698980	F					MCTP2;MCTP2;MCTP2	NM_018349;NM_001159643;NM_001159644	Body;Body;TSS1500
cg01137047	0.80030191480459	-0.22276622900349	0.0431640203073438	2.45733912218604e-07	0.00279905872509389	47741390	AACATCCCAAAAAACAAAAATACCCAAAAAATAAACTCAAATACCCCCTC			II			TTAGGCACGAGAGCATCCCAGAAAGCAAAAGTGCCCAAAAAATGGACTCAGATGCCCCCT[CG]CATCTGAGTATTCCTGACAGCATGTGAACATTAATTATTAATTTTCTGTACCTCAGTTTT	37	6	2970877	GCATCCCAGAAAGCAAAAGTGCCCAAAAAATGGACTCAGATGCCCCCTCG	6	2915876	R					SERPINB6	NM_004568	5'UTR	chr6:2971086-2971962	N_Shore		RDMR
cg00965795	0.773631424087827	-0.256659715078817	0.0497772950918505	2.52065069039631e-07	0.00279905872509389	57758482	CCTAAATACTTCAAAAAAACCAAACCAAAAACATTCTTTTTCATAACCAC			II			GTCCCTTTATCCCTAAATACTTCAGAGAAGCCAAACCAAGGACATTCTTTTTCATAACCA[CG]TTTCAATGATCCAATTCAGGAAATTTAACATTGATACAATATTACTGTTATATAATCCAC	37	2	27957843	CGTGGTTATGAAAAAGAATGTCCTTGGTTTGGCTTCTCTGAAGTATTTAG	2	27811347	R								chr2:27958207-27958723	N_Shore					2:27957816-27959130	Unclassified
cg23361590	0.694381883054398	-0.36473320604778	0.0707549099292718	2.53790799265019e-07	0.00279905872509389	36789469	TTTAAAATAACCRACATCTTTCTAAATTCACTAACACTAAATAAATCCCC			II			TCGTGGCCGCTTTTGGGATGGCCGGCATCTTTCTGAGTTCACTGACACTGAGTGAGTCCC[CG]GCTCAGCGCGCTCCTGCCATGGGGGCGGGGGTGGCAGGAGAGAATGGGGCTCAGGCCGCC	37	11	64329640	CGGGGACTCACTCAGTGTCAGTGAACTCAGAAAGATGCCGGCCATCCCAA	11	64086216	R					SLC22A11	NM_018484	Body	chr11:64329520-64329825	Island				11:64086133-64086331
cg18181209	0.758383201726821	-0.27656647790844	0.0540665085755332	3.1324065208338e-07	0.00337046941641717	57760376	AAAAAAATTAATAACTTACTTAATATTCTATTATACTCTCTAAAATCCCC			II			GCCTGAGGTTCAGAGAGGTTGATGACTTGCTTGATGTTCTATTGTACTCTCTGGAATCCC[CG]TTGCATTGCGTTCATTTTTCCTAAAAACACTCCCCTCCTCCCTCCTCCTCCTTGCCTTAA	37	17	20006054	CGGGGATTCCAGAGAGTACAATAGAACATCAAGCAAGTCATCAACCTCTC	17	19946646	R					CYTSB;CYTSB	NM_152904;NM_001033553	Body;Body					TRUE
cg20842915	0.736939368626874	-0.305249657983123	0.0598247436424438	3.35376344140492e-07	0.00352272923764332	65625398	RTAATACTTCCCAAAATACTTATAATAATTCATTCTTCCCATAAATACAC			II			GTTTGGATAACGTGGTGCTTCCCAGAATGCTTATAGTGGTTCATTCTTCCCATGAATACA[CG]CAATCCTCTGAAATCCTGATGTGACCTTGGCATGATTTACCAATAGCCTCTTTTACATTT	37	7	39665132	TGGTGCTTCCCAGAATGCTTATAGTGGTTCATTCTTCCCATGAATACACG	7	39631657	R					RALA	NM_005402	5'UTR	chr7:39662543-39663792	S_Shore		RDMR
cg01574694	1.3511648035698	0.300967037896434	0.059100772339457	3.53487725979207e-07	0.00362661965565086	71600499	ACAAAAAATACAAAAAACCACTATAAATAAAAAACAATCACAAACAAACA	64657371	ACGAAAAATACGAAAAACCGCTATAAATAAAAAACGATCGCGAACAAACG	I	A	Red	GGGGAGGTGGGGGCGGGGAATGCGGGGGGCCGCTATAAATAGAGGGCGATCGCGGGCAGG[CG]GGGGGTGGGGAGAGGATGGCCAACAGGGACTCTGGGGTCAATGCCTCAAGGGGCGCGGGG	37	14	21493964	GCGGGGAATGCGGGGGGCCGCTATAAATAGAGGGCGATCGCGGGCAGGCG	14	20563804	R					NDRG2;NDRG2;NDRG2;NDRG2;NDRG2;NDRG2;NDRG2;NDRG2	NM_201539;NM_201535;NM_201536;NM_201538;NM_201541;NM_201540;NM_016250;NM_201537	TSS1500;TSS200;TSS200;TSS1500;TSS1500;TSS1500;TSS200;TSS200	chr14:21492735-21494270	Island				14:20562576-20564110			TRUE
cg03672272	0.764132473276651	-0.269014110505511	0.0532388319256764	4.34996953901923e-07	0.00432144525029545	12668309	CTCCTACTCCCACAAACCAAACCTAAAACTAACCAAAAAAAAACCTAAAC			II			GGTATCCAGCTCTCCTGCTCCCACAGGCCAGACCTGGGGCTAGCCAGGGAAAGGCCTGAA[CG]TCGGAGGAGGCAGTCTCCAGGGCCGCCAAGTGAGGGCTGCTATTCGTCAAAGCTCCAGAG	37	22	46470191	TCCTGCTCCCACAGGCCAGACCTGGGGCTAGCCAGGGAAAGGCCTGAACG	22	44848855	R								chr22:46465976-46468528	S_Shore		RDMR			22:46470144-46470314	Promoter_Associated_Cell_type_specific
cg09010707	0.731129491753288	-0.313164691619028	0.0620212471183234	4.43401648952957e-07	0.00432144525029545	54706444	CTAACTCAAAATCTCRACTAATAACTAAACCCAAAAAACCCTAACCCCAC			II			TCTGCTCCCCCCTGACTCAGAGTCTCGGCTGGTAGCTGAACCCAGGAAGCCCTGGCCCCA[CG]TCTCTCCCTGGAACCACCAGACCACACAGCCTCCTGTGCTCAACCCTTTGGCTGGGTGTC	37	12	26392567	CGTGGGGCCAGGGCTTCCTGGGTTCAGCTACCAGCCGAGACTCTGAGTCA	12	26283834	R												TRUE				TRUE
cg23400169	0.759051806430956	-0.275685247748585	0.0546318612187811	4.50599513812655e-07	0.00432144525029545	59762378	ATCCATTACTTTACAATACTATAATACAACCATTCTAAAAAACTACTAAC			II			TCACTAAGTACATCCATTACTTTGCAGTGCTGTAATGCAGCCATTCTGAGAGGCTACTGA[CG]ACACAGATTTGACTGCCTCTCTTCAAAACAACTCCAGATGTACCATTTGGAGACCTAGTG	37	8	18611395	TCCATTACTTTGCAGTGCTGTAATGCAGCCATTCTGAGAGGCTACTGACG	8	18655675	R					PSD3;PSD3	NM_206909;NM_015310	Body;Body					TRUE				TRUE
cg05568549	0.731292231178446	-0.312942130064756	0.0620879198671277	4.64787487053364e-07	0.00436267335720132	63676493	AAACAATCTACATATCCTAAATAACCTCTTCCAAATCCAACAACTCCCCC			II			GCCTCCCTAGGAGACAATCTGCATGTCCTAAATAACCTCTTCCAGATCCAGCAGCTCCCC[CG]CCTCCTCCCCAGGCTCCTTCTGAGGCGGGACAGAACCGGTGACTTTCCTGCCCGGCCTGA	37	6	41907198	CGGGGGAGCTGCTGGATCTGGAAGAGGTTATTTAGGACATGCAGATTGTC	6	42015176	R					CCND3;CCND3;CCND3;CCND3	NM_001136017;NM_001136125;NM_001136126;NM_001760	Body;Body;5'UTR;Body	chr6:41908745-41909711	N_Shore			TRUE
cg04583842	1.38934994752395	0.328835974102015	0.0653185307044886	4.79487157645231e-07	0.00440688655139104	68667399	CTCTACTCCCTCTCAAAAAACCCAAACTAAAAAAAACCAAAAAATAATCA	25730330	CTCTACTCCCTCTCGAAAAACCCAAACTAAAAAAAACCGAAAAATAATCG	I	T	Red	CCCGCCTTCTCTCTCTGCTCCCTCTCGAAGAACCCAGGCTGGAGGGAGCCGGAGGGTAAT[CG]TGCTGCTCCGCTATGGACGGTGGTGGCCCAGGAGAGTGCCTCGGGGACCCAGGTGCTTCC	37	16	88103117	CTCTGCTCCCTCTCGAAGAACCCAGGCTGGAGGGAGCCGGAGGGTAATCG	16	86660618	R					BANP;BANP	NM_017869;NM_079837	Body;Body	chr16:88101473-88101911	S_Shore				16:86660532-86660638	16:88102934-88103350	Unclassified
cg16071082	0.712709205513977	-0.338681788163765	0.0675622313886146	5.36195669309514e-07	0.00453665244802987	49807352	TAAACAAACTTATTAATAACRATTCCTTCTATAACCACTACCAACTTTCC			II			CCTCTCTGAACAGGGACCTCTGGCTCCCGACCGTCCCGGCAGCCTGGGAGCGTTCGCCTG[CG]GAAAGCTGGCAGTGGCCACAGAAGGAATCGTTATTAACAAGCCTGTTCATCTAAGCTTCT	37	21	46952285	GAACAGGCTTGTTAATAACGATTCCTTCTGTGGCCACTGCCAGCTTTCCG	21	45776713	F					SLC19A1	NM_194255	Body	chr21:46950586-46952286	Island				21:45775049-45776714
cg00411945	0.755321755761359	-0.280611453944958	0.0560149442702916	5.45483946567948e-07	0.00453665244802987	41711426	AAAACCTCCCAACCCCACAACTAAAAACAAAAACTATACTAAAACACCCA	60795501	AAAACCTCCCAACCCCACGACTAAAAACAAAAACTATACTAAAACACCCG	I	A	Red	GCAGCCAGTGTCTTTCCTGTCTTTCCACTCTGAGTCCTCAGGCCAGGCCAGCTCCATGTC[CG]GGTGCCTTAGCACAGCCTTTGCCCCCAGCCGTGGGGTTGGGAGGCTTCACACCACTCGCT	37	10	45324999	CGGGTGCCTTAGCACAGCCTTTGCCCCCAGCCGTGGGGTTGGGAGGCTTC	10	44645005	F												TRUE
cg18618815	0.738654846538833	-0.302924521889219	0.0604737993220907	5.46606667595206e-07	0.00453665244802987	72789442	TTCTTCTCAAAAATCCCCAAAACTTCCAAAATCCCCCTAATAAACCTAAC			II			CTGTGTGTTTGTAGAAGGAGTATGAATCTGTATAGAGAGTGCTTACTGAAGCTCCAGGCT[CG]CCAGGCTCACCAGGGGGACCTTGGAAGCCTTGGGGACCCTTGAGAAGAAGGAAAAAGATG	37	17	48275324	CGCCAGGCTCACCAGGGGGACCTTGGAAGCCTTGGGGACCCTTGAGAAGA	17	45630323	F	rs72667033				COL1A1	NM_000088	Body	chr17:48276877-48279008	N_Shore		RDMR			17:48274372-48276037	Unclassified
cg17505339	0.734692204009043	-0.308303637533692	0.0615642196073945	5.50448369884826e-07	0.00453665244802987	26607451	AAAACAAACAAAAATATCAAACCACAAATTCAAAATACTATAAACTCCAC			II			AAGAACTTTCAAAAACAAACAAAGATATCAAGCCACAGATTCAAAGTGCTATAAACTCCA[CG]CATGATTAGTTCTCACTCATAGGTGGGAATTGAACAATGAGAACACATGGACACAGGAAG	37	1	720865	AAACAAACAAAGATATCAAGCCACAGATTCAAAGTGCTATAAACTCCACG	1	710728	R		rs79676503
cg07151644	1.3350123592118	0.288940549645913	0.0577252407761293	5.57329656092342e-07	0.00453665244802987	12727461	ACAACTCAATAAACCTAAACTCCAAAACCCACAAAATCTAACACTAAACA	47723485	ACGACTCAATAAACCTAAACTCCGAAACCCACAAAATCTAACGCTAAACG	I	T	Red	CTGTGCTCAGCTGCGGCTCAGTGGGCCTGAACTCCGGAGCCCACAGAATCTGGCGCTGGG[CG]TCCGCTCTCCGCGCCTGACCGCACCTCAGAACTCCGGTAGGACGGGGGGGTGGCCCCCCG	37	6	31649089	CGCCCAGCGCCAGATTCTGTGGGCTCCGGAGTTCAGGCCCACTGAGCCGC	6	31757068	R					LY6G5C	NM_025262	TSS1500	chr6:31649081-31649373	Island			TRUE	6:31756973-31757649	6:31648043-31649635	Promoter_Associated
cg09964921	0.776284385944239	-0.253236349202847	0.0506714002376148	5.80425406071505e-07	0.00453665244802987	73732437	ACCAATAAACAACTTAAAACTTTAATCCCACAAATTATCAAACAACTAAC			II			CCATAACCTACCACAGACAGGGTCTCTCTCTCTCTCTCTCTCTCTTTTTCCCTGTTCTTG[CG]CCAGCTGCCTGACAATTTGTGGGATTAAAGCTCTAAGCTGCTTACTGGCTCTTCTGACTA	37	21	35885767	CGCCAGCTGCCTGACAATTTGTGGGATTAAAGCTCTAAGCTGCTTACTGG	21	34807637	F		rs78901583		TRUE
cg18127922	0.738208712876968	-0.303528685588149	0.0607487163344542	5.83915111818101e-07	0.00453665244802987	58637419	AAAAAAATAATCCCCTCCTAATAAAAAACCAACTACRACRATCTCTAACC			II			GCAGCCGCCTTCCCGGAAAAGGGGTTCCAAGGACCCGCATGCTTTGCTGAGCACGCTGGG[CG]GCCAGAGACCGCCGCAGCTGGTCTCCTATTAGGAGGGGACTATTTTCTTTAAAAATAAGA	37	17	46672255	AGAAAATAGTCCCCTCCTAATAGGAGACCAGCTGCGGCGGTCTCTGGCCG	17	44027254	F					LOC404266;LOC404266;LOC404266;HOXB5;LOC404266;LOC404266	NR_033203;NR_033204;NR_033201;NM_002147;NR_033205;NR_033202	Body;Body;Body;TSS1500;TSS1500;Body	chr17:46673532-46674181	N_Shore				17:44026708-44027269	17:46670594-46672443	Unclassified
cg07165851	0.7609484540072	-0.273189657964868	0.054687238821509	5.86859905782333e-07	0.00453665244802987	63718372	TTATTTCAAAACCAAAAACTTTCCACCTCAAAACTTAACCCTATATCCCC			II			TATGGCACTGAGGGGTGCGCCGGCTGGTGGAGGAGCAGTCCGATGGAGCCCTGCGTTCCC[CG]GGGACACAGGGCCAAGCTTTGAGGTGGAAAGTTTCTGGTTCTGAAACAACAAGGAGAGAG	37	6	158734300	CGGGGACACAGGGCCAAGCTTTGAGGTGGAAAGTTTCTGGTTCTGAAACA	6	158654288	F	rs9456286				TULP4;TULP4;TULP4;TULP4	NM_001007466;NM_001007466;NM_020245;NM_020245	1stExon;5'UTR;5'UTR;1stExon			low-CpG:158653900-158655152
cg14788242	0.73319920386834	-0.310337848848682	0.0622034234942686	6.06675576442228e-07	0.00453665244802987	42803339	AAACTCAAAAACAAAAAATATCACAATAAAACATAACTTATAAAACACAC			II			ATTACTTGACTCTAGAATAACAAGGTTTTGTGACTGAAACTCAAATGAAAAGTGGTTGCT[CG]TGTGTTTTACAAGTCATGTTCTATTGTGACATTCTTTGTTCTTGAGTCTTAACTGTTAAT	37	3	127773954	GACTCAAGAACAAAGAATGTCACAATAGAACATGACTTGTAAAACACACG	3	129256644	F		rs76722847			SEC61A1	NM_013336	Body	chr3:127770741-127771624	S_Shelf					3:127773882-127774065	Promoter_Associated_Cell_type_specific
cg07178188	0.71134035566067	-0.340604263774479	0.0683274189540619	6.1998968325927e-07	0.00453665244802987	20801338	CTACTCRAATAATAAATAATTTCCAACAACRACTCRCCTTACTACAAACC			II			AACGGAATGACCTGCTCGGGTGATAAATAATTTCCAACAGCGACTCGCCTTACTGCAGGC[CG]CCTGTGTGGAGGTCACCATCCCGGCCTCAGCGGCCAGCACAGGCTGTCCTGATGACAAGA	37	5	2558996	CGGCCTGCAGTAAGGCGAGTCGCTGTTGGAAATTATTTATCACCCGAGCA	5	2611996	R													5:2611952-2612029
cg24146389	0.75718074619207	-0.278153287608834	0.0558069209583796	6.22162061980625e-07	0.00453665244802987	36690367	CCATCTCCTTCTAATAAAAACTAAATCTAAATCATATACTTTAAATACTC			II			AGAATTCATGACCCCTTGGCAACCTTAGAATCACATTACCAGCCAACCCATGGGCTCTAG[CG]AGCATTTAAAGCACATGACTTAGACTTAGTCCTCATCAGAAGGAGATGGGAATCTATATC	37	1	218097879	CATCTCCTTCTGATGAGGACTAAGTCTAAGTCATGTGCTTTAAATGCTCG	1	216164502	F	rs78295617	rs73103546									CDMR
cg09856436	0.691828505267322	-0.368417178836303	0.073922949181395	6.23475915006999e-07	0.00453665244802987	71635459	AATTCAAATCRATAAACAAACTAAACTTAAAAACACCTTCTTACRTCCTC			II			TCAATGGTAAAGGTTCAGGTCGGTGGACAGACTGGACTTGGAAACACCTTCTTGCGTCCT[CG]AAACGACGTGGCACGCAGCCAGCTCACAGCACCCAAAGGCACGGGCAAGTTGCATCACGG	37	1	855649	CGAGGACGCAAGAAGGTGTTTCCAAGTCCAGTCTGTCCACCGACCTGAAC	1	845512	R					FLJ39609	NR_026874	TSS1500	chr1:854765-854973	S_Shore				1:845267-845605	1:855232-855686	Unclassified
cg00291213	0.712182851880161	-0.339420586102916	0.0681425793712579	6.32450351534253e-07	0.00453665244802987	23806313	CTCAAATTAACTAACTTTCCTATTAAACAATTCCTCACAACAATCACTCC			II			TGAGACAGAGGAAGAAAAGCTCATAGGAATGGGAAGACAGCCTCTCAGATGAGAGGTGTG[CG]GAGTGATTGCTGTGAGGAATTGCTCAATAGGAAAGTTAGCCAACCTGAGGACGTTTCTAG	37	21	36398056	TCAGGTTGGCTAACTTTCCTATTGAGCAATTCCTCACAGCAATCACTCCG	21	35319926	F					RUNX1	NM_001754	Body	chr21:36398960-36399259	N_Shore
cg01084257	0.724684067157456	-0.322019488540548	0.0646693844417502	6.37574693485021e-07	0.00453665244802987	22756349	ACTACAAAAACCTAATAATCATTAAAAATTCCTAAAAAAAACAAATAACC			II			TTAAGGAGCAGTGATTCTTTAAGTGGTGCTTGATTTATCTAAACCCGATTAATTAGTGAA[CG]GTCATCTGTTTCTCCCAGGAATTTTTAATGATCATTAGGCTTTTGTAGTTACTGTGAAAT	37	8	129020419	CGGTCATCTGTTTCTCCCAGGAATTTTTAATGATCATTAGGCTTTTGTAG	8	129089601	F					PVT1;MIR1206	NR_003367;NR_031611	Body;TSS1500
cg07551022	0.799853477169964	-0.223326721626412	0.0448857897384191	6.50983396188742e-07	0.00455853706448612	35698464	ATACACAAATTAAAAAATCAATCCACCTTACTCTTTCTACRAATAAAAAC			II			ACAAGAGGCATGTGCACAAATTGAAAAGTCAGTCCACCTTACTCTTTCTGCGAGTGGGAA[CG]CTTAGGTCCAGAGGGCAAGAGAACAGAACTGGGATCACAGGGGCCTGGAGCAGGTGTCTC	37	1	205760086	TGCACAAATTGAAAAGTCAGTCCACCTTACTCTTTCTGCGAGTGGGAACG	1	204026709	R					SLC41A1	NM_173854	3'UTR							1:205759997-205761629	Unclassified
cg02919564	1.3717078749701	0.316056587515199	0.0635937871430417	6.6977528434542e-07	0.00458882447924881	60730314	AATATCAACAACCTAAACAACCTACAAACACCCATACCAATAACAAAACA	13641509	AATATCAACAACCTAAACAACCTACAAACACCCGTACCGATAACGAAACG	I	A	Red	AGCTGCCAAAGCTGGTAAGAACCAGCTGGCTCCGGAGGGAGGGAAAAGGGGGGGCAGCCC[CG]CCCCGCTACCGGCACGGGTGTCTGCAGGCTGTCCAGGCTGCTGACATCAACGGTAGTGGT	37	6	47210376	CGCCCCGCTACCGGCACGGGTGTCTGCAGGCTGTCCAGGCTGCTGACATC	6	47318335	F					TNFRSF21	NM_014452	Body					TRUE		6:47210252-47210611	Unclassified_Cell_type_specific	TRUE
cg16753685	0.757800432960887	-0.277335209058545	0.0558231650720854	6.76112048125788e-07	0.00458882447924881	50749391	ATTAAATTCAATAATATAACCAACCATTTAATCAATCATACCCACTCAAC			II			GGGTTCTGGAGATTGAATTCAATAATGTGACCAGCCATTTAATCAATCATGCCCACTCAG[CG]AAATCTCAGTAAGAACTATGGACACAGAGTCTCAGTAGAGTATACTTATTGGTTAATTCA	37	13	54265754	CGCTGAGTGGGCATGATTGATTAAATGGCTGGTCACATTATTGAATTCAA	13	53163755	R		rs79672993										TRUE
cg02335642	1.27498774492474	0.242936566740466	0.0490267762400457	7.22628625160482e-07	0.00478662871571422	34653487	ACCRAAAAATATCTCATTACAAAAACAATAAATAATAACCTAAAACCTCC			II			AGATAAGTGGTACCGGAAGGTGTCTCATTGCAGGGACAGTGAATGGTGACCTAGAACCTC[CG]GGGAGGCTGCAGGAGGGAACTGCCTCTCCCAAGTCCCTCGGTCTCCGGTAGGAGATCACT	37	6	3053739	CCGGAAGGTGTCTCATTGCAGGGACAGTGAATGGTGACCTAGAACCTCCG	6	2998738	R												TRUE	6:2998738-2999133	6:3053446-3054329	Promoter_Associated	TRUE
cg15434398	0.761829247730919	-0.272032832748764	0.0549366864398684	7.35483952518656e-07	0.00478662871571422	22730372	ACAATTACATCCRTAATCAATCTAACCTATCCCTTACTAATAAACACTTC			II			ATATATATACAAGGTCATTCATTCTAGCATTGTTTGCAAGAGTGAAAGAGTGGAAACACC[CG]AAGTGTCCATCAGTAAGGGACAGGCTAGATTGATTACGGATGTAATTGCTGTCCATCCAT	37	12	52285271	CAATTACATCCGTAATCAATCTAGCCTGTCCCTTACTGATGGACACTTCG	12	50571538	F					ANKRD33;ANKRD33	NM_182608;NM_001130015	3'UTR;3'UTR
cg14548802	1.40950344881406	0.343237478404128	0.0693249632646775	7.37806584161227e-07	0.00478662871571422	16620444	CCCCAATAACCTCTCAACAAACAAAAACCCAACAAAAAAAACCAAAAACA	51645409	CCCCAATAACCTCTCAACGAACAAAAACCCAACAAAAAAAACCGAAAACG	I	C	Grn	TCTTGGAGGTTTCCCCAGTAACCTCTCAGCGAGCAGAAGCCCAGCAGAAGGAACCGAAGA[CG]CCTCGGCCTCCGGTGGGCACAGCCGTGGTGACAGCTGTGCACGCACCGGGACGGACATCT	37	9	137675380	CCCCAGTAACCTCTCAGCGAGCAGAAGCCCAGCAGAAGGAACCGAAGACG	9	136815201	R					COL5A1	NM_000093	Body						9:136814982-136815368
cg02583484	0.70905916130954	-0.343816312617331	0.0695665396373672	7.72199365339787e-07	0.0049371517683087	70674457	CTAACTATCACACCAAATACTTAAATCACTAAATACCTACCACTACCACC			II			TGGCTATGGCGGGAGTGGCAGCTATGACAGCTATAACAACGGAGGCGGAGGCGGCTTTGG[CG]GTGGTAGTGGTAGGTATCCAGTGATCCAAGTACTTGGTGTGACAGCTAGATTAGCCTTTT	37	12	54677008	TAGCTGTCACACCAAGTACTTGGATCACTGGATACCTACCACTACCACCG	12	52963275	F					HNRNPA1;HNRPA1L-2;HNRNPA1	NM_002136;NR_002944;NM_031157	Body;Body;Body	chr12:54673322-54673550	S_Shelf		RDMR			12:54676759-54677308	Unclassified_Cell_type_specific
cg21210124	1.26362788839988	0.233986860294102	0.0473944084458221	7.9327758906178e-07	0.00497973819578241	65757307	CRCCRCTCRTTTACATTTCTATAAAAAACRCACAATAACAAAAATCTAAC			II			CAGGTGGACAGTGTTGCTATGAAGAGAAAGCCTCGATTGTCCCTACAGCAAACCGCCACA[CG]CCAGACCTCTGCTATTGTGCGCCCTCCATAGAAATGCAAACGAGCGGCGTGCGCCGGCCG	37	9	92219187	CGCCAGACCTCTGCTATTGTGCGCCCTCCATAGAAATGCAAACGAGCGGC	9	91409007	F	rs3138492				GADD45G	NM_006705	TSS1500	chr9:92218833-92219259	Island				9:91408464-91409211
cg25385684	1.35623780651286	0.304714547676618	0.0617593985018667	8.06047125823106e-07	0.00497973819578241	43671510	AAATACAAAAATAAATAAACATCATCCCAAAACTAAATACACATCAAACA	46770300	AAATACAAAAATAAATAAACATCATCCCAAAACTAAATACGCGTCAAACG	I	A	Red	GTTTGGCACTGAGAATACAAAGATGAATAGACATCATCCCAGAGCTAGATGCGCGTCAGA[CG]GTGGTCACTAGGAGGCGTGGCCGAAAACAAAGAAGTCCATGGAACGTGGCCAGAGATCTG	37	11	61559570	GAATACAAAGATGAATAGACATCATCCCAGAGCTAGATGCGCGTCAGACG	11	61316146	R					C11orf10;FEN1	NM_014206;NM_004111	Body;TSS1500	chr11:61559907-61560549	N_Shore				11:61316146-61316315	11:61559379-61561157	Promoter_Associated
cg05347914	0.755061039481372	-0.28095668600586	0.0569681405925403	8.14664530168763e-07	0.00497973819578241	36622304	AAAAAAACAAAATAACCCTACTAACTAACTCCRCCCTTAAAAACAAACAC			II			CCCCTTCTCTTAAAGGAACAGGGTGACCCTGCTGGCTGGCTCCGCCCTTGGGAACAGGCA[CG]GACCACGCCCCTTGCTGGGCTCTGTGGCCCTCACTCTTTAGCTAAATTTCCATCTGGAAA	37	17	38521067	AAGGAACAGGGTGACCCTGCTGGCTGGCTCCGCCCTTGGGAACAGGCACG	17	35774593	R	rs35635906				GJD3	NM_152219	TSS200	chr17:38518965-38520264	S_Shore
cg13257157	1.32473957561792	0.281215893416895	0.0570642148731104	8.3049976695726e-07	0.00497973819578241	73653398	AAAAACACCCTAATTACTAACCCCAAAAACCTTAAAACAAAAAACAAACA	25712414	AAAAACGCCCTAATTACTAACCCCGAAAACCTTAAAACGAAAAACGAACG	I	A	Red	CCCAGGGGCCACTGCCCAGAACCATCCCTCCCACACAAACGCACAACCCTAAACCCCCAC[CG]CCCGCCCTTCGCTCCAAGGCCCCCGGGGCCAGCAACCAGGGCGTCCCTGGCACTTCAGAC	37	8	95487014	CGCCCGCCCTTCGCTCCAAGGCCCCCGGGGCCAGCAACCAGGGCGTCCCT	8	95556190	F	rs28681034				RAD54B	NM_012415	5'UTR	chr8:95486930-95487374	Island				8:95555999-95556586	8:95486942-95487850	Promoter_Associated
cg19226017	0.811441300294582	-0.208943229462533	0.0424204809271297	8.41332380985271e-07	0.00497973819578241	30794427	TCTAAAAATATCCCTATCACAACCTCRAACAATCACTAACCTAAAATCAC			II			GTCGAGAGGCACCTTCACTGCCATCTACTCCCACCTTCTTCCTGATGCTTGAAATCTGTC[CG]TGATCCCAGGTCAGTGATTGCTCGAGGCTGTGACAGGGACACTCTCAGACAGCAGCCCAC	37	6	35697185	CTGAGAGTGTCCCTGTCACAGCCTCGAGCAATCACTGACCTGGGATCACG	6	35805163	F					FKBP5;LOC285847	NM_001145775;NR_027117	TSS1500;Body	chr6:35699166-35699953	N_Shore					6:35695296-35697254	Promoter_Associated
cg01929744	0.726900550418818	-0.318965605277888	0.0647736699920786	8.46587099201379e-07	0.00497973819578241	31770328	CAAACTATTCCCAAAATAACTCTTCTCRTATATCACTCCCTACCCCAAAC			II			CTGAGACCTGCCAGGCTATTCCCAAAATAACTCTTCTCGTGTGTCACTCCCTGCCCCAGG[CG]CCCGACACCTTCCCCGCCAAGCTCTCTGTTCCCCTGCTCCTGGCTCTCTCTCCTGCACAC	37	6	167104926	AGGCTATTCCCAAAATAACTCTTCTCGTGTGTCACTCCCTGCCCCAGGCG	6	167024916	R					RPS6KA2	NM_001006932	Body						6:167024893-167024933			TRUE
cg07790862	1.34912293572285	0.299454704076298	0.0610096292847846	9.18604947441892e-07	0.00531552198474717	66780480	AAAATAACTTTACACTACCAAAAAACCATAACTTCAAAAAATAAAAACCA	57605354	AAAATAACTTTACGCTACCGAAAAACCGTAACTTCAAAAAATAAAAACCG	I	T	Red	AAACGATTGCCTGGCGGAACCATGACTGCTCAGCTTCCAGCCACCGGAACCCCCAGCTCA[CG]GCCCCCATCCCTTGAAGCCACGGTCTTCCGGTAGCGTAAAGTCACTTCCGTATTCGAGAG	37	1	33592870	CGGCCCCCATCCCTTGAAGCCACGGTCTTCCGGTAGCGTAAAGTCACTTC	1	33365457	F	rs664182							chr1:33592891-33593155	N_Shore				1:33365286-33365818	1:33592549-33593492	Promoter_Associated
cg21623671	1.31730575327329	0.275588554717949	0.0561695323009229	9.27770407166406e-07	0.00531552198474717	50634401	AACTTTAAAAATCCRAAATTAAAATCAACTAAACRCCAATCAAAAAACCC			II			GCAGCTGGAGGGTCCAACGCTCTTGCTCTCAGTCTTGGGCCTCAGCCACACCCTTCTCTG[CG]GGTCCTTTGACTGGCGTCCAGCTGACCCCAACCCCGGACCTTCAAAGTCTCTTGAGCCCC	37	5	150536851	CGGGTCCTTTGACTGGCGTCCAGCTGACCCCAACCCCGGACCTTCAAAGT	5	150517044	F				TRUE	ANXA6;ANXA6	NM_001155;NM_004033	5'UTR;5'UTR	chr5:150537019-150537418	N_Shore					5:150536252-150537880	Promoter_Associated
cg23966214	0.718105473581307	-0.331138821584224	0.0678468309869732	1.05719479304156e-06	0.00597938531920788	10787380	AATTACATCATAAAAATTTAACTATCCATTATATACTATATATATTCCTC			II			GGCCACTGTTCCAGACACAGTTCTCACAGTTCTTGACAGACTCATAGATGTAGGAGGGTA[CG]AGGAATACACACAGCACACAATGGACAGCCAAACCTCTATGATGCAACTATGTTCTGGGA	37	17	48203188	CGAGGAATACACACAGCACACAATGGACAGCCAAACCTCTATGATGCAAC	17	45558187	F	rs80009143				SAMD14	NM_174920	5'UTR	chr17:48206663-48207601	N_Shelf
cg04486013	0.765338246465156	-0.267437390634066	0.0550646276670862	1.19303373480317e-06	0.00664734822839314	33778312	CTAAACTAAAATCAAAAAACCAAAAACCATTTATTTCCCTAAATACAACC			II			TGAGGAGAGCCCAGAAGGCGTTGTTGACCTCACTCGAGGGATTGGGGTTGGGAGGGAAGT[CG]GCTGTACTTAGGGAAATAAATGGTTCCTGGCCTCTTGATCTCAGTTCAGACTGCAAACTC	37	1	46035287	CGGCTGTACTTAGGGAAATAAATGGTTCCTGGCCTCTTGATCTCAGTTCA	1	45807874	F					AKR1A1;AKR1A1	NM_006066;NM_153326	Body;Body							1:46035222-46036808	Gene_Associated
cg18241337	0.738305528250643	-0.303397545134347	0.062495080862394	1.20543081483238e-06	0.00664734822839314	37775311	CRTAATCACAAATCAAACTTCAAATTTCATTCATCAAAATACTAACATAC			II			CTCTGGCTCAACGTAATCACAAGTCAGACTTCAAATTTCATTCATCAGGGTACTAGCATG[CG]AAACACAGGCCATTCCAAAATGCCACGTGCAGCCCCAAACCATAGTTTCCTTGCTGACGT	37	3	156271892	CGCATGCTAGTACCCTGATGAATGAAATTTGAAGTCTGACTTGTGATTAC	3	157754586	R					SSR3	NM_007107	Body	chr3:156272636-156273099	N_Shore		RDMR
cg01203286	0.740317904482474	-0.300675584383869	0.0619688826426856	1.22197102803145e-06	0.00665536714476983	14668350	CRTAAAATCTATATTAATCAACAAAATAATATTAACCAATTCCTTACCTC			II			GGCCCTAGATTCGTGAAATCTATATTAATCAGCAGAATAATATTAGCCAATTCCTTACCT[CG]TTTTTCCTTCCCCTCATTTGGACAGCTAGCCTGGTTTGTACTCCTTATCTCAGAGATGAG	37	2	46873926	CGAGGTAAGGAATTGGCTAATATTATTCTGCTGATTAATATAGATTTCAC	2	46727430	R												TRUE		2:46873793-46874003	Unclassified_Cell_type_specific
cg25960063	0.746075171733427	-0.292928917456273	0.0604340028644893	1.25286994534513e-06	0.00674044030595677	38608401	AAATATCTCTATACTTCACACATATAAAATTTCCATCAAATCCCTTTATC			II			ATCCATACAGTAAGTGTCTCTATACTTCACACATATAGGGTTTCCATCAAATCCCTTTAT[CG]AGTCTACAACCCTCTCCAACTTCAAATTCACTCCAATACAAATCTGATTCTAACCATGCC	37	15	101790505	AGTGTCTCTATACTTCACACATATAGGGTTTCCATCAAATCCCTTTATCG	15	99608028	R					CHSY1	NM_014918	Body	chr15:101791151-101792714	N_Shore							TRUE
cg13299780	0.754631559939515	-0.281525648924016	0.0581732500138014	1.30208917059615e-06	0.00690751921603419	32625443	ACAACCCTCTCAATCATCATAAACCRAAACTAAACCAAAATAACAAATCC			II			CCATTGAGAGGGCAGCCCTCTCAATCATCATAAACCGAGGCTGAACCAAGATAGCAAATC[CG]CATCCTCCATCCCCTGTCACTGGACACCCTGTATTCAATCACCCACATATTCATTTCTTC	37	20	37305711	CAGCCCTCTCAATCATCATAAACCGAGGCTGAACCAAGATAGCAAATCCG	20	36739125	R								chr20:37302813-37303388	S_Shelf
cg04127539	1.3662614700814	0.312078155775403	0.0645313128059191	1.32429136456835e-06	0.00690751921603419	16713403	ACCCTAAATCCAACCRTAACRATATAATCTACACAACTTTCTTATTATTC			II			TTTTGGACCTGGCAATTCCTGCCTCGGCGTGTTTCTGTCTTCCTTACCTTTTCTCCCACT[CG]AACAATAAGAAAGCTGTGTAGACCACACCGCCACGGTTGGACTCAGGGCCGTAACAAAAA	37	1	231474535	CCCTGAGTCCAACCGTGGCGGTGTGGTCTACACAGCTTTCTTATTGTTCG	1	229541158	F					C1orf124;C1orf124;EXOC8	NM_032018;NM_001010984;NM_175876	Body;Body;TSS1500	chr1:231473012-231474382	S_Shore				1:229539169-229541159
cg20876096	0.773666789387037	-0.25661400275406	0.0530733355932047	1.33089838916245e-06	0.00690751921603419	17715386	TCCCAATTTACACATTAATTTTCTTATACTATTATAAACCACTAATTACC			II			AAAATCTCAGGTCCCAGTTTGCACATTGATTTTCTTGTACTATTATGAGCCACTGATTGC[CG]TATCCATTAACTTCACCTATGCATAAACCATGCAACAGATGACAATATATCACCCATTCC	37	7	115907103	CGGCAATCAGTGGCTCATAATAGTACAAGAAAATCAATGTGCAAACTGGG	7	115694339	R												TRUE
cg05932560	0.798734089346923	-0.224727192929259	0.0465160809999633	1.35731610151346e-06	0.00696271594585673	55680497	AAACAAAATTCAACAAAAACCCAAAAATATAAAACRTACRAATACAACCC			II			TTTCCCCCACGAAATATGCGGTATCAGAGGAATGTCCGTTCACAGCTGGGAAAGCTTGGA[CG]GGCTGCATTCGCACGCTCCACACCCCTGGGTCTCTGCTGAATCCTGCCTTAGTGTCTGCT	37	16	87279321	CGGGCTGCATTCGCACGCTCCACACCCCTGGGTCTCTGCTGAATCCTGCC	16	85836822	F													16:85836798-85836895
cg14193808	0.817222577124995	-0.201843789003517	0.0418191874004232	1.38895355450419e-06	0.00699964308212697	64699352	AATTTCRTATTTAAAAAACRACACTTACATATAAACTACTACATATCTCC			II			ACACCAGCCTGGCATTTGGGAAGTGGAAGGGAGATAAAGATTAGGACTATGTAGGGTGAG[CG]GAGACATGTAGCAGCCTATATGCAAGTGTCGCTTCTCAAATACGAAACTGAGAAATAGAT	37	9	109440017	GTTTCGTATTTGAGAAGCGACACTTGCATATAGGCTGCTACATGTCTCCG	9	108479838	F	rs74501707											TRUE
cg25403283	0.736008297245653	-0.306513886885211	0.0635256268006759	1.39972999235738e-06	0.00699964308212697	13637324	ACTTTAATCATTAAACCRTTTCACACTTCCCTATAAATTTTTACTAAAAC			II			GATCAAGTTCAGCTTTAATCATTAAACCGTTTCACACTTCCCTGTGAATTTTTACTAAAG[CG]GGGAAACTGAGCCAATGCATGCACATCAACTCAGAGGGTGGGTGCTGTGGATAAAGGCAG	37	10	63629487	CTTTAATCATTAAACCGTTTCACACTTCCCTGTGAATTTTTACTAAAGCG	10	63299493	R											RDMR
cg24511953	0.750429094133571	-0.287110110541756	0.0595258167432014	1.41211405002561e-06	0.00699964308212697	53680370	AAAAATTCAATAACAAAAACRCCTCTCATATAATTCTAAATAAAAAAACC			II			GGCGTTCACCAAGAAATTCAATGACAAAAACGCCTCTCATGTGATTCTGGATGGGGAAGC[CG]CGCCCGGCGTGGGTGGGCGCGGAGGGAGCAGAAAGGAGGCGATGCGGCTGCTGGGGTGGG	37	7	158856818	GAAATTCAATGACAAAAACGCCTCTCATGTGATTCTGGATGGGGAAGCCG	7	158549579	R					VIPR2	NM_003382	Body	chr7:158856817-158857209	Island				7:158549521-158550543			TRUE
cg25881792	0.72481230111086	-0.321842552666066	0.0668946404708663	1.50037363222388e-06	0.00735449812879876	26728424	TAACACACAAAAAAAACTCAAAAAATAACRCAAAAAACAACACCTACATC			II			CCTGGCTGCGCTGCTCGCCCCACACACGTGTCCCTTCACGGAGGGAGGAGGAAGGTCGTG[CG]ATGCAGGTGTTGCTCCTTGCGTCATTCCCTGAGCTCCCTTTGTGTGTCAAGCAATCTGGG	37	1	247542228	GACACACAAAGGGAGCTCAGGGAATGACGCAAGGAGCAACACCTGCATCG	1	245608851	F													1:245608709-245608852
cg22172309	0.731079402490928	-0.313233203392657	0.0652070630499209	1.55783613109417e-06	0.00755225261091763	38613441	TCTTAATCACACTATATCAAATAATAACCATCCCTCTACRCCATTCCCAC			II			ATAGATTAGAAAGTGATAACATTGTGGAGAAAAACAAAGCAGAGTAAAGTAGAGTAGAAA[CG]TGGGAATGGCGTAGAGGGATGGTTATTACTTGATATAGTGTGATCAAGAAAGGCTCTATT	37	4	170492620	CGTGGGAATGGCGTAGAGGGATGGTTATTACTTGATATAGTGTGATCAAG	4	170729195	F			TRUE		NEK1	NM_012224	Body
cg06616755	0.774070156754636	-0.256092767698275	0.0533826011906292	1.60812411353906e-06	0.0075806843908017	65756475	TAACACTAACTTTCAAAAAAAACCAAATAAACTATCTTACAAAACRTCCC			II			TACGGGGGATAAAGCAACAAGTTCAACAACATGAAGAAGCAACCAGGTAAGCCCGGAACA[CG]GGACGTTCTGCAAGACAGCTCACTTGGTCTCTCCTGAAAGCCAGTGTCACTGGAAAAGAA	37	1	5957659	CGGGACGTTCTGCAAGACAGCTCACTTGGTCTCTCCTGAAAGCCAGTGTC	1	5880246	F					NPHP4	NM_015102	Body						1:5880040-5880252
cg01575836	0.76404338874323	-0.269130699879466	0.0561007644854682	1.60840076945945e-06	0.0075806843908017	47648408	AAAAACAAATAAAACRTTTTTAATTATTTTTATAAACCTCTACAACCCCC			II			CAAAAAAGTAAAAAAGCAAATGAAACGTTTTTGGTTGTTTTTATGGGCCTCTACAGCCCC[CG]CGGCTCCCCCCGCTCCTGCGGCAGACACATAAGTATGAGTTCAGACCCTGCACGACACAT	37	11	15959856	CGGGGGCTGTAGAGGCCCATAAAAACAACCAAAAACGTTTCATTTGCTTT	11	15916432	R								chr11:15959855-15960077	Island			TRUE	11:15916432-15916621
cg02090547	1.31721144764302	0.275516962374368	0.0574421904815039	1.61525145692121e-06	0.0075806843908017	17777496	AAACAAAACCAATCTAAAAACATATTCAAAACAAAAATAAAAACAAACCA	61793394	AAACGAAACCAATCTAAAAACGTATTCGAAACGAAAATAAAAACGAACCG	I	A	Red	CGGGCGGGGACGGGGCGGGGCCAATCTAGGGGCGTGTTCGGGGCGGAGATGGGGGCGGGC[CG]AGGGCGTGCCCCGGGCGGGGATGTGGGAGGGGCTGGCTCGGGGCGGGGCCGAAGGCGGTG	37	17	62207633	CGGCCCGCCCCCATCTCCGCCCCGAACACGCCCCTAGATTGGCCCCGCCC	17	59561365	R					ERN1	NM_001433	TSS200	chr17:62206971-62208050	Island				17:59560607-59561899	17:62207146-62207705	Promoter_Associated
cg24247537	1.32340727365952	0.280209678771985	0.0585131534896705	1.67754603508374e-06	0.00760706412562077	14788499	TAAAACAAAAACACAAACCTTCCAAATAATAAAATATTCTAATATAAACA	15723382	TAAAACGAAAACACGAACCTTCCGAATAATAAAATATTCTAATATAAACG	I	T	Red	GTGGGTGCGTTCAGTGCAGCACCCACGTGCAGGTGACACGCCCATGCACCGCCACAACCA[CG]CTCACACCAGAACATTCCATCATCCGGAAGGCCCGTGTCTCCGCTCCAGTCTGCTTTTCG	37	11	457278	CGCTCACACCAGAACATTCCATCATCCGGAAGGCCCGTGTCTCCGCTCCA	11	447278	F					PTDSS2	NM_030783	Body	chr11:459088-459345	N_Shore				11:447256-447322	11:456465-457688	Unclassified_Cell_type_specific
cg05310046	0.811054770398826	-0.209419692746544	0.0437399739137898	1.68591803917373e-06	0.00760706412562077	67602310	AAATTACATATCTAACRCAAACAACCTTCAAAATCATATTCCTTAACACC			II			AAAGGATAAAAAAATTACATATCTGACGCAGGCAGCCTTCAAGGTCATGTTCCTTGGCAC[CG]CTACATTGGAGATGATGCTGTCCGTCTCCTGGGGAGATGACAGTAATTAATTACCATCAG	37	15	71544038	CGGTGCCAAGGAACATGACCTTGAAGGCTGCCTGCGTCAGATATGTAATT	15	69331092	R					THSD4	NM_024817	Body					TRUE
cg09365924	0.728704472554694	-0.316487016607303	0.066108362738948	1.68957902846323e-06	0.00760706412562077	44699383	AAAATAAACCCAATTAACTTTCTAAAACCTTAACCTCACAAATTAACCTC			II			TGTCTAAGTGATACTGTCACATCCCCACCCCCTGAACCCTAAAGTGCAGCCTAGTGGCTC[CG]AGGTCAATCTGTGAGGTCAAGGCCCCAGAAAGCTAACTGGGTCTACTCCAATCAGATCCC	37	12	53611399	GAGTAGACCCAGTTAGCTTTCTGGGGCCTTGACCTCACAGATTGACCTCG	12	51897666	F					RARG;RARG	NM_001042728;NM_000966	Body;Body	chr12:53613716-53615103	N_Shelf		RDMR	TRUE		12:53610505-53611727	Unclassified_Cell_type_specific	TRUE
cg06901060	1.294656505726	0.258245413423789	0.0539431114559959	1.68984559867358e-06	0.00760706412562077	55753330	ACAACTATCCAAAAAAATCTAAAAACCCTTAAAACCAACAACCAATAAAC			II			AGGGGGAGGGGGAGGGAGGGAAGGGACGGGGCAAACCTGTCTGTCAGGACGTGCTGGTTC[CG]CTCACTGGCTGCTGGCCCCAAGGGCTTTCAGACTCTTCTGGACAGTTGTTACTTCCTGTA	37	16	71323614	CGCTCACTGGCTGCTGGCCCCAAGGGCTTTCAGACTCTTCTGGACAGTTG	16	69881115	F					FTSJD1;FTSJD1	NM_018348;NM_001099642	TSS200;TSS1500	chr16:71323115-71323514	S_Shore					16:71322192-71323925	Promoter_Associated
cg06376402	0.742183805445176	-0.298158350257966	0.0623189496464275	1.71504777268794e-06	0.00764253005453546	35689366	AAACTTTAAATCCATAAAAAAACCTCTCTTATTTCCAAAAACCATAACTC			II			GTGGGACAGGCCAGGGCTATTTCTGCGCTCGCTTGGAGAGGACTGACAGCTCTATGGCGC[CG]AGTCATGGTCCCTGGAAACAAGAGAGGTCTTTTCATGGACTCAAAGCTTTTGTTCGTTTC	37	10	134404945	AGCTTTGAGTCCATGAAAAGACCTCTCTTGTTTCCAGGGACCATGACTCG	10	134254935	F					INPP5A	NM_005539	Body					TRUE	10:134254853-134254936			TRUE
cg01517033	0.76731904195514	-0.26485260327452	0.0554462864744056	1.78158149077845e-06	0.00778941108293063	70758360	AACTCTAAAATCAAACAACTATATTCTCATCAACAAACTCTAATAAACCC			II			TTAAGAGAACAGGCTCTGGAGTCAGACAACTGTGTTCTCATCAACAGACTCTGATGAGCC[CG]TTTTCTCAACTATAAAGAGGGATTAATAGTATGCATGTCAGGGAAGGGAGAGAGCACAAG	37	20	44421751	CGGGCTCATCAGAGTCTGTTGATGAGAACACAGTTGTCTGACTCCAGAGC	20	43855158	R				TRUE	WFDC3;DNTTIP1	NM_080614;NM_052951	TSS1500;Body	chr20:44420497-44420868	S_Shore
cg00062776	0.754750672789619	-0.28136781898834	0.0589061321994939	1.78332242128931e-06	0.00778941108293063	40657503	TTCTTATAAACRAAATATATACAATAAAACCRCRAAATCTCTAATCTCCC			II			AGCCTGTGTGACAGAGGTAGACACCGTCTCAAAAAAAAAAAAAAAAAGAGAGAGAGAGAG[CG]GGAGACCAGAGACCTCGCGGCCTCACTGTACACATCTCGCTTACAAGAAACTTAAAAGAG	37	19	49402424	CGGGAGACCAGAGACCTCGCGGCCTCACTGTACACATCTCGCTTACAAGA	19	54094236	F	rs73589826			TRUE	TULP2	NM_003323	TSS1500	chr19:49403222-49403618	N_Shore
cg02083938	1.27951025853894	0.246477394200995	0.051720286551082	1.88306988369025e-06	0.0081444618616548	42729448	TCTACRAAAACAACTCTCTAAATTACRCCAAATTCCAACTACAAAACCAC			II			GGACCAGCGCCTCTGCGAGGACAGCTCTCTGAGTTGCGCCAGGTTCCAGCTACAGGGCCA[CG]TCCCGCAGACCAGGAGCGCTGCGGCTCCGCCCTGGGGGACCAGGTACCCGCACAACCCAA	37	6	3053904	CTGCGAGGACAGCTCTCTGAGTTGCGCCAGGTTCCAGCTACAGGGCCACG	6	2998903	R												TRUE	6:2998738-2999133	6:3053446-3054329	Promoter_Associated	TRUE
cg19825437	0.766391408620365	-0.266062262434816	0.0559000649517306	1.93971614836919e-06	0.00819962144455344	28771350	CCTCAATTTAAATAAAAAAATACCTACCCTCTAACCAACAAATATCCTCC			II			CCACCAGCTTCCCTCAGTTTAGATGGAGAGGTGCCTACCCTCTGACCAGCAAATGTCCTC[CG]AGGAAACGGAGAAATGGGTCTTGAGAGGCTTTGGAAGGGGGGACAAAATCTCTAGGGAGA	37	3	169383292	CGGAGGACATTTGCTGGTCAGAGGGTAGGCACCTCTCCATCTAAACTGAG	3	170865986	R								chr3:169386268-169387187	N_Shelf		RDMR			3:169383094-169383375	Unclassified_Cell_type_specific
cg05580141	0.717433807735161	-0.332074589631676	0.0698006517812279	1.96033227450876e-06	0.00819962144455344	50809504	AAAATTATTCTACTCAAAAAACRTAACCCTAACATACRACCATACTATCC			II			TAGAAATGGATGAAATTATTCTACTCAGAAAACGTAACCCTAACATACGGCCATACTATC[CG]GAACATGCCCAACCTCCTCTGATCTCAGAAGCTAAGCAGGGTCAGGAGAAAATGTAACCC	37	12	49071788	AAATTATTCTACTCAGAAAACGTAACCCTAACATACGGCCATACTATCCG	12	47358055	R					C12orf41	NM_017822	Body	chr12:49075489-49076301	N_Shelf
cg14241731	0.751304450131565	-0.285944316382764	0.0601098061975741	1.96459311585517e-06	0.00819962144455344	17757305	TACCTCTTTAAACATATCTTTCCTATCTTATCTTACCCACTAAACAAAAC			II			AATGATTCTTTTGCCTCTTTGAGCATGTCTTTCCTATCTTATCTTGCCCACTAAGCAGAA[CG]TTACGATATTTCTGTTTTTGCATTGGATGCTATCTGCCAAACAGCTTTTCCTAATTGAAA	37	13	28960733	CGTTCTGCTTAGTGGGCAAGATAAGATAGGAAAGACATGCTCAAAGAGGC	13	27858733	R					FLT1;FLT1;FLT1	NM_001160030;NM_001159920;NM_002019	Body;3'UTR;Body					TRUE
cg02704181	0.792133884290499	-0.233024855633009	0.0489912327968754	1.97016926539728e-06	0.00819962144455344	66749495	ATCTTATTCAAAATTCTTATCACATACTTTACAAATATATTCCACTAACC			II			AAAAAAAAAAAATCTTGTTCAGGGTTCTTGTCACATACTTTACAGATGTGTTCCACTGGC[CG]AAAGGTGTACTGCCCTCAAATGTGCAGCAACCCACCTAACTCCTCCACTGAAATATCAAG	37	5	15572568	CGGCCAGTGGAACACATCTGTAAAGTATGTGACAAGAACCCTGAACAAGA	5	15625568	R					FBXL7	NM_012304	Body					TRUE
cg10511850	0.739255863640366	-0.302111188403611	0.0635655058739584	2.00664813454488e-06	0.00823737820251354	38732488	TCAAAAATTTCTATCTTCACATAATCAAATACACAATAAAACCCACCTCC			II			GGCTAGGCGTGAGTTGCTGGTGGTGAGGGGCATAGCGCTTTAAATGGAGGGAAGAGTGAG[CG]GAGGTGGGCTCTACTGTGCATTTGATCATGTGAAGACAGAAACTTCTGAGTTTACAGGTA	37	1	76540999	CGGAGGTGGGCTCTACTGTGCATTTGATCATGTGAAGACAGAAACTTCTG	1	76313587	F					ST6GALNAC3;ST6GALNAC3	NM_152996;NM_001160011	Body;Body	chr1:76540147-76540653	S_Shore					1:76540858-76541036	Unclassified_Cell_type_specific
cg23934633	0.720945279178988	-0.327192040306974	0.0688570927087544	2.01658546983285e-06	0.00823737820251354	29759321	ACTCATCCTAAAACACAAACRCTTAAAATACRTATTTAAAAACAACACAC			II			GAACCGGTGGTGCTCATCCTAAAACACAGGCGCTTGAAATGCGTATTTAAAAGCAACACA[CG]CGCAGTGCAGAAAACAAAAACAGATACAAGCAAAAAGTAAGACGCCTATAATCCCTCCCC	37	13	98830146	CTCATCCTAAAACACAGGCGCTTGAAATGCGTATTTAAAAGCAACACACG	13	97628147	R				TRUE	RNF113B;FARP1;FARP1	NM_178861;NM_001001715;NM_005766	TSS1500;5'UTR;5'UTR	chr13:98828563-98829385	S_Shore
cg24232510	0.774944185000098	-0.254964271577021	0.0536807301237375	2.03776669827072e-06	0.00824753354687256	39621327	TAAATCCACATATACCATTTATAAAAACRCCRTACATTCCCCAATTTACC			II			GGACTCGGGGTTGAGTCCACATGTGCCATTTGTGGGGACGCCGTGCATTCCCCAGTTTGC[CG]CTCTCTGTTTCAAATTCTTTCACTCGATGCTGTTGTGGGCATGAAGTCAAAGCAGGCATG	37	2	240582629	CGGCAAACTGGGGAATGCACGGCGTCCCCACAAATGGCACATGTGGACTC	2	240247566	R													2:240247370-240247567
cg20640983	0.768816175551999	-0.262903381547394	0.0554566578112038	2.12981021929792e-06	0.00848806335992453	12685325	CCTACAAATTAAATTTCTAACTTTCCAAATAATACAATTACTACTAACCC			II			TGGGGTGGGGCCCTACAAGTTAGGTTTCTAACTTTCCAGGTGATACAGTTGCTGCTGGCC[CG]GGAACCATACTTTAAGAACTACTGATACAAGGGAATGTCTTTGTAGGAAAAACCCACTGA	37	5	130502354	CGGGCCAGCAGCAACTGTATCACCTGGAAAGTTAGAAACCTAACTTGTAG	5	130530253	R	rs79713575				HINT1;HINT1;HINT1	NM_005340;NR_024610;NR_024611	TSS1500;TSS1500;TSS1500	chr5:130500226-130501095	S_Shore
cg24967142	1.35245585536078	0.301922091916197	0.0636995878089709	2.13949403871094e-06	0.00848806335992453	11780428	CAATACAAACAACAAAAACAAAAACACAAACTCTTCTTTAAAACCTAACA	23771493	CGATACAAACGACGAAAACGAAAACGCAAACTCTTCTTTAAAACCTAACG	I	A	Red	TCGGCTTCGCGGCGGTGCAGGCGGCGGAGGCGGAGGCGCAGGCTCTTCTTTAGGACCTGG[CG]AGCCCAGGTCTAAGCGGCGGCCCCGCGAGGCCCTTGCACGGCGCCCCGGGTCGAGGCCCT	37	12	112280161	CGCCAGGTCCTAAAGAAGAGCCTGCGCCTCCGCCTCCGCCGCCTGCACCG	12	110764544	R					C12orf47;MAPKAPK5;MAPKAPK5	NR_015404;NM_003668;NM_139078	Body;TSS200;TSS200	chr12:112279692-112280714	Island				12:110764002-110765293	12:112279049-112280972	Unclassified
cg26105956	0.777539401439285	-0.25162095912046	0.0531101731620028	2.16139584285902e-06	0.00848806335992453	44693389	CTAAAACTCTAAAAAATACTAAATCATACAAAAAATTACCTAAATAATCC			II			TCCTGTAAATTCTAAAACTCTGAAGGATACTAAATCATACAGGAAGTTACCTAAATAGTC[CG]ACATTAGTTTGGGGTCTAATTTCTGTTTCTTCAAGTCAGCAGGATCTGGGTAAATTGCTT	37	1	154471433	CGGACTATTTAGGTAACTTCCTGTATGATTTAGTATCCTTCAGAGTTTTA	1	152738057	R					SHE	NM_001010846	Body	chr1:154474107-154475699	N_Shelf
cg09162518	0.746597613797223	-0.292228908599418	0.0617314438510604	2.20273944928628e-06	0.00848806335992453	52640484	CAACCCCAACCCCCTAAATTCTAACCACAACRAAAAAAACATTCAAATTC			II			CGAGCTGGCAGCAACCCCAGCCCCCTAGGTTCTGGCCACAGCGAAGAGAACATTCAGGTT[CG]AGCCCCCTTCATCCTCAGGCCGGGAGGAGATTGAAGTCTCTGACATGTCTTTTCAACTCC	37	1	95089526	AACCCCAGCCCCCTAGGTTCTGGCCACAGCGAAGAGAACATTCAGGTTCG	1	94862114	R												TRUE
cg14507891	0.742121536739959	-0.298242253082383	0.0630068979610571	2.20696474528825e-06	0.00848806335992453	28697317	TACCTAAACATAAAACAAAAATAAATCTTACAATATACACTAAAACTAAC			II			TCCAGGAATTCTCCCCACCCAGGTTTGTAGAAGGGCCAGTGCCTTCTGTTCCTCCACCCC[CG]CTAGCCTCAGTGTACACTGTAAGACCTATTCCTGCTTTATGCCCAGGTAAGGGCGCCCCA	37	3	49208514	ACCTGGGCATAAAGCAGGAATAGGTCTTACAGTGTACACTGAGGCTAGCG	3	49183518	F	rs79402535				KLHDC8B	NM_173546	TSS1500	chr3:49208629-49209196	N_Shore					3:49208076-49209060	Promoter_Associated
cg02537149	1.36976356303606	0.314638143220591	0.0665256489436172	2.24988711150509e-06	0.00848806335992453	59741508	CCCCATATCRCTTATAAAACCRTCCTAACTACTAACCTTTTCAAAATAAC			II			CAGGCCTCGGGCGCCGCCATCTTGGGGAGGTGCGCGAGCCCGAGAGTGTCGCCCGCGGAC[CG]CCATCTTGAAAAGGTCAGCAGTTAGGACGGCTCCATAAGCGATATGGGGAAGAATGTGAA	37	1	46769035	CGCCATCTTGAAAAGGTCAGCAGTTAGGACGGCTCCATAAGCGATATGGG	1	46541622	F					LRRC41;LRRC41;UQCRH	NM_006369;NM_006369;NM_006004	1stExon;5'UTR;TSS1500	chr1:46767425-46769036	Island	high-CpG:46541402-46541936			1:46540053-46541623	1:46768636-46769204	Promoter_Associated
cg08621893	0.718167590995834	-0.331052323527416	0.0700107642245808	2.260824348288e-06	0.00848806335992453	51735390	AACACATAACAAAACCTAATACTTAAACCCAAAATATACACCTCCAAATC			II			ATGCCTGGCTAAGCACATGGCAGAACCTGGTACTTAAACCCAGAATGTGCACCTCCAAAT[CG]CACAGCTTTCTGCTTTGTCATGCTGACTGGGGTAGTGCTTTGATCACCTGTTTGGTCATT	37	4	123841798	GCACATGGCAGAACCTGGTACTTAAACCCAGAATGTGCACCTCCAAATCG	4	124061248	R		rs6830285			NUDT6;NUDT6	NM_198041;NM_007083	5'UTR;Body	chr4:123843362-123843795	N_Shore
cg21535931	0.701405249951201	-0.354669456343705	0.0750150017104527	2.2676408996114e-06	0.00848806335992453	40687380	TTATCCAAATACAACTCAATAAAACCTAACTAAAAATTCAACAATAACRC			II			GGAGGCTGAGGCACGAGAATCACTGGAATCCAGGAGGCTGAGGTTGCAGTGAGCCGAGAT[CG]CGCCACTGCTGAATTCCCAGCTAGGTTTTACTGAGCTGTATCTGGATAAACCTAAATTTG	37	8	145029603	CGCGCCACTGCTGAATTCCCAGCTAGGTTTTACTGAGCTGTATCTGGATA	8	145101591	F					PLEC1;PLEC1	NM_000445;NM_201378	Body;Body	chr8:145027911-145028352	S_Shore			TRUE
cg20721320	0.731844909299276	-0.312186660010957	0.0660487660771395	2.28300813387428e-06	0.00848806335992453	57778468	TAAAATAAACTATAAAACCTAAATACRAATATATAACTAATACCTTACCC			II			TGTGCATAAAATGGGATGAACTGTGAGGCCTAAGTGCGAGTATGTGACTGGTACCTTACC[CG]GGCCTGGTACACAGTAGGGGCCTCAGGGTGGGAGAAGCAGGTCCTAGGTTTTCCCAGCCC	37	5	177660036	GGGATGAACTGTGAGGCCTAAGTGCGAGTATGTGACTGGTACCTTACCCG	5	177592642	R					AGXT2L2	NM_153373	TSS1500	chr5:177659197-177659927	S_Shore					5:177658792-177660517	Promoter_Associated
cg03858460	0.80335804463684	-0.218954780679933	0.0463458242489756	2.30830823944039e-06	0.00848806335992453	49755372	AAAAAAATTTAAATTCCAAATCCCTTAACTACAAAAATACCCCCAAAAAC			II			GAGCTCCTGGGAGGACAAAGGCCCTAGTGAAGGAAGTCGAATCTTAATCTTGGCCCTCCT[CG]CTCTTGGGGGCATCCTTGCAGCCAAGGGACTTGGAATCCAAACCCTTCCCAAGGCCCCAA	37	16	75569852	CGCTCTTGGGGGCATCCTTGCAGCCAAGGGACTTGGAATCCAAACCCTTC	16	74127353	F					CHST5	NM_024533	TSS1500
cg14995036	1.27249995574084	0.240983434661274	0.0510194223076941	2.31972154751681e-06	0.00848806335992453	36692393	AATTACCAAAAAAACTCACCTCCTCAAAACCTTAAACTTCCACCAAAACA	46611314	AATTACCGAAAAAACTCGCCTCCTCGAAACCTTAAACTTCCACCAAAACG	I	C	Grn	AACTTCCCAAGAGATTACCGGAGAAACTCGCCTCCTCGGAGCCTTGGGCTTCCACCAGAG[CG]CTCTGGGCCCTCGCATCTGCCCGACCCCGGCCGGCTTCTGCGAAGAGGGGACGGGCGGGA	37	1	94146705	GATTACCGGAGAAACTCGCCTCCTCGGAGCCTTGGGCTTCCACCAGAGCG	1	93919293	R					BCAR3	NM_003567	5'UTR	chr1:94146321-94147504	Island				1:93918910-93920247	1:94145795-94146947	Unclassified
cg19272592	0.74105983021684	-0.299673914412706	0.0634704083478257	2.34140992005916e-06	0.00848806335992453	39701365	CAACACAATACTAACAAATCAAAAAAAATCTATCAATATTCACCAACTAC			II			GAAGCTCAGGCCAGCACAGTACTAACAGGTCAAAGAAGGTCTATCAGTATTCACCAGCTG[CG]TTTAACATCTTTCACTTAAACCATACAAAGCCCTCTGAACGGAATCCAAAGCACCTTGAA	37	3	129408521	CGCAGCTGGTGAATACTGATAGACCTTCTTTGACCTGTTAGTACTGTGCT	3	130891211	R					TMCC1;TMCC1;TMCC1	NM_001017395;NM_015008;NM_001128224	Body;TSS1500;Body
cg13977235	0.717270877426341	-0.332301716943945	0.0703885627637984	2.34732008774774e-06	0.00848806335992453	61608493	CTAATTAAAAAACAACCTATTACACAAAACAAAAAATAATTTTACTTATC			II			TATTAGGGGTATTTGGTATTATTTGGAGTTATGACATTGCCTAATAGAACTTCTGCTATA[CG]ACAAGCAAAATCACTTTCTGCCTTGTGCAATAGGCTGCTCTCTAACTAGTATCTCTGCTC	37	19	33172072	CGACAAGCAAAATCACTTTCTGCCTTGTGCAATAGGCTGCTCTCTAACTA	19	37863912	F	rs11401385							chr19:33165266-33168099	S_Shelf
cg03903247	1.3629027975267	0.309616835077221	0.0656462448163825	2.40002428886221e-06	0.00860808711605247	72809309	ACAAAAACAATCAACAACAATTACCAACAAAATTTTCTCACTAATAAACA	64743468	ACAAAAACGATCGACAACAATTACCGACGAAATTTTCTCGCTAATAAACG	I	A	Red	CGGTTTGTGGGGGCAGGGGCGGTCGGCAGCAGTTGCCGGCGGAGTTTTCTCGCTGGTGGG[CG]GACCCGAGCGGAGGCCCGGAGGACAGCCGGGAGCGCAGGCTCGACGCCAGGTGCCCGGCT	37	3	197477068	CGCCCACCAGCGAGAAAACTCCGCCGGCAACTGCTGCCGACCGCCCCTGC	3	198961465	R					FYTTD1;FYTTD1;FYTTD1;KIAA0226	NM_032288;NM_001011537;NR_027840;NM_001145642	Body;5'UTR;TSS200;TSS1500	chr3:197476262-197477556	Island	high-CpG:198961040-198961856			3:198960543-198962352	3:197476459-197477123	Promoter_Associated
cg13165261	0.818117706784576	-0.200749056906737	0.0426181382521223	2.47214617854485e-06	0.00873902124538999	17703380	CTACCTAAAACTAATTTACCTAAAACCCCTCCTCACCTTCCCTAAATCTC			II			AGGTGTCCCTCCTGCCTAAGGCTAGTTTGCCTAGGACCCCTCCTCACCTTCCCTGAGTCT[CG]CCCCGTATTAATCCCATCTGTCTCCTCCATCTGCACCTTCGCCTCTTTACTAGTGATCTC	37	11	8042019	TGCCTAAGGCTAGTTTGCCTAGGACCCCTCCTCACCTTCCCTGAGTCTCG	11	7998595	R		rs73414923						chr11:8040409-8041558	S_Shore		CDMR					TRUE
cg22135269	0.824849701118935	-0.192554089706229	0.0409116073104221	2.51896982395028e-06	0.00873902124538999	43796308	TAAAATAATTAAAAATTCTTTAACCAAACRTTTTAAAAATCTAACAACCC			II			GAGTATGCAGTTAAAGTAATTGGAGATTCTTTGACCAGACGTTTTGAGAGTCTGGCAGCC[CG]GAAAGGTGGGATTTGGCAGCTATGTGGGACCTTCCTTCAGGCACTAAAGGGCTTCCTGAA	37	15	29338250	CGGGCTGCCAGACTCTCAAAACGTCTGGTCAAAGAATCTCCAATTACTTT	15	27125542	R					APBA2;APBA2	NM_005503;NM_001130414	5'UTR;5'UTR					TRUE
cg25440497	0.756363330313194	-0.279233422599334	0.0593400508085812	2.53060184685072e-06	0.00873902124538999	61778306	CCTTTCCACACTAACTTCTATCRCTTAATAACATACATATATTTCTCCAC			II			CCAGGAACAATGGAATATGACTCAGCACTAAAAAGGAACGACTTTCGAGCCACAGGAAGG[CG]TGGAGAAACACATGCATGTCACTAAGCGACAGAAGCCAGTGTGGAAAGGCTGAGGGGAAT	37	20	61757848	CTTTCCACACTGGCTTCTGTCGCTTAGTGACATGCATGTGTTTCTCCACG	20	61228293	F	rs4809493							chr20:61754868-61755083	S_Shelf		CDMR
cg05573809	0.818864536429572	-0.199836609994246	0.0424997155816605	2.57537992565116e-06	0.00873902124538999	19775470	CTCCCTTCTAACTAAAATAATCAAAATATAATACTACCTAAAAACCAAAC			II			AGAAAACCTAATTCATTGAATTAAACATTGGAAAGAATCTAAGTGAGTCACTGTATCCTT[CG]CTTGGTCTTTAGGCAGCACCACACCTTGATCATTCCAGCCAGAAGGGAGGTAATCATATT	37	5	14036481	CGCTTGGTCTTTAGGCAGCACCACACCTTGATCATTCCAGCCAGAAGGGA	5	14089481	F	rs12186457											TRUE				TRUE
cg04958236	0.711886108455871	-0.33983734039902	0.0722746911168723	2.57595070174421e-06	0.00873902124538999	13775431	CACCACCTACCCCACAATATTTTCCAAATAATATATATAACAAACCAAAC			II			AATTGAGGTTGCGTAAGGGAGCGGGGTACAAAGTACATGTGCTGTGCTTCAGTTTGCATC[CG]CCTGGTCTGTTACACATATTATCTGGAAAATACTGTGGGGTAGGTGGTGTGAGGGCAAAT	37	6	74276973	CGCCTGGTCTGTTACACATATTATCTGGAAAATACTGTGGGGTAGGTGGT	6	74333694	F												TRUE
cg04431002	0.725322619777026	-0.321138730311497	0.0683555034900664	2.62635376202525e-06	0.00873902124538999	60789408	TAAACTAATAAACACTTACCAAACTCACATCCRTACAATTTAACCACTTC			II			CATGGAGAATATGAACTGGTAGGCACTTGCCAGACTCACATCCGTGCAGTTTAACCACTT[CG]TTTTCCAGAAAATCACATTCTGAATTCCGTGAAATCAGGCTTGCAACAAGGGCTGTGTCT	37	16	84766438	CGAAGTGGTTAAACTGCACGGATGTGAGTCTGGCAAGTGCCTACCAGTTC	16	83323939	R					USP10	NM_005153	Body					TRUE
cg07805542	0.687399179289597	-0.374840108501366	0.079789617813532	2.62907101722387e-06	0.00873902124538999	11719474	ATATCATCCCTAAAACAAAAAAACCTAAATCAACAACTAACCAAAAAACA	33743421	ATATCATCCCTAAAACAAAAAAACCTAAATCAACGACTAACCGAAAAACG	I	T	Red	AGGACAAGCACAGTGTCATCCCTGGAGCAGAAAAGCCTGAGTCAGCGGCTGGCCGGGAGG[CG]TAGTGGCTGGGTGCTGAGTCACGGTCCCAGGATATGGCTCCCCTCGGAGCTGACTCACTC	37	1	9779309	CGCCTCCCGGCCAGCCGCTGACTCAGGCTTTTCTGCTCCAGGGATGACAC	1	9701896	R					PIK3CD	NM_005026	Body	chr1:9775708-9775997	S_Shelf			TRUE		1:9778849-9780380	Promoter_Associated	TRUE
cg05656364	1.32799923386923	0.283673474148373	0.060405883695009	2.65145606603845e-06	0.00873902124538999	34695398	ATTAACTCACCATATCTCAAAACAACCCAAACCRATCAATAAATAAATTC			II			CTGAAAGTTGGAGCAAGCAGGAAGTGAACTGAGGGCCACCCTGGGAGGAAGCCGACTAGG[CG]AATTCACTTACTGACCGGCCTGGGCTGCTCTGAGACATGGTGAGCCAACTGGGAACTAGG	37	2	85804732	TTGGCTCACCATGTCTCAGAGCAGCCCAGGCCGGTCAGTAAGTGAATTCG	2	85658243	F				TRUE	VAMP8;VAMP8	NM_003761;NM_003761	5'UTR;1stExon			low-CpG:85658173-85658249				2:85804552-85805283	Promoter_Associated	TRUE
cg12863565	0.774195448279024	-0.255930920113139	0.0545007950502081	2.65420212985923e-06	0.00873902124538999	23787452	AAATCTAAACTTACRAAAAATAAAAACCCAAACTTTAACTACATCAATCC			II			CAAGTTTGAGTCTTAGAAAAAAAAAAAAGATAACCCGTCCTTTGCTTCACTGGCGAGGTG[CG]GACTGATGTAGTCAAAGTTTGGGTTCTTATCCTCCGCAAGTTCAGATCTGCCGCCTCAGC	37	8	25902558	GATCTGAACTTGCGGAGGATAAGAACCCAAACTTTGACTACATCAGTCCG	8	25958475	F					EBF2	NM_022659	TSS200	chr8:25900562-25905842	Island		CDMR	TRUE
ch.8.52143256F	1.22578397332449	0.203580617522033	0.0433535492878194	2.655346960867e-06	0.00873902124538999	27697460	CACCATAAAATCTCACCCAACAACTATTACCTACAAATAAAACAATACTT			II			TCACTCCACAACGTGGCTGAGAGTCTCTGAACAACAGCAGCAGGTTGGGCCTTATGACTA[CA]AGCACTGTCTTATCTGTAGGTAACAGCTGTTGGGTGAGATTTCATGGTGTATAAAAAGCA	36	8	51980703	CAAGCACTGTCTTATCTGTAGGTAACAGCTGTTGGGTGAGATTTCATGGT	8	52143256	F
cg18336453	0.713485888234927	-0.337592620487989	0.0718992275400954	2.66140066351728e-06	0.00873902124538999	24693302	TTATTTCATACCTACTCCCTTAATCTTTCAATCAAAATCTAAAAAACACC			II			TAAGAGGTACCCCCTGGAATGGGGGCACAGCCAGTTCCAGACTTGAGTGAAGCCAGATCT[CG]GTGCCTTCCAGACCCTGACTGAAAGATCAAGGGAGTAGGCATGAAATAAACTTGAGGTTT	37	6	43082296	CGGTGCCTTCCAGACCCTGACTGAAAGATCAAGGGAGTAGGCATGAAATA	6	43190274	F					PTK7;PTK7;PTK7;PTK7	NM_002821;NM_152881;NM_152882;NM_152880	Body;Body;Body;Body					TRUE
cg04940582	0.798105014277919	-0.225515093350936	0.0480394362770213	2.67424033939534e-06	0.00873902124538999	29759429	TATAATTAATCCCTCCTTTCAACTCTCTAATAAAATACCCRTATCTATAC			II			GGGATGATAAGTAAGAAACATCACCCATCTAATGCTAGCTGTATGAAACACACACGCACA[CG]CACAGACACGGGCATCTCACTAGAGAGCTGAAAGGAGGGACCAATTACAACACAGGGATC	37	2	72356976	CGCACAGACACGGGCATCTCACTAGAGAGCTGAAAGGAGGGACCAATTAC	2	72210484	F		rs3030188			CYP26B1	NM_019885	3'UTR					TRUE
cg03397442	0.76191120038171	-0.271925265018353	0.0580120809969366	2.76710955293691e-06	0.00894915168344226	11699312	AAATAATAATTACATTTATATACAAAATCCRTACCAATTCCAACCTATCC			II			TCCATGAAGAGATAATCGCTGAATGACAAAGGCTGCAGAGACTCCACTCCAAGTGGGCTC[CG]GACAGGCTGGAATTGGCACGGATTCTGCATACAAATGCAATTACCACTCTTAACAATAGG	37	10	128945079	AGTGGTAATTGCATTTGTATGCAGAATCCGTGCCAATTCCAGCCTGTCCG	10	128835069	F					DOCK1;FAM196A	NM_001380;NM_001039762	Body;Body					TRUE
cg02470690	0.717124267032429	-0.332506138152408	0.0709522604093429	2.78139388043552e-06	0.00894915168344226	74731435	AACAACCTATAACCTAACTCCTACATTATAATATATTAAACCACTACCAC			II			TTTAGCATACCAACAGCCTGTGACCTGACTCCTGCATTATAGTGTGTTGGGCCACTACCA[CG]TTTTGTCCACAGCTTGTATTTAACATGGAGCTAAGACACGTCTCAAAAGCTACAGCTTCC	37	6	27839548	CGTGGTAGTGGCCCAACACACTATAATGCAGGAGTCAGGTCACAGGCTGT	6	27947527	R		rs34277161						chr6:27839698-27840069	N_Shore					6:27839396-27840654	Unclassified
cg02262866	0.73596280522414	-0.306575697910511	0.0654375111186957	2.79939915748262e-06	0.00894915168344226	14767427	AAATTAAACRTACCCTAAACTTACCAAAACCACCTAAAACTCTACCCCCC			II			GGCGCGCCGCCCCACCCGGCCCCGGAGACCGACAGAGCCCCGGGCGCCTCCTGCCTGGCA[CG]GGGGGTAGAGCCTCAGGTGGCCTTGGCAAGCCCAGGGCACGCCCAACCCATGGCTCGTGT	37	15	101593693	CGGGGGGTAGAGCCTCAGGTGGCCTTGGCAAGCCCAGGGCACGCCCAACC	15	99411216	F					LRRK1	NM_024652	Body	chr15:101593447-101593882	Island				15:99410683-99411468
cg22999525	0.752966725769546	-0.283734241043667	0.0606041578215508	2.84419630491861e-06	0.00902694706386975	22767507	AACTACAATTTCTCCAATACTTTCACCTCAAAATTAACAATATACCTATC			II			ACTTCCTAGCATGTGTGTGAAATACCCTTGAAGGAGTCATGTGCCATCTCAGAATATGTC[CG]ATAGGTATATTGTTAATTTTGAGGTGAAAGCATTGGAGAAATTGTAGTTTCAGAAAAGGC	37	2	24300821	ACTACAATTTCTCCAATGCTTTCACCTCAAAATTAACAATATACCTATCG	2	24154325	F					TP53I3;TP53I3	NM_147184;NM_004881	Body;Body	chr2:24298969-24299512	S_Shore
cg24605341	0.797706175743333	-0.226014950157786	0.0483189139735905	2.90298951044488e-06	0.00914773466019901	20712469	TAATAAAAAAAATACAAACCAAATAACAAACTAAACCTTCTACAATCACA	18618485	TAATAAAAAAAATACGAACCGAATAACAAACTAAACCTTCTACAATCACG	I	A	Red	GGCAGGGTAGTGTAATGGAGAGAGTGCGGGCCGAGTAGCAGACTGGGCCTTCTGCAGTCA[CG]GTGTCGTCCTAGGCTCCCTGGAGACGGTGGCAGTGGTGGCAGGTCCGGCTCTCCCATGCC	37	3	10436278	TAATGGAGAGAGTGCGGGCCGAGTAGCAGACTGGGCCTTCTGCAGTCACG	3	10411278	R					ATP2B2;MIR885;ATP2B2	NM_001683;NR_030614;NM_001001331	Body;TSS200;Body					TRUE
cg26569771	0.790209668602408	-0.235456965440106	0.0503776796294472	2.95626777346847e-06	0.00922450778109807	37715398	TCTTAAAAAATCTCTCTTTTCCTTTCTATAATAAACRCACAACTAAAACC			II			CGGCCCTCCGCTGCCCAGGTAACAGGGGCAGGAAAAGGAAGGCAGAACAGCGGCTTGGAG[CG]GCCCCAGCTGTGCGCTCATCACAGAAAGGAAAAGAGAGACCCTCCAAGACCGCAGCCCTG	37	19	4448522	CGGCCCCAGCTGTGCGCTCATCACAGAAAGGAAAAGAGAGACCCTCCAAG	19	4399522	F					UBXN6;UBXN6	NM_001171091;NM_025241	Body;Body	chr19:4446011-4446629	S_Shore			TRUE	19:4399512-4399879
cg24251135	0.742110130611212	-0.298257622824181	0.0638605569408705	3.00538692010743e-06	0.00922450778109807	30803377	ACTAACTACTCACAAAAAAATAACAATCAAATTAACAACTAACTTCCCAC			II			CCATTTTCTCTTAGCATTTTAAAAATAATACTGTATTACCTTTGGGCATCTGTTGTTGCT[CG]TGGGAAGTCAGCTGTCAATCTGACTGTCATTCCTTTGTGAGTAGTCAGCTTGTCTGGAAA	37	4	144109657	CGTGGGAAGTCAGCTGTCAATCTGACTGTCATTCCTTTGTGAGTAGTCAG	4	144329107	F	rs56226922				USP38	NM_032557	Body	chr4:144105684-144106832	S_Shelf
cg03035661	1.34405320957263	0.295689831773104	0.0633126525592646	3.00742822967326e-06	0.00922450778109807	74618423	ACAAAACAAAAAAACCAAACTCAACATACACAACTAAAATAAAACCCACA	50726492	GCAAAACAAAAAAACCAAACTCGACGTACACAACTAAAATAAAACCCGCG	I	A	Red	GGGCTCCGGGACGCAAAGCAGAGGGGCCAGGCTCGGCGTGCACAGCTGGGGTGGGGCCCG[CG]GGGGCCCAGCTGCGCACACGGGAAGCGCCCCCCGCCCCCGGGCCAACCGGGTGGCCGGCA	37	11	64409932	CGCGGGCCCCACCCCAGCTGTGCACGCCGAGCCTGGCCCCTCTGCTTTGC	11	64166508	R					NRXN2;NRXN2;NRXN2	NM_138734;NM_138732;NM_015080	Body;Body;Body	chr11:64409877-64411253	Island		DMR		11:64166506-64168014
cg06900571	0.79741439521381	-0.22638079150933	0.0484822392781542	3.02146714292739e-06	0.00922450778109807	11749329	RTACCATCTCCCCRAAATCTAACTCATAAACAATAATTTCACAACRTAAC			II			GAAGGTGCTCCTGAGAGCTCCAGGGAAGCAGGAGCAGGCTGACCTTTCCCTCGGCTGCGC[CG]CCACGCTGTGAAATTACTGCCTATGAGTCAGACTCCGGGGAGATGGCACGGGCTAAATAT	37	8	141248582	TGCCATCTCCCCGGAGTCTGACTCATAGGCAGTAATTTCACAGCGTGGCG	8	141317764	F					TRAPPC9;TRAPPC9	NM_001160372;NM_031466	Body;Body					TRUE	8:141317755-141317850			TRUE
cg19232929	0.760289707807614	-0.274055723854217	0.0587013190930153	3.03190141504039e-06	0.00922450778109807	29779317	CAATAAAAAATACTATAAAATTACAATATCTACTCTTTCAAATTATAACA	50757427	CAATAAAAAATACTATAAAATTACGATATCTACTCTTTCAAATTATAACG	I	A	Red	GTGAAAGACAGACCCGCGGCCAGGCTCCCAGTTCTCCAGCTCGTAGAGGGCCCAAGTGGC[CG]CTATAATCTGAAAGAGCAGATATCGTAATCCCATAGTACTTCCTATTGGCTGCAGGACAC	37	12	52299524	CAATAGGAAGTACTATGGGATTACGATATCTGCTCTTTCAGATTATAGCG	12	50585791	F	rs73111518							chr12:52300801-52301583	N_Shore			TRUE		12:52299509-52299674	Unclassified_Cell_type_specific
cg02320886	0.786344889893829	-0.24035979158012	0.0515470665089663	3.11755607917963e-06	0.00939009839709512	66807410	AAAAAACCAACAAACCAATACTTACTACTACTTATAAAATATATAACATC			II			AATCCATTAAAATAAAAAATGTCCTTTAGCATGCCACCCCAAATAACCCTCCTTCACCAC[CG]ATGCTACACATCTCATAAGCAGCAGCAAGCACTGGTCTGCTGGTTCCCTCAAAACCCTTC	37	5	145758379	GGGAACCAGCAGACCAGTGCTTGCTGCTGCTTATGAGATGTGTAGCATCG	5	145738572	F								chr5:145758569-145758882	N_Shore
cg20995564	0.738553282004813	-0.303062030656221	0.065019772636	3.1456220490611e-06	0.00939009839709512	37740361	TACRACTATACAAATCCCAAACCCAAAAAACTAACCCTATATATATTATC			II			GCTGGGCCCTGTGCGACTGTGCAGGTCCCAGACCCAGGAAGCTGGCCCTGTGTATGTTAT[CG]TGAGGCAGGGCCCCCGAGAGCCTCCCATCCCATGACGGCTAGTGCGGTCCAGTAATTTTT	37	2	145172035	GCGACTGTGCAGGTCCCAGACCCAGGAAGCTGGCCCTGTGTATGTTATCG	2	144888505	R					ZEB2;ZEB2	NM_014795;NM_001171653	Body;Body					TRUE
cg02442745	1.21888530631001	0.197936757729656	0.0424686201647325	3.15018261576316e-06	0.00939009839709512	32779459	AAAACAACCTTTACTCAACACAAAACAACTAAACACCAAATAAAACAACA	73764439	AAAACGACCTTTACTCAACGCGAAACGACTAAACGCCGAATAAAACAACG	I	C	Grn	CGTTTCCAGGAGGGAGCGGCCTTTGCTCAGCGCGAGACGGCTGGGCGCCGAGTGGGACAG[CG]CTGGTGCGGAGACTGCTTCCGGACTCCAGGTACCGCGCTTGGCGGCAGCTGGCCCCAGAC	37	6	52535943	GGAGCGGCCTTTGCTCAGCGCGAGACGGCTGGGCGCCGAGTGGGACAGCG	6	52643902	R					TMEM14A;TMEM14A	NM_014051;NM_014051	5'UTR;1stExon	chr6:52535714-52535988	Island	high-CpG:52643833-52643932			6:52643689-52644124	6:52535433-52536492	Promoter_Associated
cg25862444	0.777057853915198	-0.252240473323036	0.0541588535956433	3.20198352721235e-06	0.00946593855130658	60725467	CATTCTTCTCTCTATAAATATACCACAAAACCATAAATCAAATATTACCC			II			GCTAAAATATACATTCTTCTCTCTGTAGATATACCACAAGACCATGAGTCAAGTGTTGCC[CG]AATGTCCGAGGCCCAGGTCGCCCTGAGAAGGGGTGGGGACTTCCTGGGTCGCTGGGTCCC	37	1	147737016	CGGGCAACACTTGACTCATGGTCTTGTGGTATATCTACAGAGAGAAGAAT	1	146203640	R								chr1:147737015-147737303	Island				1:146203640-146204016	1:147736981-147737029	Unclassified_Cell_type_specific
cg14310533	0.787281981910323	-0.239168794979776	0.0513805433825222	3.24214429936465e-06	0.00946593855130658	45668405	ACAATTTTAAAAACCATATCTCTAAATTAATATAAACAAATTAATCRCTC			II			GCACATGTCTGAATAGAGCAGGCCCTGTTAGAAAACAGAAGGCTTCATTGCTAATAGGAG[CG]AGCGACCAATCTGTCCACATTAATCCAGAGACATGGTTCCTAAAACTGCACCCAACACTC	37	12	2046230	CAGTTTTAGGAACCATGTCTCTGGATTAATGTGGACAGATTGGTCGCTCG	12	1916491	F		rs77185421										TRUE
cg25671716	1.32521302751917	0.281573222001362	0.0604951125380671	3.24801168960498e-06	0.00946593855130658	30780411	AATAACATTTTCATAAACAAAAACTAACCCCAAATACTTTCCTCCTAAAC			II			TTGCTCATGGAAATAACATTTTCATGAGCAAAGGCTAACCCCAAATGCTTTCCTCCTAAA[CG]TTCTTCTCATCTACAAATCCATGTTTGAGGAACTATTATTTTGTCATTTCTTACAAAAGG	37	12	96441714	ATAACATTTTCATGAGCAAAGGCTAACCCCAAATGCTTTCCTCCTAAACG	12	94965845	R												TRUE		12:96441239-96441770	Unclassified_Cell_type_specific
cg05957504	0.83258948517655	-0.18321457320258	0.0393702679706953	3.26145312312676e-06	0.00946593855130658	36673414	TATTTTCTTACTCCTTCATATAAATCTACTACACRACAATAAAAAAAACC			II			CAAATCTCCAGGTCTGTCTGCAAAAAGAAGAATTTGGTCCTGCCAGTTCAGTAAACACCC[CG]GCCTTTCTTATTGCCGTGCAGCAGACTTACATGAAGGAGCAAGAAAACAATTCCACTGTG	37	5	124014639	GTTTTCTTGCTCCTTCATGTAAGTCTGCTGCACGGCAATAAGAAAGGCCG	5	124042538	F					ZNF608	NM_020747	Body					TRUE
cg04999421	0.709657634445737	-0.342972630251001	0.0737625627748048	3.32443496964263e-06	0.00958567144580093	59627394	TATAACTCTTCCATTCTTTAAAAATAAACTAATTTCTCTACCTATAAAAC			II			AGGTCTGCTACTGTAGCTCTTCCATTCTTTAGGGATAGACTGATTTCTCTGCCTGTGAAA[CG]CAGAAATATGTTTCCAGATAATTCCACCTATGCTTATATACTGGGACGGCAGCTGCTCTC	37	17	76412842	GTAGCTCTTCCATTCTTTAGGGATAGACTGATTTCTCTGCCTGTGAAACG	17	73924437	R					PGS1	NM_024419	Body					TRUE		17:76412823-76413772	Gene_Associated	TRUE
cg01745368	0.756242829041305	-0.279392751941474	0.0601221471657277	3.3665782724901e-06	0.00959746418485616	28649459	TCATAAAAATAAATCCCTCATAAACAAATTAATACCCTCCCTAATAAAAC			II			CTAGCCTCTTTTTAACAACCTGCTCTTGAGGGAACTAATAAAGTGAGACCTCATTTGCCC[CG]CTCTACCAGGGAGGGCATTAACCTGTTCATGAGGGATCTACTCCCATGACCCAAACACCT	37	11	2242108	CATGGGAGTAGATCCCTCATGAACAGGTTAATGCCCTCCCTGGTAGAGCG	11	2198684	F											RDMR
cg24219671	0.774913803473633	-0.255003477138685	0.0548786760426654	3.37324847332621e-06	0.00959746418485616	23638404	AACCAAACAACAAAATACAATAAACATATCTAATATTCCTTAAATCCCAC			II			GGGATCCAAAAAACCAAGCAGCAAAGTGCAGTGAGCATGTCTAATGTTCCTTAAATCCCA[CG]GAGAGGAGCAGCTTTGGGAACTGTGTTCAGAGAGATTCCGAGGAATAGAGGAGAGTGTAA	37	6	36275520	ACCAAGCAGCAAAGTGCAGTGAGCATGTCTAATGTTCCTTAAATCCCACG	6	36383498	R					PNPLA1;PNPLA1;PNPLA1	NM_001145716;NM_001145717;NM_173676	3'UTR;3'UTR;3'UTR
cg15342087	0.72506233099009	-0.321497654043561	0.0692149170952412	3.40210610505487e-06	0.00959746418485616	31773474	AATTAAAAAAAACAATTCATTCCCCAAAAAACCTCTCCAAAAACRAAAAC			II			TTTTCTTCCAAGGTTGGGAGGGACAGTTCATTCCCCAAGAGGCCTCTCCAGGGGCGGAGG[CG]GGTGCTGGGGCTGGCCTGTCTGCAGCTCCCTGGCCCTACCCAGTGGGGATCGCGTGTCAG	37	6	30720209	CGCCTCCGCCCCTGGAGAGGCCTCTTGGGGAATGAACTGTCCCTCCCAAC	6	30828188	R												TRUE				TRUE
cg25839482	0.718860764191015	-0.330087592043252	0.0710891929506481	3.42907934514081e-06	0.00959746418485616	61714300	AACCTCAATTTTCCCATCTATAAAAAACAACCATACAAAATAAAAAATCC			II			CTCCAGCATCAGGCCTCAGTTTTCCCATCTGTAAAAGACAGCCATGCAAAGTGGGAGATC[CG]CTAGGCTTCCAGATCGAAGTCATCGCGCTCCTCATTGTACTCTAGCACGTGCCGCTTGAT	37	15	75931953	GCCTCAGTTTTCCCATCTGTAAAAGACAGCCATGCAAAGTGGGAGATCCG	15	73719008	R					IMP3;IMP3	NM_018285;NM_018285	3'UTR;1stExon	chr15:75931952-75932782	Island				15:73718908-73719968	15:75931730-75933616	Promoter_Associated
cg05379608	0.824138352363897	-0.193416859812612	0.0416595879061385	3.43730016594268e-06	0.00959746418485616	25691351	TAAACATTTATCCAAAATTAAACAAAAACCACAACAAATTTCTTTCACTC			II			TTGAAGATCTCTGGACATTTGTCCAGGATTAAGCAAAAGCCACAGCAAGTTTCTTTCACT[CG]CATCAGTGTGAAGAGACCACCAAACAGGCTTTGTGTGAGCAATAAAGCTTTTTAATCACC	37	3	142835844	GGACATTTGTCCAGGATTAAGCAAAAGCCACAGCAAGTTTCTTTCACTCG	3	144318534	R		rs72992555						chr3:142837885-142840838	N_Shelf
cg11066209	0.753548532336355	-0.282961853784256	0.0609807140922065	3.48095780811075e-06	0.00965823488444113	55797460	CTAATATAAAACTAAACCACAAACCCATTTACCCTATCTAACCTACCTCC			II			AGTACACGGGCCTGGTGTGAAACTAAGCCACAAACCCATTTACCCTGTCTGACCTGCCTC[CG]CCACCAGGACCCAGTCTCAGTGAAATGGGAAAGGTTCCCTTGTCCTCCTCGAAGGGCGTG	37	7	2282252	TGGTGTGAAACTAAGCCACAAACCCATTTACCCTGTCTGACCTGCCTCCG	7	2248778	R					FTSJ2;NUDT1;NUDT1;NUDT1;NUDT1;NUDT1;NUDT1;NUDT1	NM_013393;NM_198952;NM_002452;NM_198949;NM_198953;NM_198950;NM_198954;NM_198948	TSS1500;5'UTR;5'UTR;5'UTR;TSS1500;5'UTR;TSS1500;5'UTR	chr7:2281362-2282105	S_Shore					7:2281235-2282660	Promoter_Associated
cg15130459	0.74988715554092	-0.287832543050687	0.0620780436122976	3.54145881720225e-06	0.00967968347174111	32673308	CTCATCCCCAATAACCATCAAAATACTATTATCTTTTTACAAATAAACAC			II			GCTTCCAACATCTCATCCCCAGTAACCATCAGGGTACTGTTATCTTTTTACAAGTAAACA[CG]AGGGTTTCATTCAAGCCCACTGGACCAATTATGATCGAACATACAAACTGTACCTGAATC	37	5	40834228	TCATCCCCAGTAACCATCAGGGTACTGTTATCTTTTTACAAGTAAACACG	5	40869985	R					SNORD72;RPL37	NR_002583;NM_000997	TSS1500;Body	chr5:40835241-40835873	N_Shore
cg18061395	0.757286763139349	-0.278013282033542	0.0599656048236553	3.54851301886949e-06	0.00967968347174111	34756469	TTTCTTTATTTAAATAACTTTTCCTTTTTAAACTCACATTCCTTATAATC			II			TAACACTATAGTTTCTTTGTTTAGGTAGCTTTTCCTTTTTAAGCTCACATTCCTTGTAAT[CG]GATTATGAAATTAGAAAGCTAAAATCAAAGAGCCAAGACATTAATACTTATGACAACCTT	37	5	16754384	TTCTTTGTTTAGGTAGCTTTTCCTTTTTAAGCTCACATTCCTTGTAATCG	5	16807384	R					MYO10	NM_012334	Body					TRUE
cg09036468	0.722506641914837	-0.325028666076092	0.070150875193531	3.59916741710098e-06	0.00967968347174111	56698382	AATTATACCTCAACCATTAAAAAAAAACAACCCAAACTCTATAACCTTCA	48686418	AATTATACCTCAACCGTTAAAAAAAAACAACCCAAACTCTATAACCTTCG	I	A	Red	GACTCAGGGATGGGTTGTGCCTCAACCGTTGAAAAAGGACAGCCCAGGCTCTGTAACCTT[CG]GTAGCCTCCAGATCTCACAGTCCCCACCCCTCCCCCTTCTTGTCACAAAGGCCACTGTGG	37	1	151806893	GGTTGTGCCTCAACCGTTGAAAAAGGACAGCCCAGGCTCTGTAACCTTCG	1	150073517	R								chr1:151810460-151811684	N_Shelf
cg04501323	1.23509452959803	0.211147509335377	0.0455814879394846	3.61610948607094e-06	0.00967968347174111	66625409	CATTTTCATTTCRCTATAATAATCRCTATAATTAACAAAATCACAATCRC			II			AATAATCGGAGCATTTTCATTTCGCTATGATGATCGCTGTAATTGGCAGAATCACAGTCG[CG]CTGGGGCTCGAGGCTCCCGGAGGCCGGGGGGTAGGCACGGCGCGGACGCACCCTAGGATC	37	1	235267609	CGCGACTGTGATTCTGCCAATTACAGCGATCATCATAGCGAAATGAAAAT	1	233334232	R								chr1:235267554-235267829	Island				1:233334230-233334452	1:235267119-235268091	Unclassified
cg18856478	0.765080683427998	-0.267773982183685	0.0578099156720256	3.62196984193819e-06	0.00967968347174111	55682448	TCTCTCAAACAAAACATAATCCCATTAAAAAAAAACTCTCAATTAAAACA	43802334	TCTCTCGAACAAAACGTAATCCCGTTAAAAAAAAACTCTCGATTAAAACG	I	C	Grn	GCCTGGCACGTTTCTCTCGGGCAGAGCGTGATCCCGTTAGGGAGAGGCTCTCGGTTAGGG[CG]CTCTATCCTGTTGCTGGGAAGCGTGTTTTCTGCCGGTGGGGCTCTTTGTGGGAATCTCCG	37	1	43814358	CGCCCTAACCGAGAGCCTCTCCCTAACGGGATCACGCTCTGCCCGAGAGA	1	43586945	R					MPL	NM_005373	Body	chr1:43814305-43815277	Island		DMR		1:43586783-43587830	1:43814113-43815654	Unclassified_Cell_type_specific
cg02212683	0.797244512583004	-0.22659385604698	0.0489289968392425	3.6377199007509e-06	0.00967968347174111	14672500	AAAATAAAAAATAAACTATTCCAAACCAAAAACTATAAACACAACACAAC			II			GGGGCCCTAGCTGGCTCCTCCCTCTGCCGCCTGCTCCACAGCTCCGAGCCGTGTCCGAAC[CG]CTGTGCTGTGCCCACAGTTCCTGGCCTGGAACAGCCCACCCCTCACCTCCGAGTTTGTGG	37	7	4827246	CGCTGTGCTGTGCCCACAGTTCCTGGCCTGGAACAGCCCACCCCTCACCT	7	4793772	F	rs60284677				KIAA0415	NM_014855	Body	chr7:4828344-4828549	N_Shore
cg11754374	0.764328331610034	-0.268757828716893	0.0580520645636254	3.66373049964785e-06	0.00967968347174111	38780381	CAAAAACTATACATAATATTACAAAAAACCTATCATTACTACCTACCACA	15704326	CGAAAACTATACGTAATATTACGAAAAACCTATCATTACTACCTACCGCG	I	A	Red	TTCCTGTGCACCCGAGGGCTATGCGTGGTGTTGCGGGAGACCTGTCATTGCTGCCTGCCG[CG]ATGCCAGGCCCCACGCTGGGGGAGCCACCCGGGTCCTCACCTGGAGATGTGGCTCTCTGT	37	11	131707651	CGCGGCAGGCAGCAATGACAGGTCTCCCGCAACACCACGCATAGCCCTCG	11	131212861	R			TRUE		NTM	NM_001048209	Body
cg22904401	0.769250529818642	-0.262338576033208	0.056665835445107	3.66421964770325e-06	0.00967968347174111	56623334	CTAAATCTATCTAAAAAAATCTACATTCCAAAAAATCTAAATCCATACCC			II			CGCACCCGAGCCAGTCCGACAGCTCCAGCCACTGGCAGAGCCGTGGGACCAAGGGCCGGA[CG]GGTATGGACTTAGATCTTCTGGAATGCAGATCTCTCCAGACAGATTCAGAGCCCGGGAAG	37	5	92947872	CGGGTATGGACTTAGATCTTCTGGAATGCAGATCTCTCCAGACAGATTCA	5	92973628	F													5:92973388-92973684
cg06595162	0.7796679518764	-0.248887152658192	0.0537803339105117	3.69486957940701e-06	0.00970255156935236	70630347	AAACTTAACCTCTTACRTACTTAATCACCTAATAAAACACACACACACTC			II			GAAAGGAACAGGAACTTAGCCTCTTACGTGCTTAATCACCTAATAAGACACACACACACT[CG]CACACAAATCACACACACACATACACACACACACACTTAAAATACTTATTTTGGATTCTT	37	21	40141040	AACTTAGCCTCTTACGTGCTTAATCACCTAATAAGACACACACACACTCG	21	39062910	R					NCRNA00114;NCRNA00114	NR_027065;NR_027066	Body;TSS200					TRUE		21:40140421-40141096	Unclassified
cg01916724	0.749964783344408	-0.287729029095017	0.0622661379203376	3.81977400487621e-06	0.00997119230764017	21617467	TCTCAATCAATCCAATCCCTACCAAAACCTAAAAAAATCTCAATAACCTC			II			TTCCTGCAATTTCTCAATCAGTCCAGTCCCTGCCAAAACCTAAGGAGGTCTCAATGGCCT[CG]GATTGGGGCCCAGGGTCCTTCCCACCCAGAGACCTCGCAGAAACAAGACTTTGCAGGACC	37	3	51975220	CTCAATCAGTCCAGTCCCTGCCAAAACCTAAGGAGGTCTCAATGGCCTCG	3	51950260	R					PARP3;PARP3;RRP9	NM_005485;NM_001003931;NM_004704	TSS1500;TSS1500;Body	chr3:51975612-51976505	N_Shore
cg14521931	0.795499734405465	-0.228784765075546	0.0495272918804313	3.84911488127138e-06	0.00998867953542165	38725386	AATCCTTTCCACRAACCAATAACCCTCTCCTCACAACAATATACATAAAC			II			GGAAAGAGCAGGGTCCTTTCCACGAGCCAGTGGCCCTCTCCTCACAGCAGTGTACATGAG[CG]TTGGTTGCCCACGTAGCTGACATTGTTGGAGAGGTGGCTCTGTGAGATATATATTTAGTA	37	5	10832172	CGCTCATGTACACTGCTGTGAGGAGAGGGCCACTGGCTCGTGGAAAGGAC	5	10885172	R												TRUE
cg03366574	1.41075416225846	0.344124428249758	0.0745246024261117	3.88213056867759e-06	0.00999461930073761	46693496	CCACCAAAACAAAAAAACCAATACCCCAACAAATAATCTACTTTTCTACA	36651413	CCGCCAAAACAAAAAAACCGATACCCCAACGAATAATCTACTTTTCTACG	I	C	Grn	CCACACCCGGATCCGCCAGGACAGAGAAGCCGGTACCCCAGCGGGTGGTCTGCTTTTCTG[CG]CAGAAGCACTGTGGTCTATTTCTGAGTTCTACCCACTTCCTACCCCTCACCGCACACAAA	37	7	2764599	CCGCCAGGACAGAGAAGCCGGTACCCCAGCGGGTGGTCTGCTTTTCTGCG	7	2731125	R													7:2730926-2731216
cg13823621	1.37111879004603	0.315627041645138	0.0683646486588636	3.89671438871808e-06	0.00999461930073761	33701393	AAAAAAATCATTTCCRATATCRCRCTTTCTTAAAAACTATAAAAAACCAC			II			CTGAGCAAGACAGAAAAGTCATTTCCGGTGTCGCGCTTTCTTGGAAGCTATAAAGAGCCA[CG]TTAGGTGTTGGCAGAGCGGCCGGTATAGTCCTCATACCCGCTCTCTCATGCTTCCGGACA	37	14	21979554	CGTGGCTCTTTATAGCTTCCAAGAAAGCGCGACACCGGAAATGACTTTTC	14	21049394	R					METTL3	NM_019852	TSS200	chr14:21978945-21979699	Island				14:21048728-21049539	14:21978758-21979850	Unclassified
cg22260615	0.75362510505569	-0.282860242772093	0.0613069969562761	3.95310183975983e-06	0.0100806381943841	74710320	TTCTAATTCCCAAAAAAACCTTCACTAATACCATTCCTACTCTCTAAAAC			II			ATGTCAGCTTCTTCTGGTTCCCAAGGGGACCTTCACTGGTGCCATTCCTGCTCTCTGGAA[CG]CCGCTAGCTCCTACCCCTTCCCATGCTTCTGACAACTCCTCTGTAAAAATGTCACATCCT	37	19	4486858	TCTGGTTCCCAAGGGGACCTTCACTGGTGCCATTCCTGCTCTCTGGAACG	19	4437858	R					HDGF2;HDGF2	NM_032631;NM_001001520	Body;Body	chr19:4483031-4483646	S_Shelf
cg01015663	0.713898737744901	-0.337014150587204	0.0730915871581538	4.01030957664084e-06	0.0101677481197177	33601400	CCAACTCAATACAATCRTTTCAAAAACRACCACCATTATTACTATCATTC			II			GACTCACCACAGGAAAACTGTCAGGGGAGCCTGCAGCATGCTGCTTTGAAGGAGCCCCAA[CG]AATGACAGTAATAATGGTGGTCGTTTTTGAAACGACTGCACTGAGTTGGTTTACTTATTA	37	1	23729692	CAACTCAGTGCAGTCGTTTCAAAAACGACCACCATTATTACTGTCATTCG	1	23602279	F					TCEA3	NM_003196	Body					TRUE
cg16599901	1.35245276776902	0.301919808961622	0.0655187033784224	4.06273623421161e-06	0.0102418098119131	43792455	AACACCCAAAAAAAACAAAACCAACAACAAAACAAAACTTATAAAAATCA	50697432	AACGCCCGAAAAAAACGAAACCAACGACGAAACGAAACTTATAAAAATCG	I	T	Red	CGGGCGTCCGGGAACGCCCGGAAGGGGCGAGGCCAGCGGCGGGGCGGGGCTTATGGAGAT[CG]TGAGCTGGGCGTGAGGAGAAGGCCGGGTTGGGAGCTGCGAGGGGCCGGGTTTAGCGGGGT	37	7	100210097	AACGCCCGGAAGGGGCGAGGCCAGCGGCGGGGCGGGGCTTATGGAGATCG	7	100048033	R					MOSPD3;MOSPD3;MOSPD3;MOSPD3;MOSPD3	NM_023948;NM_001040098;NM_001040099;NM_001040097;NM_001040098	TSS200;1stExon;TSS200;5'UTR;5'UTR	chr7:100209594-100210655	Island	high-CpG:100047674-100048145			7:100047570-100048553	7:100209399-100210976	Promoter_Associated
cg07036730	1.3538397462137	0.302944811661032	0.065793559333693	4.13507306484817e-06	0.0103357068500577	23609329	TAAAACAAATTACCAACCAAAAAACAAAACAACAAAAAAACCTATATTCA	49682508	TAAAACAAATTACCAACCAAAAAACGAAACGACAAAAAAACCTATATTCG	I	A	Red	TAGCAGCCGCCAGTCCGCTCGCCCCTCGCGTTCTCTGGCTCTCAAATCCGAGTGCAGCCT[CG]AACATAGGTCCTTCTGCCGCCCCGCCCCCTGGCTGGCAATCTGCTCCACCGTAACCACGC	37	16	2273332	TGGAGCAGATTGCCAGCCAGGGGGCGGGGCGGCAGAAGGACCTATGTTCG	16	2213333	F					E4F1	NM_004424	TSS1500	chr16:2273219-2274081	Island				16:2213099-2214065	16:2273044-2274390	Promoter_Associated
cg22535089	0.736238593553358	-0.30620103676337	0.0665092897260713	4.14684040361823e-06	0.0103357068500577	61668341	AAAAAACCRAACAAAAAATCCACACRCTATATAATTCCATTCATACCAAC			II			CGATGCTTCTGAAAGAACCGGACAAAAAGTCCACACGCTGTGTGATTCCATTCATACCAA[CG]TCCAGACTAGGCCAGTCCGTACAGACAGGATGAATTACTGGTTGCCGGAGGGTGGGGAGG	37	13	114184462	AAGAACCGGACAAAAAGTCCACACGCTGTGTGATTCCATTCATACCAACG	13	113232463	R					TMCO3	NM_017905	Body	chr13:114185709-114186062	N_Shore
cg23079012	0.743701798954133	-0.296115132351331	0.0643573629659973	4.2025086400832e-06	0.0104156107396579	15734337	AAAATAAAAACATCAACAAAAAAAACAACCTACATAAAAACTAATAAACA	59684351	AAAATAAAAACGTCAACGAAAAAAACGACCTACGTAAAAACTAATAAACG	I	A	Red	CGCCAGGCTAGGAGGGTGAGGGCGTCAGCGGAGAGAACGGCCTGCGTGGGGGCTGGTGGG[CG]GAGCGGGTGGATCTTGGCAAACGGCAGGAATGGAAACGGCTGGAGCATATGTCTCAGTGA	37	2	8343710	CGCCCACCAGCCCCCACGCAGGCCGTTCTCTCCGCTGACGCCCTCACCCT	2	8261161	R													2:8261101-8261167
cg03657040	0.791668577911351	-0.233612436980607	0.0508063763784424	4.26375938855639e-06	0.0104800426458721	26773430	AAAAATATAAACTAAAACCTAAAAAACCATAACCCCTCATCCTCTACATC			II			TAGCCTCCCCAGAAGGTGTGAACTGAGACCTAGGGGACCATGGCCCCTCATCCTCTGCAT[CG]CAGCCCCTGGCACAGGGCTGGTCCATGGTGACAGAATGGCTTGAGGTGGTGCATCAATCA	37	5	175083981	AAGGTGTGAACTGAGACCTAGGGGACCATGGCCCCTCATCCTCTGCATCG	5	175016587	R					HRH2	NM_001131055	TSS1500	chr5:175085004-175085756	N_Shore		CDMR			5:175083530-175084013	Unclassified_Cell_type_specific
cg13929323	0.737700037642728	-0.304217990064732	0.06618370813261	4.29504503363098e-06	0.0104800426458721	66701480	ACATATTTACTCACTTATCCTTAAATTAAAAATACAAATAAAATTAAACC			II			CAGAGTGGCTCACATATTTACTCACTTGTCCTTAAATTGAAGATACAGATAAGATTGGGC[CG]CACCAGGTCAAACAAAATCTGTTTCCCAAACTTGATGACTCAGTCAGTCTCAAAGGCTGC	37	9	114364066	CGGCCCAATCTTATCTGTATCTTCAATTTAAGGACAAGTGAGTAAATATG	9	113403887	R								chr9:114361410-114361760	S_Shelf
cg09754243	0.747194424362504	-0.291429854136962	0.0634092898010186	4.30653995608932e-06	0.0104800426458721	73768423	CTTCRTTTTTCCRAAAAAATTACCAAAAACATCTCTACRTTATAAACCAC			II			TTGAAAAAGTGACTATGAATAAGACATGAAGATGACGTATGCTAGCAGGACCGCAAGCAA[CG]TGGCCCACAACGCAGAGATGCCTCTGGCAATCTCTCCGGAAAAACGAAGATTCCTTACCT	37	16	73083863	CGTGGCCCACAACGCAGAGATGCCTCTGGCAATCTCTCCGGAAAAACGAA	16	71641364	F					ZFHX3	NM_001164766	5'UTR	chr16:73081590-73082565	S_Shore		RDMR
cg12669543	0.795609609363481	-0.228646653941172	0.0497578117337759	4.32352833790173e-06	0.0104800426458721	19802509	ACAACTAACTCCACAAAAAAAACAAACCRCAAAAAATTAAATTTCATCTC			II			TTCTCAGTCTCCCTAGCCTTAACCCCCAGCCCCGGCCCCTCAGCCCCCACAGCTGTACCC[CG]AGATGAAACTCAATCCTCTGCGGCTTGCCTCTTTTGTGGAGCCAGTTGTAGCAGCGACTC	37	3	9225565	CAACTGGCTCCACAAAAGAGGCAAGCCGCAGAGGATTGAGTTTCATCTCG	3	9200565	F					SRGAP3;SRGAP3	NM_001033117;NM_014850	Body;Body					TRUE
cg05265081	0.799561715256993	-0.223691557370863	0.0487403641515878	4.44411364464159e-06	0.0106375254585136	15785385	AAAAAAAAATAATATTCTCTTCCCTATTAAAAAACTACAAATCTACTACC			II			TATCTTCAAGGAATTATGCTGAAGCAGTTATACTGCTGGGTGCCTGTTTCCAATAATTGA[CG]GCAGTAGACTTGTAGTCTTCCAATAGGGAAGAGAATATTACTTCTTCCTTTTTCTAGAAA	37	15	64723065	CGGCAGTAGACTTGTAGTCTTCCAATAGGGAAGAGAATATTACTTCTTCC	15	62510118	F					TRIP4	NM_016213	Body					TRUE
cg13585930	0.738057499068763	-0.303733545399354	0.0662106969372211	4.48845910183682e-06	0.0106375254585136	13738467	ATCTATAAATTAAAACCAAACTTTAATATATATTTCCCCAAACTTACTTC			II			CTGCTCTGTGTGTCTGTGAATTAGGACCAGGCTTTGGTGTGTGTTTCCCCAGGCTTGCTT[CG]AAGGGAAGGCTCAGTGTCCAACCACAGCTCTTCTGGGAAGTCATTAGTTGGGGTGACTCA	37	10	72027357	TCTGTGAATTAGGACCAGGCTTTGGTGTGTGTTTCCCCAGGCTTGCTTCG	10	71697363	R					NPFFR1	NM_022146	TSS1500									TRUE
cg22338467	0.74967731704595	-0.288112408971993	0.0628134088117107	4.50096089898988e-06	0.0106375254585136	24708429	AACATAAAAAAATCCATATCTATATCCATCTCACCCTCAACAAAATACCA	56625399	AACGTAAAAAAATCCGTATCTATATCCGTCTCACCCTCGACGAAATACCG	I	C	Grn	ATGGAGCCGCTGGGCGTGAAGGGGTCCGTGTCTGTGTCCGTCTCACCCTCGGCGAGGTAC[CG]CTTCTCCCTCATCCAGCTCGACCCCCCATTGGGGCCGAACACATAATCATCTCTGTCCTG	37	8	133141636	CGGTACCTCGCCGAGGGTGAGACGGACACAGACACGGACCCCTTCACGCC	8	133210818	R					KCNQ3	NM_004519	Body	chr8:133141565-133141816	Island				8:133210772-133210998
cg18473379	0.774702473998276	-0.255276227857349	0.0556570663880145	4.50540985486025e-06	0.0106375254585136	67700466	TACATTCTACTCCAACTCTTTAAAAAAACRTTCTATCTCCTATACTACCC			II			TGTGGGTGGTTTGCATTCTGCTCCAACTCTTTGAGAAGACGTTCTGTCTCCTGTGCTGCC[CG]CTTCCTAGCTTGCTGAATATCTCCTTTTCCTTCAGTATCTACAGAGTCTATTTCAAAAAG	37	14	104027293	CGGGCAGCACAGGAGACAGAACGTCTTCTCAAAGAGTTGGAGCAGAATGC	14	103097046	R					BAG5;BAG5;BAG5	NM_001015049;NM_001015048;NM_004873	Body;Body;Body	chr14:104028308-104029671	N_Shore					14:104026839-104027493	Promoter_Associated_Cell_type_specific
cg18504196	1.3330272721792	0.287452500236499	0.0626822393294416	4.52103330628173e-06	0.0106375254585136	13784450	AATAATTTCCAACAAAAAACRACTATACCCCCAAAAAACATTTACCAATC			II			ATGAGTTAACTAGTGGTTTCCAACAAGGAACGACTGTACCCCCAGGAGACATTTGCCAGT[CG]AGATGGGGATTTACAGCAGGAAGTTAGATATATAAATATAAAGATTAGCAGAGCACTGGG	37	3	168331449	CGACTGGCAAATGTCTCCTGGGGGTACAGTCGTTCCTTGTTGGAAACCAC	3	169814143	R					C3orf50	NR_021485	Body				DMR
cg19883066	0.755883721915438	-0.279867721622274	0.0610357498438127	4.53317342052895e-06	0.0106375254585136	14697367	TCACCCTCTCAACCAACTTATAAATATCACTTAAAAATTTAAAAAAAATC			II			TTGTGAGCTTTTCACCCTCTCAACCAGCTTATGAGTGTCACTTGGGGATTTGGAGAGAGT[CG]GAGGGAGGAAGGAAATCTTTTCTCTTTGTGTCTTCAGAGAGACTCAGGAGATTCTGCTTA	37	8	118896248	CACCCTCTCAACCAGCTTATGAGTGTCACTTGGGGATTTGGAGAGAGTCG	8	118965429	R					EXT1	NM_000127	Body					TRUE
cg07839336	1.20589883747276	0.187225212094072	0.0408642286512662	4.61342104618456e-06	0.0107466038767557	29643423	CAAAAACAAACTACAATAACATAACATAACATAAACAAAACTTAAAACCA	16619350	CGAAAACGAACTACGATAACGTAACGTAACGTAAACGAAACTTAAAACCG	I	A	Red	ACAGGCCCCGCCCACGCCGAGGCCGCACCCCGCCTCTCAGCCCCGCCCACACCCCGCCTC[CG]GCTCCAAGCTCCGCCCACGCCACGCCACGCCACCGCAGTCCGCCTCCGGGCTCGTCTAGC	37	6	3054085	CGGCTCCAAGCTCCGCCCACGCCACGCCACGCCACCGCAGTCCGCCTCCG	6	2999084	F												TRUE	6:2998738-2999133	6:3053446-3054329	Promoter_Associated	TRUE
cg14333542	0.74122544334934	-0.299450457921377	0.0653684383621046	4.62837686232564e-06	0.0107466038767557	32698428	CTATACCTACAAATTACAACCCCCAATACAACTATTATTAAATTACCTCC			II			GGAGACTCACCCTGTGCCTACAAGTTACAGCCCCCAATGCAGCTATTATTGGGTTGCCTC[CG]GGAAGGGGGTCGTAATTAGGATTTGGCTTAAGTTAAGACAGCAGCATTCCCTGGGCAATC	37	10	75647561	TGTGCCTACAAGTTACAGCCCCCAATGCAGCTATTATTGGGTTGCCTCCG	10	75317567	R												TRUE				TRUE
cg03366251	1.36253055575282	0.309343673544402	0.0675832262101702	4.71183225303484e-06	0.0108830990405699	20780318	ACACAAAAATAAAAACCTAACCAAAACAACTAAAACTAAAAACAAAAACA	37755359	ACGCGAAAATAAAAACCTAACCGAAACGACTAAAACTAAAAACGAAAACG	I	A	Red	CGGGCTGGCCGGGCGCGGAGGTAGGGGCCTGGCCGGGACGGCTGGGACTGGAGGCGGGGG[CG]GCCGGGCGGCGGGGGCGGGGAAGGGGCGGGCGCGGAGGCGGTGCCGCAGCCCGAGCCGGA	37	16	2076810	GCGCGGAGGTAGGGGCCTGGCCGGGACGGCTGGGACTGGAGGCGGGGGCG	16	2016811	R					SLC9A3R2;SLC9A3R2	NM_004785;NM_001130012	TSS200;TSS200	chr16:2077042-2077470	N_Shore	high-CpG:2016807-2016923			16:2016654-2017510	16:2076292-2078096	Unclassified
cg18647745	0.835275813934439	-0.179993292584482	0.0393617102159554	4.81245715755474e-06	0.0110576229147232	28668488	AATTAAATCCTACAAATATAAAACCTACTAACCCTACCACAAAAAACCCC			II			CTATTCAGAATTTCCTTTCACAGGTCATTAAAACTATAAATTCAATTTTTCCCAGAATAA[CG]GGGCTTTCTGTGGCAGGGCCAGCAGGTTTCATATCTGCAGGATCCAACTTCTCCTTAACA	37	6	146916145	CGGGGCTTTCTGTGGCAGGGCCAGCAGGTTTCATATCTGCAGGATCCAAC	6	146957838	F								chr6:146920034-146920245	N_Shelf
cg09305096	0.778851786196001	-0.249934512836019	0.0546837595268315	4.86460453597015e-06	0.0111102238100628	33763499	ACTATACTCCTAACTCAACAAAATTCAACAAACAATCTATACAAAACATC			II			AGTTCTCCTGGACTATGCTCCTGACTCAGCAGAATTCAGCAGACAGTCTGTACAAGGCAT[CG]GTCTGTGGTGGAGAGACTTATCTGGAAAACTAGCAGGGAAAAAGATGCTAACTAAAATGG	37	2	189191655	CTATGCTCCTGACTCAGCAGAATTCAGCAGACAGTCTGTACAAGGCATCG	2	188899900	R					GULP1	NM_016315	5'UTR					TRUE
cg25625514	0.76737512967685	-0.264779510246903	0.0579492197998739	4.89672651537987e-06	0.0111102238100628	15701306	CCAAAAAACCTTATATTCCAACCCCTCCATTCACCACATAATACTAACTC			II			GAAAGACTTCTAGGAAAGGAAGGGCGTGTGAAGGGGCCAGCTTTGTTTGGAATGCTCTGG[CG]AGTCAGCATTATGTGGTGAATGGAGGGGCTGGAATACAAGGCCTTTTGGGTTTTCTTAGG	37	11	76535564	CAAAAGGCCTTGTATTCCAGCCCCTCCATTCACCACATAATGCTGACTCG	11	76213212	F												TRUE		11:76535480-76535630	Unclassified_Cell_type_specific
cg05451852	1.25887181115949	0.230215931895476	0.0503913732518368	4.91090226439894e-06	0.0111102238100628	61810334	TTCAATAAACTAATTAAAACAACCTTTACTTAAAAATCRAATCCCTCCCC			II			TGTGATCCTATTTCAGTAGGCTGATTGGAGCAGCCTTTACTTGGAGGTCGAGTCCCTCCC[CG]AGGGAATCCGTGTACAGTTACACTAGCGGTCGCTGCCAGTGCTAGCCCATTCAGGATAGC	37	11	123300839	CGGGGAGGGACTCGACCTCCAAGTAAAGGCTGCTCCAATCAGCCTACTGA	11	122806049	R								chr11:123301049-123302149	N_Shore					11:123300549-123302246	Promoter_Associated	TRUE
cg15821892	0.764712602979714	-0.268255198121364	0.0587380331765163	4.94810224282993e-06	0.0111372693135044	42684465	CCTAAACCCTACTAAATATAACCTAAAAACTCTAAAAAACAATATAAACC			II			TACTGGAGATGCACAATACATTCCTGAGCAAATCAATCACTTCCCCACTCCGGGCCTCAG[CG]GCCCACACTGCCTCCCAGAGTCCCCAGGTCACACCCAGCAGGGTCTAGGATCTGACAAGT	37	10	98271544	CGGCCCACACTGCCTCCCAGAGTCCCCAGGTCACACCCAGCAGGGTCTAG	10	98261534	F					TLL2	NM_012465	Body	chr10:98272207-98273939	N_Shore			TRUE		10:98270531-98271741	Unclassified
cg05266271	0.778130141446589	-0.250861491869334	0.0549791644954004	5.04646954935239e-06	0.0111990283411076	22612490	TAACCTCTTTTTTTATTTTCTAAAAACTAAAATCTTATCATTAACCTTCC			II			TTTCTTGCAAGTGACCTCTTTTTTTATTTTCTGGAAGCTAAGATCTTATCATTGGCCTTC[CG]AAATTTCATAAGGGTATTTTAGGATGTCCTGCCTTCCAGACAAAGACCTGTATTTTCCAA	37	2	20757026	CGGAAGGCCAATGATAAGATCTTAGCTTCCAGAAAATAAAAAAAGAGGTC	2	20620507	R												TRUE
cg14284952	1.29491164677463	0.258442466395116	0.0566487295774422	5.06219581231093e-06	0.0111990283411076	40707473	AAATAAACCAAAAACTAAAAACAATAATACCAACCAAACAAATCCAAACA	22661462	AAATAAACCAAAAACTAAAAACGATAATACCGACCAAACGAATCCGAACG	I	C	Grn	GGATGGATGGATAGATGGGCCAGAGACTGGGAACGGTAATGCCGGCCAGACGGGTCCGAG[CG]CCTCGGGAGCCCCAGCCCTCCTCCGGCTGCGGGGCCGCTGCTCCTGCTCCCGGGCCGTCA	37	8	104152754	AGATGGGCCAGAGACTGGGAACGGTAATGCCGGCCAGACGGGTCCGAGCG	8	104221930	R					C8orf56;BAALC;BAALC	NR_027071;NM_024812;NM_001024372	Body;TSS200;TSS200	chr8:104152726-104153390	Island	high-CpG:104221930-104222326			8:104221903-104222825
cg14362323	0.724060190537209	-0.322880753950917	0.0707813955327624	5.07504626179323e-06	0.0111990283411076	57777334	AACAATAAAAACAACTTACRATATACCTAATCCACCTACAACCTCTTACC			II			ATGCTAGTGCCAACAGTGGAAGCAGCTTGCGATATGCCTAGTCCACCTACAGCCTCTTAC[CG]AGCTGGCACCTGTATCAGCGCCTGGAGCTGCCGGCTCCGCCGGAGGCAGCCGGTGCACTG	37	13	57484498	CGGTAAGAGGCTGTAGGTGGACTAGGCATATCGCAAGCTGCTTCCACTGT	13	56382499	R													13:56382356-56382569
cg06620654	1.18750052363639	0.171850697883522	0.0376791438125834	5.09355378131016e-06	0.0111990283411076	58718394	ACTAAAACAAACAACTCACACTACAACCCAAAAATAAAATTAATCAACCA	74706452	ACTAAAACAAACGACTCGCACTACGACCCGAAAATAAAATTAATCGACCG	I	C	Grn	CCCGCCAGCCCAGCTAAAGCAGACGGCTCGCACTGCGACCCGAAGGTGAGGTTGATCGGC[CG]CGCTGGGGCCCCGGCTTCGGGGCAGGAGCTGCAGCCCCTCCTCTTGGTTCGGTCGGGGAA	37	19	59086971	CGGCCGATCAACCTCACCTTCGGGTCGCAGTGCGAGCCGTCTGCTTTAGC	19	63778783	R					MGC2752	NR_026052	Body	chr19:59086697-59087299	Island				19:63778510-63779111	19:59086554-59087488	Promoter_Associated
cg14195992	0.73104317074882	-0.313282763864232	0.0687046921000844	5.11913305334399e-06	0.0111990283411076	15692471	TATATAAAAATAACATAACTTCACCRCCTCTTACCTACTCCAACTACAAC			II			TTAGCAGGACCTGTGTGAGAATGACATAACTTCACCGCCTCTTACCTGCTCCAGCTGCAA[CG]CGTGAGAGTGCTGAACTGTGGCCTAGATTTTTCTCTAGGGCTTTCCACGGAAGTGAGTCA	37	8	48265917	GTGTGAGAATGACATAACTTCACCGCCTCTTACCTGCTCCAGCTGCAACG	8	48428470	R					KIAA0146	NM_001080394	Body					TRUE				TRUE
cg15849703	0.780910889852198	-0.247294233152453	0.0542432297031484	5.14007085550272e-06	0.0111990283411076	11795500	CCTATACTCTAAAACCAAAATAAATCTAAAACTACTCTTCCAAAATAAAC			II			GGATTTATGTCATATAAGGAAACGATTTAGGGGTGGATAATTCTCTCACTAAATCTGAAG[CG]TTTATTTTGGAAGAGCAGTTTCAGACTTATTCTGGCTCCAGAGTACAGGACTAAAGCTAA	37	3	111034152	CTGTACTCTGGAGCCAGAATAAGTCTGAAACTGCTCTTCCAAAATAAACG	3	112516842	F												TRUE
cg23372422	0.76829276130816	-0.263584418852581	0.0578232480626808	5.15323862826378e-06	0.0111990283411076	26739309	AAAAAAACTCTTACTCTTTAACCAATAACTTAATTTCTAAAAATTTCATC			II			CTGAGAAGAGCAGAGAGGCTCTTGCTCTTTAGCCAGTGGCTTGGTTTCTGGGGATTTCAT[CG]TTTTCCTCTGCTGCCAAGTTGTTTCTGGACTAATGCAGTACAATCCTCCTAGGGGGCGCT	37	1	12061772	CGATGAAATCCCCAGAAACCAAGCCACTGGCTAAAGAGCAAGAGCCTCTC	1	11984359	R					MFN2;MFN2	NM_014874;NM_001127660	Body;Body							1:12061468-12062417	Gene_Associated
cg07857356	0.791946901768844	-0.233260932636365	0.051225001093757	5.27220365242886e-06	0.0114013988397329	17662367	ACTAAACTTCACATAAACTCCTTTTAAATAACRTACCTTCTATCTTAAAC			II			TATGACTTCTTGCTGAGCTTCACATGAGCTCCTTTTAGATAACGTGCCTTCTATCTTGGA[CG]ATTTATTCACTTTCATGTTCCCTGGAATTTATTGCTAAACGTTGACGTGAATGCTTACAG	37	2	206162779	CGTCCAAGATAGAAGGCACGTTATCTAAAAGGAGCTCATGTGAAGCTCAG	2	205871024	R					PARD3B;PARD3B;PARD3B	NM_152526;NM_057177;NM_205863	Body;Body;Body					TRUE
cg07620838	0.778010712146609	-0.251014986072559	0.0551542047826461	5.33538285185653e-06	0.0114115323603455	15680301	AAACRAAACCAAATATAACATTTAAACAAAAAAAATTTCTTTACCCAACC			II			ACTTGAAATATGGACGAAACCAAATATAGCATTTAGACAAGGGGGATTTCTTTACCCAGC[CG]GAATTAATACAATAAAAAATATTTTTGTCTTTATTATTAACAGTGCTAATTAAGCCAAAA	37	6	76058068	CGGCTGGGTAAAGAAATCCCCCTTGTCTAAATGCTATATTTGGTTTCGTC	6	76114788	R					FILIP1	NM_015687	Body					TRUE
cg27115863	0.734153213811941	-0.309037533986993	0.0679164421700254	5.35794293032854e-06	0.0114115323603455	22626378	CAAACCAAAAAAACCACAACTCTAAATCACTAAAACTCCACAAACTAACA	14698339	CGAACCAAAAAAACCACGACTCTAAATCACTAAAACTCCGCGAACTAACG	I	T	Red	CAGAGGAAAGGGCGGGCCAGGGGAGCCACGGCTCTGAGTCACTGGGGCTCCGCGGGCTGG[CG]TGCCTTCCTCTGCCGCCCACCCAACCACCCACTCAACCATGGAGTCCCAACCACGGAATC	37	22	37921640	CGCCAGCCCGCGGAGCCCCAGTGACTCAGAGCCGTGGCTCCCCTGGCCCG	22	36251586	R											DMR	TRUE				TRUE
cg20489909	0.72071832833667	-0.327506886076832	0.0720065713006105	5.40831538609066e-06	0.0114115323603455	69636332	AATTACAACAACTTAAAAATCTTAATATAACAATCACCAACTTCTAATCC			II			GCAGCGGCTCCAGCCAGGGTCGTCGGGGCGGGGTGGGTGCTCAGGGGCGGCCTTTGTGTT[CG]GATTAGAAGCTGGTGATTGTCACATTAAGACCTCTAAGCTGCTGCAATCTGAGAAGATGT	37	2	242711046	CGGATTAGAAGCTGGTGATTGTCACATTAAGACCTCTAAGCTGCTGCAAT	2	242359719	F								chr2:242710637-242711047	Island			TRUE		2:242710947-242712389	Unclassified_Cell_type_specific
cg00910355	0.773459961501729	-0.256881373073164	0.056485355302699	5.42220422461437e-06	0.0114115323603455	70750418	AACAAACAAACTCTCATAAATAAAAAATTCTAATAAAACAAAATTTCTAC			II			GAGGGAGAAGGAGCAGACAGACTCTCATAAATAAGGAGTTCTGGTGAAACAGAATTTCTG[CG]AGAGATTCAATTATAGCAAAACTTTATGGAACCAAAAAGCTTAAAAAAAAATCAGAAGTT	37	16	3504484	CGCAGAAATTCTGTTTCACCAGAACTCCTTATTTATGAGAGTCTGTCTGC	16	3444485	R					NAT15	NM_001083601	5'UTR	chr16:3507545-3508606	N_Shelf
cg00813582	0.786579479659687	-0.24006150671387	0.0527931828276154	5.43626407578657e-06	0.0114115323603455	23603498	CAAACTCTTATAAAAATAATTTACTCTACCTTCTATACAAAAATTCCCAC			II			AGAAAGAATGCTGTATATGCTATGGTGACCTCTTAAGAGGTAGCAGAGGCAAGGACTTTA[CG]TGGGAACCTCTGCACAGAAGGCAGAGCAAATCACCCTTATAAGAGCCTGCAGTTGTCCCA	37	3	16810382	CGTGGGAACCTCTGCACAGAAGGCAGAGCAAATCACCCTTATAAGAGCCT	3	16785386	F												TRUE
cg06234201	0.779183950317054	-0.24950812450833	0.0548771900396609	5.45029973009203e-06	0.0114115323603455	15789476	AATCTTATAACTCCCCCACCCAAAAACTAACTCRACAAAAAAATACTTTC			II			AGCCTAGGCGACAGAGTGAGACTCCATCTCAAAGGAAAAAAAAAAGAAATCTTAGGTAGT[CG]AAAGTATCCTCTTGCCGAGTCAGTTCCTGGGTGGGGGAGCCACAAGATTAATCTGGGTGG	37	16	68050984	ATCTTGTGGCTCCCCCACCCAGGAACTGACTCGGCAAGAGGATACTTTCG	16	66608485	F
cg23273316	0.813160109445531	-0.206827252236422	0.0454939099586242	5.46069507256775e-06	0.0114115323603455	47750488	TTCCTTTCCCTAAAACCCTAAAAAATATTTAAATCCCACTTTAAAAAACC			II			GGGGTTTCACCATGTTAGCCAGGATGGTCTCGATCTCCTGACCTCGTGATCCGCCCGCCT[CG]GCCTCCCAAAGTGGGATCTAAACATTCTTTAGGGCTTCAGGGAAAGGAAATGGGGGAGGG	37	2	134099762	CGGCCTCCCAAAGTGGGATCTAAACATTCTTTAGGGCTTCAGGGAAAGGA	2	133816232	F	rs75335942				NCKAP5;NCKAP5	NM_207363;NM_207481	Body;Body					TRUE
cg00310412	0.766632475807708	-0.265747763500026	0.0584655672017714	5.48382641307743e-06	0.0114115323603455	20647353	TACTCAATAACCTTAAACAAATCACATTCCCTCAACTACTACRACAATTC			II			GGCTCCCACACTGCTCAGTGACCTTGGGCAAGTCACATTCCCTCAGCTACTGCGGCAGTT[CG]GGCCACTCGTTTTGTGTATGGTTTTTTTTCCCCTCTGCTAATAATACCTGCCCCAGATAA	37	15	74724918	GCTCAGTGACCTTGGGCAAGTCACATTCCCTCAGCTACTGCGGCAGTTCG	15	72511971	R					SEMA7A;SEMA7A;SEMA7A	NM_003612;NM_001146029;NM_001146030	Body;Body;5'UTR	chr15:74725323-74726487	N_Shore		CDMR
cg10244222	0.769733242813665	-0.261711262062213	0.0576127815573487	5.55671839908012e-06	0.0114617549061376	46717300	TCAAAATTTTACTCACCCTCCAATACCATTTAAATAAATTTATAAACAAC			II			AGTTTTCACATTCAAGGTTTTACTCACCCTCCAATACCATTTAAATGGATTTGTAGACAA[CG]ATGTGACTCGTAACTACCAACATTTCCTATCAGTCATCCTTACCTGAACCTCTGTCTTCG	37	17	62496622	CAAGGTTTTACTCACCCTCCAATACCATTTAAATGGATTTGTAGACAACG	17	59927084	R					DDX5	NM_004396	Body	chr17:62492882-62493323	S_Shelf	low-CpG:59926866-59927134
cg20583640	0.768288514912798	-0.263589945921572	0.0580279045826646	5.5599228169223e-06	0.0114617549061376	63705311	ATACCTATCCCTCCTCCCRAAACTTATACRAAAATTAAAACRTTAATATC			II			TGCTCCGCCTGATACCTGTCCCTCCTCCCGGGGCTTGTGCGAGGATTGAAGCGTTAGTGT[CG]TTCTTGCCGGCTCATGGGTGGGCACCTGCCTGCTTTCACCACCTGCCGCCAGCTTGCTTT	37	4	1585454	CGACACTAACGCTTCAATCCTCGCACAAGCCCCGGGAGGAGGGACAGGTA	4	1555420	R		rs11735323						chr4:1580673-1582096	S_Shelf					4:1585344-1585569	Unclassified_Cell_type_specific
cg26365110	0.750735337760404	-0.286702102432084	0.0631927951762891	5.70755559614611e-06	0.011680309748007	16716442	CTCTTAAAAAAACTAAAACCTTCCTTAATAAATTAACCTTCTATTACTAC			II			ATTCTTCTTTACTCTTAGAAAAGCTGGGACCTTCCTTAATGGATTAACCTTCTATTGCTG[CG]TAACAAATGACAAGAAATTTAGTGATTTAAACAACACGTATTTATTGTCTCGTGCTTCCA	37	10	31709144	CGCAGCAATAGAAGGTTAATCCATTAAGGAAGGTCCCAGCTTTTCTAAGA	10	31749150	R					ZEB1;ZEB1;ZEB1;ZEB1;ZEB1	NR_024286;NM_001128128;NM_030751;NR_024287;NR_024285	Body;Body;Body;Body;Body					TRUE
cg06360527	0.774453822822132	-0.25559724282374	0.0563694466946519	5.77887125663423e-06	0.011680309748007	57789456	CTACAATTCAAAAACAACCTACAATCCTCCCATAATAACCAAAAAAAACC			II			AGACTCAGTTGAATAATACAAAACTGTTTAATACTACCAAAAATATAATTGTATGTTGTG[CG]GCTCTCCCTGGCTATCATGGGAGGACTGCAGGCTGCCTCTGAACTGTAGTCCAACAGGAG	37	17	7491548	CGGCTCTCCCTGGCTATCATGGGAGGACTGCAGGCTGCCTCTGAACTGTA	17	7432272	F					SOX15	NM_006942	3'UTR	chr17:7492314-7492945	N_Shore					17:7491270-7493719	Unclassified	TRUE
cg02417553	1.1993832042463	0.181807428191077	0.0400966043869902	5.78126263395262e-06	0.011680309748007	43611383	AAATTACCTCCTAATATCAAAACTCRAAACTACAACAAAATCCTAAAAAC			II			TGAGAAAGCCGGGATTGCCTCCTGGTGTCAAAGCTCGGAACTGCAGCAGGATCCTGGGGG[CG]GGGCTTGTGTTCAGCAGCACTCGCCACGCGCCCAGCCCTCAGCCCTCGTCTCGCCTTCTG	37	15	41186498	CGCCCCCAGGATCCTGCTGCAGTTCCGAGCTTTGACACCAGGAGGCAATC	15	38973790	R					VPS18	NM_020857	TSS200	chr15:41186255-41187169	Island				15:38973548-38974461	15:41186035-41187392	Promoter_Associated
cg09544641	0.794931628704752	-0.229499169655401	0.050630972473331	5.82118351810657e-06	0.011680309748007	29621404	TCCACCTTTTCTTCCAAATCCCRAAAAAATAAATCCTTACCTAAAAAACC			II			GTTCGGTCTTGTCCACCTTTTCTTCCAAGTCCCGAAGAAGTGAGTCCTTGCCTAGAAGGC[CG]CACTTCTGATTCAGTCTGATGTTGTCCGTCCGCAGCCCCTCTCGGGCTTGCTTCGTCTTG	37	4	7043168	CGGCCTTCTAGGCAAGGACTCACTTCTTCGGGACTTGGAAGAAAAGGTGG	4	7094069	R					CCDC96	NM_153376	1stExon	chr4:7043808-7045732	N_Shore				4:7093943-7094196
cg13692972	0.720194945498345	-0.32823334598368	0.0724256934214611	5.84274549608743e-06	0.011680309748007	21666339	AAAAATATTATAAAACATACACCAAAATACTAACAAAATCAAAATATTAC			II			TAACATCTTGCAAAAATGTTGTGAAGCATACACCAGGATACTGACAGAGTCAGGGTATTG[CG]CATTTCCACCTTCACAAGAATCCAGACTTTCCCTTTCACAGCCACATCCACTTCCCTCCA	37	11	63753020	CGCAATACCCTGACTCTGTCAGTATCCTGGTGTATGCTTCACAACATTTT	11	63509596	R					OTUB1;OTUB1	NR_003089;NM_017670	TSS1500;TSS1500	chr11:63753414-63754454	N_Shore					11:63752915-63754755	Promoter_Associated
cg02003183	1.29284236751378	0.256843180148833	0.0566799197047956	5.85755155724232e-06	0.011680309748007	29644445	TACATATAAACAAACATACATACAAACCTACATACACAAAAACAAAAACA	46765509	TACGTATAAACAAACATACATACGAACCTACGTACGCAAAAACGAAAACG	I	C	Grn	TTAATTCCCCTGTGGCAAACTTCTCAACGCAAACACATGCGAGGCAGGAAGCGTCTACAG[CG]CTCCCGTTCCTGCGCACGCAGGCCCGTATGCATGTCTGTTCATACGCATGTGAGCGCCTG	37	14	103415882	CGCTCCCGTTCCTGCGCACGCAGGCCCGTATGCATGTCTGTTCATACGCA	14	102485635	F					CDC42BPB	NM_006035	Body					TRUE	14:102485602-102485692	14:103415151-103416162	Unclassified
cg14350179	1.33695435957204	0.290394161091402	0.0640907592330759	5.87097742343889e-06	0.011680309748007	10739357	ACRACCRCAAAAATCTAAACAAAACTAAACAATACTACCRAAACAAAAAC			II			CACACTCCGTTCAGGCTGCCACGGCGTCTCCAGACCCAGCTCCGGCCGGGCTCCCGCTAC[CG]CTTTTGCTCCGGCAGCACTGCCCAGCCCTGCCCAGACCCCTGCGGCCGCTTCTGCCGCCA	37	22	43411101	CGGCCGCAGGGGTCTGGGCAGGGCTGGGCAGTGCTGCCGGAGCAAAAGCG	22	41741045	F								chr22:43410421-43411510	Island	high-CpG:41741015-41741143			22:41740366-41741577	22:43410870-43411475	Promoter_Associated
cg16476716	0.819702397275291	-0.19881393475101	0.0438872152506683	5.89528440475551e-06	0.011680309748007	72760431	AAAAAAATTTTACTTCACTCCRCTTAATCTTTATTTAAAAACTCATCATC			II			CACAGTTGCAAAAAATTAAGTGGGGCCATAGCAGATAATATTGTAACTTTATGCTCCAAG[CG]ATGATGAGCTCTTAAACAAAGATTAAGCGGAGTGAAGTAAAACTTTTTCTTTAATCTTTA	37	7	119893269	AAAAAGTTTTACTTCACTCCGCTTAATCTTTGTTTAAGAGCTCATCATCG	7	119680505	F
cg11771002	0.815134412523624	-0.204402255997763	0.0451276583478818	5.914496910564e-06	0.011680309748007	42790340	AAATATACAAAAAACTACTAAAAACATTTACTTCTTACAAAAAAACTAAC			II			AACCTCTCTGCAAATATGCAGGAAACTGCTAAGAGCATTTGCTTCTTGCAAGGGAACTGG[CG]AACATGGAGAGTGGGTTCAAGAAAGCCTTATTTTCCCCTGCATGCCCTTCTGTACTTCTT	37	5	112588631	CGCCAGTTCCCTTGCAAGAAGCAAATGCTCTTAGCAGTTTCCTGCATATT	5	112616530	R					MCC;MCC	NM_002387;NM_001085377	Body;Body					TRUE
cg22549268	1.29518145260941	0.258650803181016	0.0571233243125384	5.95623845900395e-06	0.011680309748007	37764331	ACACTAAACCCTACCAAAACTATAATCAACACATCTAAACTACAACAACA	56752334	ACACTAAACCCTACCAAAACTATAATCGACGCATCTAAACTACAACGACG	I	A	Red	CTCCGTCCCTCAGCCTCACTCGTCCGTCTCCTTCTCCAGGCCTGGGTCCCGGGTCCCCAT[CG]CCGCTGCAGCCCAGATGCGCCGACCACAGCCCTGGCAGGGCCCAGTGCAACCCGGACCCA	37	3	122746013	CGCCGCTGCAGCCCAGATGCGCCGACCACAGCCCTGGCAGGGCCCAGTGC	3	124228703	F					SEMA5B	NM_001031702	5'UTR	chr3:122745183-122746986	Island				3:124227874-124230116
cg16219283	1.40121773955736	0.3373416725218	0.0745028423152803	5.95718037288417e-06	0.011680309748007	73718349	ACTCAAATCCCTTTATAAAAAAAACAACAATAACAACATAACAAACAACA	21664508	GCTCAAATCCCTTTATAAAAAAAACGACAATAACAACGTAACAAACAACG	I	A	Red	AGCAGTATCTTCTAAGCCCTGGGGGCTTCCCCGGGCCCCAGCCCCGACCTAGAACCCGCC[CG]CTGCCTGCCACGCTGCCACTGCCGCTTCCTCTATAAAGGGACCTGAGCGTCCGGGCCCAG	37	6	31540002	GCTCAGGTCCCTTTATAGAGGAAGCGGCAGTGGCAGCGTGGCAGGCAGCG	6	31647981	F	rs56207507				LTA;LTA;LTA	NM_000595;NM_001159740;NM_001159740	TSS200;1stExon;5'UTR							6:31539764-31540869	Promoter_Associated
cg24581749	0.742375996312334	-0.297899430586284	0.0658155227405715	6.00312626408694e-06	0.0117183149675425	24789452	TAAATTAACAACCTACAAAAAAAACCAAACAACAAATACAACCTTCCCTC			II			TTCTGCCACACGGAAGCCACCCGGTCCCTGCGTGGGTGGGGGCTCTCTGCAGCCCCCCGC[CG]AGGGAAGGTTGCATCTGTTGCTTGGCCTTTTCTGCAGGCTGCCAACTCAGCAAGGAGCAC	37	17	132967	GAGTTGGCAGCCTGCAGAAAAGGCCAAGCAACAGATGCAACCTTCCCTCG	17	132967	F	rs12936617				RPH3AL	NM_006987	Body						17:132746-133119
cg24283049	0.837112292471112	-0.177797056832961	0.0393000884496389	6.06564973992807e-06	0.0117533720858379	32773439	TCCAAATATATAATACCTAAAACTAAACTCCCCCATACACACATATACAC			II			GGACAGAGAGCGTCCTGAGGGGGCTGGTGTGTGTGTTGTGTGTGTGTGTGTGCACGCGCG[CG]TGCATATGTGTGTATGGGGGAGTTCAGTTTCAGGTACCACACATCTGGAAGTCAGAGAAA	37	12	1738110	CCAGATGTGTGGTACCTGAAACTGAACTCCCCCATACACACATATGCACG	12	1608371	F		rs28384801			WNT5B;WNT5B	NM_030775;NM_032642	5'UTR;TSS1500	chr12:1739286-1739833	N_Shore					12:1737989-1740783	Unclassified
cg15134583	0.800472767741164	-0.222552766185661	0.0491961513385299	6.07436947042128e-06	0.0117533720858379	44706408	TCCATCTTACCAAATCTAATTATACACTTTTACATCTTCCTCCCTCACAC			II			CCACCAAAAAAAGGAAGAAGTCCAGAAGAGTGCGGGACACCAGGAACCAAGCAAAGAAAG[CG]TGTGAGGGAGGAAGATGCAAAAGTGTACAATCAGATTTGGCAAGATGGAGGCTGCTGACT	37	1	224015075	CCATCTTGCCAAATCTGATTGTACACTTTTGCATCTTCCTCCCTCACACG	1	222081698	F					TP53BP2;TP53BP2	NM_001031685;NM_005426	Body;5'UTR					TRUE
cg24523456	0.796913200387328	-0.227009514043362	0.0502097865045112	6.14841136825639e-06	0.0118446862848034	17763368	AAACTTCCAAACAAATAAACACACAAAAATACTATAAAAACAACACTCCC			II			TAAAGAACACAACTCGGTAACAGCCGAGTGCAAGAGATGCGCAGCACGGGGGGTGAAGGG[CG]GGAGTGCTGTCCTCACAGCACCTCTGTGTGCCCACCTGCCTGGAAGCTCTCCGAACCCTG	37	21	38363160	AGCTTCCAGGCAGGTGGGCACACAGAGGTGCTGTGAGGACAGCACTCCCG	21	37285030	F				TRUE	HLCS	NM_000411	TSS1500	chr21:38362015-38362868	S_Shore					21:38361807-38363195	Promoter_Associated
cg26964061	1.32046168956032	0.277981440263248	0.0615369807083907	6.26310376750094e-06	0.0119783747385198	34601391	CTCTAAAAACTATAATACRACCAACTAATCCAATCTCTTCTTAAAAAAAC			II			AGCCAGGAAATCTCTGGGAGCTGTAGTGCGGCCAGCTGGTCCAGTCTCTTCTTAAAGGGA[CG]CTCTTCTGTCCGGAGATGAGTGTCGGGCCCCGATTCTCCATTTCGGGTTCGGTGAGACCT	37	10	111971188	TCTGGGAGCTGTAGTGCGGCCAGCTGGTCCAGTCTCTTCTTAAAGGGACG	10	111961178	R					MXI1;MXI1	NM_130439;NM_001008541	Body;5'UTR	chr10:111967428-111970723	S_Shore				10:111960862-111961284	10:111970485-111971246	Promoter_Associated
cg02265619	0.752009245586932	-0.285006660444403	0.0631405953818974	6.36637054107769e-06	0.0119783747385198	27757311	TACATTTACAACCRTTAACTAAAATAACCTTAAAAATAAACACRTATACC			II			GCCGCCCCCACGCTCTCAAGCCAGAAGGAGCCTTGGGGTTAAGCGGGGGCGTGTGTTCCC[CG]GCACACGTGTTCATTCCTAAGGCCACCCCAGCCAACGGCTGCAAATGCAGAGGCTGAAAC	37	16	84963674	GCATTTGCAGCCGTTGGCTGGGGTGGCCTTAGGAATGAACACGTGTGCCG	16	83521175	F	rs12596256												16:83521158-83521357
cg24598106	0.746856731186653	-0.291881904497282	0.0646817119151206	6.40414078345586e-06	0.0119783747385198	56804506	CAAATACTAACATAAAAAATAAAACCACCTCAACAAACRAAACAAATATC			II			CTTGAAAATCAAAATTGAGAACTTCTAATTTGGACTCTCCTTTGGCAGTGATGGAAGCTG[CG]ATACCTGCTTCGTTTGCTGAGGTGGTTCCATTCCCTATGTCAGCATTTGCATCTAATGTG	37	2	21231372	AAATGCTGACATAGGGAATGGAACCACCTCAGCAAACGAAGCAGGTATCG	2	21084877	F	rs2163204				APOB	NM_000384	Body			low-CpG:21084690-21085153
cg03601229	0.813733469077435	-0.206122400163476	0.0456853818723848	6.4285795283725e-06	0.0119783747385198	33755438	TAAAAACCRAATACTACTTATTAAAAACCTTCRAAAATCCCAACCCTACC			II			GTTGACAACCCTAAGAACCGGATGCTGCTTATTGAGAACCTTCGGGAGTCCCAGCCCTAC[CG]CTACACGGTGAAGGCGCGCAACGGGGCCGGCTGGGGGCCTGAGCGGGAGGCCATCATCAA	37	17	73748344	CGGTAGGGCTGGGACTCCCGAAGGTTCTCAATAAGCAGCATCCGGTTCTT	17	71259939	R					ITGB4;ITGB4;ITGB4	NM_001005731;NM_001005619;NM_000213	Body;Body;Body	chr17:73749618-73750178	N_Shore
cg04063945	1.21509325665744	0.194820828297611	0.0431851606326254	6.44342388611552e-06	0.0119783747385198	60707346	TACACTAAAAATCACTACAAAACACTCCTAATACCTCAATACTAACAACA	27714477	TACACTAAAAATCACTACAAAACGCTCCTAATACCTCGATACTAACGACG	I	A	Red	AAAATTGCTGGCTGCACTGGAGATCACTGCAGAGCGCTCCTGATGCCTCGATGCTGACGG[CG]GATCTGGCGCGGGCTGGGGCGCATTGCACATTCTGCTCCAGCCGGGAGGCGGCGGGCGGG	37	10	23982480	CGCCGTCAGCATCGAGGCATCAGGAGCGCTCTGCAGTGATCTCCAGTGCA	10	24022486	R					KIAA1217	NM_001098500	TSS1500	chr10:23982382-23982589	Island		DMR		10:24022406-24025022
cg00346247	1.35715152121202	0.305388033581769	0.0676971574512406	6.44950612105344e-06	0.0119783747385198	28628414	CAACTCRTAATTAACCCTAAACTACRAACRCCAATTTTCATTAAATAAAC			II			CCCAGCGGAGCCGCGAAGGCCCACCAGAAATTTCCTGTCACCTGGCCCCACCCCAGCGAC[CG]CTCACCCAATGAAAACTGGCGCCCGCAGCTTAGGGCCAATCACGAGCTGGGAGGGCGGGG	37	6	29716851	AGCTCGTGATTGGCCCTAAGCTGCGGGCGCCAGTTTTCATTGGGTGAGCG	6	29824830	F	rs76900959				LOC285830;LOC285830	NR_026972;NR_026973	TSS200;TSS200	chr6:29716468-29717158	Island	high-CpG:29824748-29824835	DMR		6:29824265-29825168	6:29716684-29717232	Promoter_Associated
cg12611195	0.835165131954902	-0.180125810863528	0.0399317256617205	6.45699991719262e-06	0.0119783747385198	18620452	CCTTTTTCATTCATTCAAACAAATACTTAAATATTAAAAAATTATATCCC			II			AGACTGTAACAACTTGAAGGCAAGGAACTGTCTTAATTTTCATCATTTAAAAGTTCATAG[CG]GGACACAATTCTTCAACATTTAAGCATTTGCTTGAATGAATGAAAAAGGATCAATGTTCA	37	6	150471163	CGGGACACAATTCTTCAACATTTAAGCATTTGCTTGAATGAATGAAAAAG	6	150512856	F		rs75291551			PPP1R14C	NM_030949	Body					TRUE
cg07537853	0.761035986991291	-0.27307463315669	0.0605465964171424	6.47797781050397e-06	0.0119783747385198	16697397	TCACATACCTACAAATCCCTAATATCRAAAAACTCTTCRAAAATATATAC			II			CATGGGCGGCTACTGTGGCTACCTGGCCAACATGGGGGGGCTCGCGGCCGGAGCTGATGC[CG]CATACATTTTCGAAGAGCCCTTCGACATCAGGGATCTGCAGGTATGTGACGGGGCTGGCC	37	10	3172133	CACATACCTGCAGATCCCTGATGTCGAAGGGCTCTTCGAAAATGTATGCG	10	3162133	F	rs1052337				PFKP	NM_002627	Body						10:3161575-3162355
cg19907725	0.725164404598052	-0.32135688487192	0.0712743976170404	6.52174025406183e-06	0.0119783747385198	30808482	AATAACATAACAAAAAAATCAAACTAAAAACAAACTAATCCCTTCCTAAC			II			GAGCTTTGGATAATGACATGGCAGGAGGATCAGACTGAGAACAGGCTGGTCCCTTCCTAG[CG]GTCACCGTGTGACTTGGGGGCCAGCCTGAGCAGTGTACATGAAGTCAGGCCTTGGGGCCC	37	1	153539397	ATGACATGGCAGGAGGATCAGACTGAGAACAGGCTGGTCCCTTCCTAGCG	1	151806021	R					S100A2	NM_005978	TSS1500					TRUE		1:153538913-153539478	Unclassified
cg07168939	0.727150277373464	-0.318622113905607	0.0706745862263605	6.5349667024428e-06	0.0119783747385198	55763313	TCAACAAAAACTACAACTTAAACTACRTAAATAACTCACAAAACTACTAC			II			CCTGACCGTCATCAGCAAAGGCTGCAGCTTGAACTGCGTGGATGACTCACAGGACTACTA[CG]TGGGCAAGAAGAACATCACGTGCTGTGACACCGACTTGTGCAACGCCAGCGGGGCCCATG	37	8	143763412	CAGCAAAGGCTGCAGCTTGAACTGCGTGGATGACTCACAGGACTACTACG	8	143760414	R					PSCA	NM_005672	Body									TRUE
cg22219254	1.33419700172905	0.288329614048249	0.0639584540890192	6.54179414794065e-06	0.0119783747385198	16607323	TCCACAAAAACTAAAAAATTCCTCCCACAACCTAAACAAAAACTAAACCA	14772484	TCCGCAAAAACTAAAAAATTCCTCCCGCAACCTAAACGAAAACTAAACCG	I	C	Grn	GAAGAGAGAGGATCCGCAGAAGCTGGGAAATTCCTCCCGCAGCCTAGGCGGAGACTGAGC[CG]CGGCTCAGGTTGAGACAGTGGGCAGGGGCAGGGGGCGGCGCTCCCGGCCCATCCCTTAGC	37	13	32605406	TCCGCAGAAGCTGGGAAATTCCTCCCGCAGCCTAGGCGGAGACTGAGCCG	13	31503406	R					FRY	NM_023037	TSS200	chr13:32605320-32605903	Island	high-CpG:31503306-31503921			13:31503187-31503903	13:32604895-32606103	Promoter_Associated	TRUE
cg06116757	0.756781185059402	-0.27868112273295	0.0618190033768254	6.54363113605783e-06	0.0119783747385198	37662346	RTAAACTTTCCATCCTCCAAATAACCCAATAATTATACATTTTAATAAAC			II			ATGACTTCAACGTGAACTTTCCATCCTCCAAATAACCCAGTAATTGTACATTTTGATGAG[CG]GCATATCCACAATGCTCCCATTTCCAGCTAGTCCCCAGTTTTTATTATGTTATTGGTATT	37	1	177131972	TGAACTTTCCATCCTCCAAATAACCCAGTAATTGTACATTTTGATGAGCG	1	175398595	R					ASTN1;ASTN1	NM_207108;NM_004319	Body;Body	chr1:177133392-177133846	N_Shore
cg04896191	0.781574457342771	-0.246444858748197	0.0547141331891274	6.66150702877122e-06	0.0121437621521186	12784333	CCTTTCTTTATTTTCTACTCATTTATCACTTCATCAATAAAACCTTTCCC			II			AATGCTAAAAATCAGATTGAAAATGGGGTGAAGAGATGTTGATATTTTGTATAGTGTGGT[CG]GGAAAGGTCTCACTGATGAAGTGACAAATGAGCAGAAAATAAAGAAAGGAAGCGAGCAAC	37	1	19579680	CGGGAAAGGTCTCACTGATGAAGTGACAAATGAGCAGAAAATAAAGAAAG	1	19452267	F					MRTO4	NM_016183	Body	chr1:19577884-19578708	S_Shore					1:19579473-19579923	Promoter_Associated
cg14527097	0.787989195126227	-0.238270900987013	0.053021368783793	6.99418070149171e-06	0.0124669104039124	45732327	TCAATTTATTTCAATCCTCTTTATAACTACTAATTATTAAAAAAATACCC			II			CAAGAACCCTCTTCAGCAAGGATTCACTTAATCACAACCAGAGGGCAGAAAAAGTGGACT[CG]GGCATTTTTTTAATAACCAGCAGCTACAAAGAGGACTGAAACAAATTGAGTTTTATTAAA	37	15	67329786	CGGGCATTTTTTTAATAACCAGCAGCTACAAAGAGGACTGAAACAAATTG	15	65116840	F	rs28475775							chr15:67325986-67326256	S_Shelf
cg12723026	0.739037354815311	-0.30240681152346	0.0673063564063052	7.0229959941992e-06	0.0124669104039124	23794443	CATACATTTCATCTCCATTCATAATAATTAAACACTTAAACCCAACCRCC			II			GTGTTATTACACATGCATTTCATCTCCATTCATAATGATTGGACACTTAAACCCAGCCGC[CG]TTCCTCTGCCGAGTGCTGCTGTCATCCTTCTAGCCGAGATCCCAGCAGCTGTCGAGATCA	37	1	110764594	CGGCGGCTGGGTTTAAGTGTCCAATCATTATGAATGGAGATGAAATGCAT	1	110566117	R					KCNC4;KCNC4;KCNC4	NM_001039574;NM_153763;NM_004978	Body;Body;Body	chr1:110765665-110766012	N_Shore
cg16998950	0.716351964026898	-0.333583662932411	0.0742549227353421	7.0421212082783e-06	0.0124669104039124	59686475	TACAACRTTTAACTCCRTTTATTTTACATAAAAATCTATTTTCTAACTTC			II			TCCTATTATTTACTAAGTAATTTACATAGTGAGAATAAGCTGAACATACTGCCCCTCATG[CG]AAGTCAGAAAACAGATCTTTATGCAAAACAAACGGAGCTAAACGCTGTAGGCAAGAAGGT	37	5	95252658	ACAGCGTTTAGCTCCGTTTGTTTTGCATAAAGATCTGTTTTCTGACTTCG	5	95278414	F					ELL2	NM_012081	Body					TRUE
cg17282035	0.790938862649797	-0.234534605415513	0.0522111763463093	7.05447227555833e-06	0.0124669104039124	20775300	AACACTATAATAACAATATTCTAAAAAATTCCTAATATCCTTATCRTTTC			II			AGTATCAGGAAGGCACTATGATAGCAGTATTCTAGAAAGTTCCTGATGTCCTTATCGTTT[CG]TGACTCTAAAGTTTCGTCATGAAACTCAGTGTTTGCTTTTTCTCCTTCTCCTCAGCACCT	37	1	4471557	GCACTATGATAGCAGTATTCTAGAAAGTTCCTGATGTCCTTATCGTTTCG	1	4371417	R					LOC284661	NR_027088	TSS1500
cg13641317	1.30882194222293	0.269127451871693	0.059933628465863	7.10812663062832e-06	0.0124669104039124	29793395	AAATCAAATCTACCTATCRCCRTAAACTTTATATCTACCTAAATTAATAC			II			TGTGTCTGTGTGAATCAGATCTGCCTGTCGCCGTGAGCTTTGTGTCTGCCTGGATTGGTG[CG]GGGGTGTGTGTGTTTGTGTACCGGCGTGTGATTGTTTTGGTTTGCTGTGATGAGTGTGGG	37	3	127255552	AATCAGATCTGCCTGTCGCCGTGAGCTTTGTGTCTGCCTGGATTGGTGCG	3	128738242	R											DMR	TRUE
cg07048672	1.35482412009298	0.303671645237444	0.0676307269607953	7.1175324378725e-06	0.0124669104039124	33795407	AACTTAATATTTCTCCCAAACRTTTTTATTTAATATTAACACAATTATTC			II			AATTTCTCTGATCCTTGGACCCAGCTGCGTAAAAATAAACTTCCTCTCCTGCCACGGGCG[CG]AATAACTGTGTTAACATCAAATAAAAACGTCTGGGAGAAATACCAAGTTAGGGTCGCTGT	37	7	99678880	ACTTGGTATTTCTCCCAGACGTTTTTATTTGATGTTAACACAGTTATTCG	7	99516816	F	rs73395948				ZNF3;ZNF3	NM_017715;NM_032924	5'UTR;5'UTR	chr7:99678768-99679702	Island				7:99516581-99516817	7:99678617-99679928	Promoter_Associated
cg24746726	0.737855677336468	-0.304007032670529	0.0677075031586782	7.122147730243e-06	0.0124669104039124	22687420	ACTATTATTTTTTTAATTATTTAACTCATATTCAAATTCCCAAATCTACC			II			AGAAATATCCTGCTGTTATTTTTTTAATTATTTGGCTCATATTCAAATTCCCAAGTCTGC[CG]TCAGGGGTTGGGGAAGAAGGAGGGAGAAAAGGAAAAGATGAGAAAGAAGAGGCCTGGGAA	37	4	70726093	CGGCAGACTTGGGAATTTGAATATGAGCCAAATAATTAAAAAAATAACAG	4	70760682	R					SULT1E1	NM_005420	TSS1500
cg21765359	0.760797780697439	-0.273387684819566	0.0608912456133021	7.13001353647158e-06	0.0124669104039124	22694461	TTACAAATACCAACACAACATACRACAACCTCAAATAACTAATCTCAAAC			II			ATGGTGGCTACTTACAGGTGCCAGCACAGCATACGGCAACCTCAAATGACTGGTCTCAAG[CG]ATCCTACTGCCTCAGCCTCTCAAGTAGCTGAAACTAGAGATATCTTTATTCTTAATGTAA	37	17	75246756	CGCTTGAGACCAGTCATTTGAGGTTGCCGTATGCTGTGCTGGCACCTGTA	17	72758351	R								chr17:75242871-75243613	S_Shelf
cg16129800	0.776703753363106	-0.252696271119253	0.0562871443430807	7.14195088957759e-06	0.0124669104039124	43710324	AAATCCCAACCTCCAAAATACAATATTCAAAACAATACTTCTCAATACAC			II			AGACCCCTCAGAGGTCCCAGCCTCCAGGATGCAGTGTTCAGAGCAATACTTCTCAGTGCA[CG]TCTGGCTGTGTCCCTGCCCAGCGCTCCCAGGGTCACCCCTCTCTCTAGACTCACTTTCTG	37	11	2920414	CGTGCACTGAGAAGTATTGCTCTGAACACTGCATCCTGGAGGCTGGGACC	11	2876990	R					SLC22A18AS;SLC22A18	NM_007105;NM_183233	Body;TSS1500	chr11:2923301-2923817	N_Shelf			TRUE				TRUE
cg03901475	0.812935249742934	-0.207103816218674	0.0461341760496852	7.15037145770925e-06	0.0124669104039124	50615329	AATCCAACCTTAAACTATTTTTCTAACCTCAACTTTTTCTACAACATTCC			II			GGAGTTCCTGTGATCCAGCCTTAGACTGTTTTTCTAGCCTCAGCTTTTTCTACAACATTC[CG]TATCTCATGTTCTAATTTAACCTTAGATAGGTGCTCATTAAAATGTTCATAACTCTGCTG	37	3	191086850	CGGAATGTTGTAGAAAAAGCTGAGGCTAGAAAAACAGTCTAAGGCTGGAT	3	192569544	R					CCDC50;CCDC50	NM_178335;NM_174908	Body;Body					TRUE
cg15007623	0.754560915114995	-0.281619268294294	0.0627471517770343	7.18409040900703e-06	0.0124669104039124	70766414	CACTAAATCATACTCCAAAATCAATTTACCTAAAAATTTAATTTACRACC			II			CGTGATCCGCCCGCCTCGGCTTCCCAAAATGCTGGGATGACAGGCGTGAGCCACCGGGCA[CG]GCCGCAAATCAAATTCTTAGGTAAACTGACTCTGGAGCATGATTTAGTGCACACTTTAAA	37	1	240372849	CGGCCGCAAATCAAATTCTTAGGTAAACTGACTCTGGAGCATGATTTAGT	1	238439472	F					FMN2	NM_020066	Body	chr1:240370859-240371526	S_Shore
cg03968618	0.784388975454798	-0.242850239507825	0.0541157771270314	7.20282683908113e-06	0.0124669104039124	72752379	RCAAAACAATAAACATATATCTTCTTCCAACCTAATTACATTTAATTAAC			II			TCTTAAGCATTTCAAAAACCCCAGGTGAAAAGCTAAGTATGAGAAAGGTTCTCATGCAAT[CG]TTAATCAAATGCAACTAGGTTGGAAGAAGATACATGCTTATTGCTTTGCGGAAGTGGCTT	37	4	186758663	CAAAGCAATAAGCATGTATCTTCTTCCAACCTAGTTGCATTTGATTAACG	4	186995657	F					SORBS2	NM_021069	5'UTR					TRUE
cg22047896	0.85543815647803	-0.15614147759307	0.0348049876635377	7.25111168475845e-06	0.0124669104039124	13770508	CACCRAAATAATAACAAAACTCTCRAAAAAACTAATACTATACTATTCCC			II			GTCCTAAAGACTGTTCCAGTGAACCTTTCCCTAAATCAAGATCACCTGGAGAATTCCAAG[CG]GGAACAGTACAGCATCAGCTTCCCCGAGAGCTCTGCCATCATCCCGGTGTCGGGAATCAC	37	8	102570768	CGGGAACAGTACAGCATCAGCTTCCCCGAGAGCTCTGCCATCATCCCGGT	8	102639944	F					GRHL2	NM_024915	Body						8:102639875-102640190
cg15749858	1.31610688174149	0.274678046733984	0.0612295415104003	7.25598236694935e-06	0.0124669104039124	56679366	AATACAATTACCTACCTACATACRAAACAAAACATATTTAAAAAATACCC			II			GCCCAAGCTTCTTCAGTTCAGACACATGGTTTTAGTGAATAGAAGTCACTCTACCAAACC[CG]GGTACTCTTCAAACATGCCTTGCTCCGTATGCAGGCAGGCAACTGCACCCCTGCTTCCTG	37	7	20256996	CGGGTACTCTTCAAACATGCCTTGCTCCGTATGCAGGCAGGCAACTGCAC	7	20223521	F				TRUE	MACC1;MACC1	NM_182762;NM_182762	1stExon;5'UTR			low-CpG:20223497-20223643				7:20256913-20257426	Unclassified_Cell_type_specific
cg02707071	0.837685587257398	-0.177112443106592	0.0394825434065334	7.26266201334091e-06	0.0124669104039124	64737398	TTCRTTCTCCTTCATTATCTTTTTTCCAATTCRAAAACTTAAAACTAAAC			II			TTATAAAGGTTTTCGTTCTCCTTCATTATCTTTTTTCCAATTCGGAGACTTGAGACTGAG[CG]CATCTTGGACAGTGCTAGAGGGTTCAAAAGATAACACCTTTAGGTACCAAAAAATAATTT	37	7	27143806	CGCTCAGTCTCAAGTCTCCGAATTGGAAAAAAGATAATGAAGGAGAACGA	7	27110331	R					HOXA2	NM_006735	TSS1500	chr7:27143181-27143479	S_Shore		CDMR	TRUE		7:27143792-27143919	Unclassified_Cell_type_specific
cg08362785	1.37352792010041	0.317382554049832	0.0707842053648898	7.33237695371702e-06	0.0125249126748038	40713301	TCAACACCTCAATCTACTTATCTTTCTCCTACAACATCTAATCCTTATCA	48704381	TCAACGCCTCGATCTACTTATCTTTCTCCTACAACATCTAATCCTTATCG	I	C	Grn	GGAGCATGCGCGTCAGCGCCTCGATCTGCTTGTCTTTCTCCTGCAGCATCTGGTCCTTGT[CG]CGCCCCTCTAGCTCCGCCCGCCCCCCAGGGCTCAGGCAACAGGACCCGGCCCGGGGGCCC	37	22	40814878	TCAGCGCCTCGATCTGCTTGTCTTTCTCCTGCAGCATCTGGTCCTTGTCG	22	39144824	R					MKL1	NM_020831	Body	chr22:40814816-40815102	Island				22:39144709-39145039
cg13634994	0.824688317226075	-0.192749761332564	0.0429952706899958	7.35851791622277e-06	0.0125249126748038	34736411	TAATCCRATTTATATTTTAAAAAAATCCCCCTAACTCCTATATATATAAC			II			GGGAAGCAGCTTGATCCGATTTGTATTTTAGAAAGATCCCCCTGGCTCCTGTGTGTGTGA[CG]GTTCCTGTGTGGGCTGGGGTTTGAAGGATTGAAGGGGCCAGGAGCCCAGAGAGGGGACCA	37	9	129452574	GATCCGATTTGTATTTTAGAAAGATCCCCCTGGCTCCTGTGTGTGTGACG	9	128492395	R					LMX1B	NM_002316	Body	chr9:129453084-129453347	N_Shore			TRUE		9:129452257-129453461	Unclassified	TRUE
cg09559545	1.34154629003544	0.29382289646447	0.065556445697269	7.39525232840155e-06	0.0125249126748038	59713501	ATACCCCTTTACCCTACTAATATAAAAACTACTAAAAATAAATAAATCAC			II			TTGGCAGGTAAGTGCCCCTTTGCCCTGCTGGTGTGGGAGCTGCTAGAGATGGATGAGTCA[CG]TCGCGTCCAGACGCTTCCTGGTTGTGTTGCAGTAACGGTGATTGTACTCCCGCCATGTCT	37	3	113775765	TGCCCCTTTGCCCTGCTGGTGTGGGAGCTGCTAGAGATGGATGAGTCACG	3	115258455	R					KIAA1407;QTRTD1	NM_020817;NM_024638	TSS1500;5'UTR	chr3:113775147-113775582	S_Shore				3:115257648-115258593	3:113774713-113776209	Promoter_Associated
cg19374731	0.774238328323633	-0.255875535058553	0.0571048929127693	7.43641936551409e-06	0.0125249126748038	69786329	CCCCACCTAACAACRTAAACTAAACAAAACCATCCATAAAAAACATAAAC			II			GAGGTCTCATCACAGAGAGACCCGGGTTACGCATCTTTGGCAGGAGAGGCATGGATGCGA[CG]CTCATGCCTTTCATGGATGGCTCTGCTCAGCCCACGCTGCCAGGTGGGGCAGGATTTTCA	37	1	2279730	CGCTCATGCCTTTCATGGATGGCTCTGCTCAGCCCACGCTGCCAGGTGGG	1	2269590	F					MORN1	NM_024848	Body	chr1:2276358-2276657	S_Shelf				1:2269236-2270152
cg10472651	0.809003743658835	-0.211951734420341	0.0473163907154736	7.48331864952601e-06	0.0125249126748038	44739401	ACAATTTCTTACATCCTTCCCTAAAACCAAAAAAACCCCCCAATCTATAC			II			GTTACATCAGTACAATTTCTTGCATCCTTCCCTGAGGCCAAGAGAGCCCCCCAGTCTGTG[CG]GAATGGAATGGAAGAGCTCCCTTGTATACGTTATTTCCTTTTGTTTTCACAAGACCTTGT	37	16	66555859	CGCACAGACTGGGGGGCTCTCTTGGCCTCAGGGAAGGATGCAAGAAATTG	16	65113360	R					TK2	NM_004614	Body					TRUE		16:66555843-66556428	Promoter_Associated
cg23737575	0.766629343008611	-0.265751849950309	0.0593322552170685	7.49776751107767e-06	0.0125249126748038	13671395	RCCCRATACCCTTATCTACAACCATAAACTACAATAAAATACCCAAACCC			II			TGGGCACCTCGGGCGGCAAGGATTCCACGGTGCTGGCACACGTGCTGCGCACGCTGGCAC[CG]GGCCTGGGCATCTTACTGCAGCTCATGGCTGTAGACAAGGGCATCGGGCGTGGCTTAGCG	37	19	52102023	CGGGCCTGGGCATCTTACTGCAGCTCATGGCTGTAGACAAGGGCATCGGG	19	56793835	F								chr19:52101801-52102024	Island				19:56793638-56793928
cg01534363	0.772546740199679	-0.258062766927744	0.0576157654232239	7.49828428403543e-06	0.0125249126748038	53735375	TCTATTCTTAAAAACCAAATTTTCCACTTTCATAATAAAATCCTCTTATC			II			ACAGCCTGAAATCTGTTCTTGAGAGCCAGATTTTCCACTTTCATGATGAGATCCTCTTGT[CG]TTTTGCCCTGTCCTGGGTCTCTTGGAGCTTGCCTTTCATGTTGTCAATCTGCTTCTGAAT	37	5	140698710	CGACAAGAGGATCTCATCATGAAAGTGGAAAATCTGGCTCTCAAGAACAG	5	140678894	R					TAF7	NM_005642	1stExon	chr5:140699898-140700495	N_Shore
cg08106792	0.800190567300641	-0.222905370555698	0.0497744235786435	7.52357842692675e-06	0.0125249126748038	70762396	AAATAACCTCCRATAAACTATAAACAAATCAAACCTACCTACCTATCACC			II			AGGTGCTGCCAAGGTGGCCTCCGGTGAGCTGTGGACAAGTCAGGCCTGCCTGCCTATCAC[CG]CCCTCAGGAGCCACTCCCAACCCCTCCCAGTGTCCTCCTCTCAAAGCAACTTTCCCTCTT	37	1	153509323	GGTGGCCTCCGGTGAGCTGTGGACAAGTCAGGCCTGCCTGCCTATCACCG	1	151775947	R					S100A6	NM_014624	TSS1500	chr1:153508424-153508840	S_Shore					1:153507457-153509370	Promoter_Associated
cg22723249	0.769965655782296	-0.261409368009281	0.0583966333161526	7.58958994495629e-06	0.012587306391417	21725442	TAAAAATATAAACTAACAAAATTTACTAAAACTAAACAAAAATATACCCC			II			GCTAAGAACATTCTTATCTTTTCTGTTGGGTATATATACAGGAATGGAATTGCTGAGTCA[CG]GGGTATATTTCTGTTTAGCTTTAGTAAATTCTGCCAGTTTACACTCCTACCAGCAATGTA	37	1	231490578	CGGGGTATATTTCTGTTTAGCTTTAGTAAATTCTGCCAGTTTACACTCCT	1	229557201	F												TRUE
cg27210818	0.791546522736194	-0.233766623452615	0.0522350599802499	7.63105270629172e-06	0.0126086712056466	51786434	RAAAAAAAAACATCTAAAAAAACTATACAAACCAAAAACAAATACAACCC			II			CCTCATTCAGTCCCCATGTCTCTGTCGGCTTTTCCCTTAAAATGTCCCCTTCCCTCAGCC[CG]GGTTGCACCTGCTTCTGGCCTGCATAGCTTTCTCAGATGCTCCCCCTCCGTGAAGAATGC	37	22	47259682	GAGGGGGAGCATCTGAGAAAGCTATGCAGGCCAGAAGCAGGTGCAACCCG	22	45638346	F	rs34432961	rs9626911			TBC1D22A	NM_014346	Body	chr22:47254913-47256424	S_Shelf
cg20336580	1.24724341476389	0.220935847940617	0.0493896310651193	7.70127600968618e-06	0.0126158375191769	54753369	TAAAAACAAAACCTAACTCAAACCACACAAAACAAAACCTAAAACTAACA	69711327	TAAAAACGAAACCTAACTCGAACCACGCGAAACGAAACCTAAAACTAACG	I	C	Grn	TCCGCGCTCGGTCCGCGGTGGCGGCGGCGGCCGGTTATGGTCCCAGGGGCGGGGCGGCCG[CG]TCAGCTCCAGGTCCCGCCCCGCGTGGTCCGAGCCAGGCCCCGCCCCCAGCCCGCCCCGTG	37	22	19166301	TGGGGGCGGGGCCTGGCTCGGACCACGCGGGGCGGGACCTGGAGCTGACG	22	17546301	F					SLC25A1	NM_005984	TSS200	chr22:19165061-19166816	Island	high-CpG:17545924-17546311			22:17545101-17546816	22:19166243-19167757	Promoter_Associated
cg22082456	0.786919759088705	-0.239628993718701	0.0535716536632796	7.7109661268393e-06	0.0126158375191769	30652440	ACAAAATCTCACACATAAATACAATATCTAAATCAAAAAACCCAAACTCC			II			TCCAAATTCCTTTTCGGAGAACTTTTGTTCACAAGATTAAAAAGGTCACGCAGCTGGTGA[CG]GAGCCTGGGTTTTTTGATTTAGACATTGTATCCATGTGTGAGATCCTGCCCATCCCCGCT	37	1	53392538	CGGAGCCTGGGTTTTTTGATTTAGACATTGTATCCATGTGTGAGATCCTG	1	53165126	F					SCP2;SCP2	NM_001007098;NM_002979	TSS1500;TSS1500	chr1:53392880-53393645	N_Shore					1:53392411-53393882	Promoter_Associated
cg21406811	0.756301123109123	-0.279315671116466	0.0624479902302045	7.72118081915352e-06	0.0126158375191769	58612308	TACCTCAATCAAAATCCAACCCCTAAATTCTATTTAACAAAACTAACAAC			II			TCCAATTAATGTACCTCAATCAAAATCCAGCCCCTAAATTCTGTTTAGCAAAACTGACAA[CG]AAAACAATACCCTCTAAAATGCCATCTTCCATAGCACACTAAAAGGCATGTAAGGTATGC	37	1	51271043	CGTTGTCAGTTTTGCTAAACAGAATTTAGGGGCTGGATTTTGATTGAGGT	1	51043631	R					FAF1	NM_007051	Body					TRUE
cg09247360	0.776227234083988	-0.253309974236683	0.0566835506975351	7.86432710042639e-06	0.0128023119690927	48760329	CTTCTCAAACAAAATATACTTCCTCACTTTAATACCTTCTTAATATCCCC			II			CTTGCCAGACACTTCTCAAACAAAATGTGCTTCCTCACTTTGATACCTTCTTGGTGTCCC[CG]GTTCCCCTGGGAAATAACCGCTTTGGAAAGTCTAATACCCAGATGTATTGGGAAATGATT	37	2	149335327	CGGGGACACCAAGAAGGTATCAAAGTGAGGAAGCACATTTTGTTTGAGAA	2	149051797	R												TRUE
cg13205059	0.773909931075062	-0.25629978028378	0.0574079763677085	8.02437418834234e-06	0.0129723937027827	61714344	AAACCTCTCTCCTTTATCAAACTCTCTCCATCACRAATATACACATATAC			II			ATTACAACACACATCACTGCTGTTAAGTTCTGTGTGTGTGTGTGTGTGTGTGTGCGCGCG[CG]CACATGTGCACACTCGTGATGGAGAGAGCTTGATAAAGGAGAGAGGCCTAGGCCAAAGGA	37	1	68586408	GGCCTCTCTCCTTTATCAAGCTCTCTCCATCACGAGTGTGCACATGTGCG	1	68358996	F		rs56751724			GPR177	NM_001002292	Body					TRUE		1:68585079-68586449	Unclassified
cg17972625	0.77496699456982	-0.254934838187514	0.0571033527725055	8.02761692098031e-06	0.0129723937027827	16640395	AACTTTTAAAAACAATTACTATTTTAAATTACTATAAAAAACCAAACACA	20735438	AACTTTTAAAAACAATTACTATTTTAAATTACTATAAAAAACCAAACGCG	I	A	Red	ACCTCAAGTGATCCACCCGCCTCAGCCTCCCAAAGTGCTGGGATTAAAGGTATCAGCCAC[CG]CGCCTGGCCTCTCATAGCAACTTAAAACAGCAACTGTCCCTAAAAGTTCTTAGATGATTT	37	10	124863020	CGCGCCTGGCCTCTCATAGCAACTTAAAACAGCAACTGTCCCTAAAAGTT	10	124853010	F												TRUE
cg26641578	1.26252963450151	0.233117354764374	0.0522666467749666	8.19003347451996e-06	0.0131839724283701	11673378	TAACAAATTCTATAAAACCTACRTAAAATCRACCCAATCTAAAATCAAAC			II			AAAAAGTCCTTGGCTTTGAAGTCGCCGGATGGCGTAAATAACACTGACACTCAAATCCCC[CG]TCTGATTTCAGATTGGGTCGATTTCACGCAGGTTCTATAGAATTTGCCAAGACTGCTGGC	37	2	198380277	GGCAAATTCTATAGAACCTGCGTGAAATCGACCCAATCTGAAATCAGACG	2	198088522	F					MOBKL3;MOBKL3;MOBKL3	NM_199482;NM_001100819;NM_015387	TSS200;TSS1500;TSS1500	chr2:198380423-198381301	N_Shore		RDMR			2:198380019-198381666	Promoter_Associated
cg12880095	1.33662609693194	0.290148600767268	0.0650642554858937	8.21831629749248e-06	0.0131839724283701	59650300	ATAATTTCTACAAACAACAACCACAACTACATACTACACAAAAAACTCCA	64739460	ATAATTTCTACAAACAACGACCGCAACTACATACTACACGAAAAACTCCG	I	C	Grn	AGCAGCACTCCATCATCGGTTCCTTGTGTAAATTACGGTTTTTACCGGCAGGAATCAGAG[CG]GAGTCTCCCGTGTAGCATGCAGCTGCGGTCGCTGTTTGTAGAAACCATGGGTTTGGGGTG	37	17	629613	CGGAGTCTCCCGTGTAGCATGCAGCTGCGGTCGCTGTTTGTAGAAACCAT	17	576363	F												TRUE
cg00685573	0.753210941114751	-0.283409956129987	0.0636258717565954	8.41597280965001e-06	0.0134521397271927	71780443	CTCAATATTTAACTATATTCCCAAATAAAATCAACCTTACCAAAATTCAC			II			TGAAGAGTCTTCTCAGTATTTAACTGTGTTCCCAAATGGAATCAGCCTTACCAAAATTCA[CG]GTGACTTCTTTTGACATTTTGCAAAAAGTAAATAAATAAATTATAAGTATGACAAGTGAA	37	14	79742823	TCAGTATTTAACTGTGTTCCCAAATGGAATCAGCCTTACCAAAATTCACG	14	78812576	R					NRXN3	NM_004796	Body	chr14:79745153-79746059	N_Shelf
cg11338745	0.760293964710182	-0.27405012481663	0.0615404975239415	8.46128148779268e-06	0.0134757362496557	64693440	TCCACTAAAAATCAAATAACAAAAAAATACATTATCAACATATATATATC			II			TTTATAAATAATCCACTGAAAATCAAATGACAAAAAAATACATTATCAGCATGTGTATGT[CG]TTCGGATGACACAATATCCCAATATCCTTGAATCATTAATTTACTTTGGTAAGATAAGAA	37	3	52716501	CGACATACACATGCTGATAATGTATTTTTTTGTCATTTGATTTTCAGTGG	3	52691541	R					PBRM1	NM_018313	5'UTR	chr3:52719934-52720335	N_Shelf
cg13278911	1.30429450734032	0.265662287191735	0.059701386716547	8.59298055633229e-06	0.0136362564828473	69810449	ACCATCACCAAAATAACAATAAAAACTAAAAAACCACCAAATTCAAAACA	38631394	ACCGTCGCCAAAATAACGATAAAAACTAAAAAACCGCCGAATTCAAAACG	I	T	Red	AGCCAGTCCCTGGCTGCACGCCTGCCGGGCGTCTCCCAGCAACAGCCGCCGCCGCCCGAA[CG]TTCTGAACTCGGCGGCCCCTTAGTCCTCATCGTCACCTTGGCGACGGCCGGTGGGAACAC	37	3	39222419	GCCGTCGCCAAGGTGACGATGAGGACTAAGGGGCCGCCGAGTTCAGAACG	3	39197423	F								chr3:39222280-39222670	Island			TRUE	3:39197311-39197674	3:39221669-39223242	Unclassified
cg07293520	1.32657883510475	0.282603323741694	0.0635345600818612	8.66633681406714e-06	0.0136469614424006	35634416	AAAACAACTCTCTCTAAAACTTCTAAAAAATCTAACCCAAACCCCTCCCA	69669357	AAAACGACTCTCTCTAAAACTTCTAAAAAATCTAACCCGAACCCCTCCCG	I	C	Grn	CGCCGGGACCTTTGCTCGGTCCGGGCGCCCCAGAGCCGCGGGACTGGCCGCCGGAGGCTG[CG]GGAGGGGCCCGGGCCAGACCTCCCAGAAGCCCCAGAGAGAGCCGCTTCCCCTCCTTCGTG	37	7	24797192	CGGGAGGGGCCCGGGCCAGACCTCCCAGAAGCCCCAGAGAGAGCCGCTTC	7	24763717	F					DFNA5;DFNA5;DFNA5	NM_001127454;NM_004403;NM_001127453	5'UTR;5'UTR;TSS200	chr7:24796541-24797487	Island	high-CpG:24763556-24764139			7:24762862-24764206	7:24796223-24797799	Unclassified
cg01228271	0.816731378850897	-0.202445027841489	0.0455150500027525	8.67259671000209e-06	0.0136469614424006	70638385	TATCCCAAAAAACATACAAATATCAATTCTTCTAATTTTATTCACTTATC			II			TGAGAATTTCATATCCCAGAAAACATGCAAATATCAATTCTTCTAATTTTGTTCACTTAT[CG]GAAGGCAAAACTACTTACTTTCCTGACTCAGAAGCACAAACAGAAAGTAAAGAATACTTC	37	3	142663294	ATCCCAGAAAACATGCAAATATCAATTCTTCTAATTTTGTTCACTTATCG	3	144145984	R								chr3:142666198-142666544	N_Shelf
cg15036874	0.777968808891888	-0.251068847006029	0.0564532441121018	8.69252916246843e-06	0.0136469614424006	65806352	AATCACCAAATACCTAAAACRAAATCAAAAAATCAAAACAAAACCCCACC			II			CCCATCAGGGTGGTCACCAAGTACCTGGGGCGGGGTCAGGGGGTCAGGACAGGGCCCCAC[CG]CCCCACCGCGAACGCGCTCCCCGCTGCCTCGCCCGCCCCGCCGCTCACACTTCGCTGAAG	37	22	50705948	GTCACCAAGTACCTGGGGCGGGGTCAGGGGGTCAGGACAGGGCCCCACCG	22	49048075	R		rs35494257			MAPK11	NM_002751	Body	chr22:50705406-50706553	Island				22:49047559-49048639	22:50705639-50707279	Unclassified
cg08729985	1.23005932830438	0.207062402614893	0.0465740816927484	8.75360875396414e-06	0.0136627489244246	52754457	CCCTAACAACACCAAACRACAATAACAACCCTAAAAATCATTAAAATTAC			II			TCATTTAGGAGATTTCACACTCGGCTGTTTGGCCTAGCCCAGTGAAGTCCCTTTTCATCA[CG]CAACCCTAATGACTCTTAGGGCTGTCACTGCCGTCTGGTGTTGCCAGGGATCTGACTAAA	37	1	28585741	CGCAACCCTAATGACTCTTAGGGCTGTCACTGCCGTCTGGTGTTGCCAGG	1	28458328	F					SESN2	NM_031459	TSS1500	chr1:28585831-28587249	N_Shore					1:28585522-28586698	Promoter_Associated
cg11203041	0.780094274580693	-0.248340501755024	0.0558661783230641	8.77796847187362e-06	0.0136627489244246	55644508	AAAATTACATTCTATCATTATCAACCTTTTAAAAAAACCTTACCACCAAC			II			GATCTTTACTGAGGGTTACATTCTGTCATTGTCAGCCTTTTAAGGAGGCCTTGCCACCAG[CG]CAGGGGAGGTGAAGTCTAAGGGAAGGTAATATTGTCAATGCCTGCTAATTAGTTCTACCC	37	12	16500185	GGGTTACATTCTGTCATTGTCAGCCTTTTAAGGAGGCCTTGCCACCAGCG	12	16391452	R				TRUE	MGST1;MGST1;MGST1	NM_145791;NM_145792;NM_020300	TSS1500;5'UTR;TSS1500
cg21766592	0.712937082982635	-0.338362105122554	0.076124600169417	8.79549527277312e-06	0.0136627489244246	50683502	TCCTTCAACCCCAAAAAACTAACRTACTAACCCTAAAACATTATAAATTC			II			GGGAGTCAGCCTCCTTCAGCCCCAAGAGGCTGGCGTGCTAGCCCTGAGGCATTGTGGGTT[CG]GGGTGAGGAATGCTGGCCTCCCACGGCAGGCCAGGGCAGGTCGCCCCGGGCCTCAGCTCC	37	19	47288066	CCTTCAGCCCCAAGAGGCTGGCGTGCTAGCCCTGAGGCATTGTGGGTTCG	19	51979906	R					SLC1A5;SLC1A5;SLC1A5;SLC1A5	NM_001145145;NM_001145145;NM_005628;NM_001145144	1stExon;5'UTR;Body;5'UTR	chr19:47290585-47291983	N_Shelf	low-CpG:51979838-51980043				19:47287361-47288340	Promoter_Associated
cg26568722	1.32396007478127	0.280627302061103	0.0632459814813952	9.11885986965011e-06	0.0140934049677753	73754444	CRAATAAAAAAACTCAATAAAAAATCCTACRACACAAACTAACCCTAAAC			II			CAAAGACTGTATCCTAGACCCTTGGGGCTGGGAAGGGGCGGAGGGGCCGGGCGGGAGGGG[CG]CCCAGGGCCAGCCTGTGTCGCAGGATCCTTCACTGAGTCCTTCCACCCGCCAGTCCGCGG	37	7	99699448	GGGTGGAAGGACTCAGTGAAGGATCCTGCGACACAGGCTGGCCCTGGGCG	7	99537384	F				TRUE	MCM7;MCM7;AP4M1	NM_005916;NM_182776;NM_004722	TSS200;TSS1500;Body	chr7:99698173-99699646	Island				7:99535842-99537582	7:99699027-99699710	Promoter_Associated
cg06119162	0.774975126044533	-0.254924345570269	0.0574664405998219	9.16220452262806e-06	0.0140934049677753	61607481	ATAATAAAAAACCRCTAAAAAACCCTAAACTACACRTACTAATAATTAAC			II			GGGTCCTCCGGGTGATGAGGAGCCGCTGGAGGGCCCTGAGCTGCACGTGCTAATGATTAA[CG]CCCCGTCCGTGCTGGCCGGTTTCTCAAATGCCTCCTGACGATTGCGCACAGCCGGACATC	37	21	46678524	TGATGAGGAGCCGCTGGAGGGCCCTGAGCTGCACGTGCTAATGATTAACG	21	45502952	R								chr21:46677719-46677924	S_Shore				21:45502848-45503276
cg15715507	0.774115862485243	-0.25603372346192	0.0577184695768885	9.16857200505827e-06	0.0140934049677753	40634394	ACTAAACTAAACCTCCTAAACCTTATATAAAAAAAATATTATACCTAACC			II			CAGGAGCACAGACTGGACTAAGCCTCCTGGGCCTTGTATGAAAAAGGTGTTGTACCTGGC[CG]TTTTTGCCAGTAATAATCAATAAAATAACCATAATAAAAATCAAAGGCTCTGTTCTGACC	37	5	140053663	CGGCCAGGTACAACACCTTTTTCATACAAGGCCCAGGAGGCTTAGTCCAG	5	140033847	R					DND1;HARS	NM_194249;NM_002109	TSS1500;3'UTR	chr5:140052059-140053381	S_Shore
cg02059586	0.770424317239818	-0.260813854562543	0.0588241081462254	9.25899991632839e-06	0.0141437323466993	44768353	ATAAAAATCACCTAAATAATTCAATCAAAACCCCCAATAATAAACAAACC			II			CTCCCTCCCTGGTGGAGGTCACCTAGGTGGTTCAGTCAAAGCCCCCAGTGGTGGACAGGC[CG]AGAGCAAAGAGGCTTCTCTTGGTCCCTGTCACTCCTCCCTCCTACACTCTCCTTTCCCCC	37	10	43430907	CGGCCTGTCCACCACTGGGGGCTTTGACTGAACCACCTAGGTGACCTCCA	10	42750913	R								chr10:43428167-43429460	S_Shore		RDMR
cg09503780	1.32638196686082	0.282454909755225	0.0637071949675459	9.26543351209563e-06	0.0141437323466993	55649473	AAACRCRAAAACAACRTCTCCAAAATAATAACTATAAAAACAACCTTTAC			II			AAAGTTAGGAAGGGCGCGGAGGCAACGTCTCCAAAGTGGTGACTGTGAAGGCAGCCTTTG[CG]CTTTCCTAGGAGAGGGATCCGGACCCGCAGTCCGGAGGCGGGGCCTGCGGCGGCAGGTGT	37	2	171786316	CGCAAAGGCTGCCTTCACAGTCACCACTTTGGAGACGTTGCCTCCGCGCC	2	171494562	R				TRUE	GORASP2	NM_015530	Body	chr2:171785474-171786399	Island				2:171493612-171494751
cg16937141	0.764185696791723	-0.268944460721669	0.0606834454471862	9.33956367821231e-06	0.0141828742194724	63658363	TTAAAAAACTTCAATCAACCRAAAACACRACCATTTTACCAAAAAATCCC			II			AAAACATACTCTTGGAGGGCTTCAATCAACCGGAGACACGGCCATTTTACCAGAGAATCC[CG]GCAACGCCCCCAACATCCTCCCTGCCTGTCTCTCCGTCGTCATCTCTCCCCACCTACCCT	37	6	164012325	TGGAGGGCTTCAATCAACCGGAGACACGGCCATTTTACCAGAGAATCCCG	6	163932315	R													6:163931521-163932355
cg23271530	0.75848897865136	-0.27642701075217	0.0623769067366383	9.35537310242651e-06	0.0141828742194724	27799423	TAAATTCAAAATACCTAAAAAACACRCRTAATAAACAAACTCAAAACCTC			II			ATGCATTCCTTTAAATTCAGAGTACCTGGGGGGCACGCGTAGTGAACAGGCTCAGGACCT[CG]GGATCTGTCAGCTCCCTCCTAAGTTCTGTTTGCGGGGGCTGCTCAGGTGGGGCGTATACT	37	13	101169883	AAATTCAGAGTACCTGGGGGGCACGCGTAGTGAACAGGCTCAGGACCTCG	13	99967884	R					PCCA;PCCA	NM_001127692;NM_000282	Body;Body						13:99967859-99967919
cg22262702	0.79216313712896	-0.232987927155496	0.0525862188609003	9.3976015251851e-06	0.0141981023590776	14699389	CAATAAAAAAACAATAACAACAAATATTCTCACTCCATACAAAAATCTCA	29632395	CAATAAAAAAACGATAACAACAAATATTCTCGCTCCGTACAAAAATCTCG	I	A	Red	AACTGCCAGGCGGAAGTGGCGTCGGAGCCCCAGGCATCCGCAGCATAGCCAGTATCGCCC[CG]AGACCCCTGCACGGAGCGAGAACATCTGCTGCCACCGCCCTCCCACTGCCCTCCCGAGGG	37	20	60638679	CAGTGGGAGGGCGGTGGCAGCAGATGTTCTCGCTCCGTGCAGGGGTCTCG	20	60072074	F	rs7272689				TAF4	NM_003185	Body	chr20:60638612-60638982	Island			TRUE	20:60071821-60072398	20:60637939-60640028	Promoter_Associated
cg00687581	0.761002981171014	-0.27311800368921	0.0616892706859772	9.54121243501582e-06	0.0142745482468367	24785479	CTTAAAAACTATAACACTCACTACAAAATCTACATTCTCACTCRTAAACC			II			TTCCTTCTGATGTTCAGATGTGTTCAGAGTTTCTTCCTTCTGGTGGGTTCGTGGTCTCGC[CG]GCTCACGAGTGAGAATGCAGACCTTGCAGTGAGTGTTACAGCTCTTAAGGCGGCGCCTCT	37	3	163269462	TTAAGAGCTGTAACACTCACTGCAAGGTCTGCATTCTCACTCGTGAGCCG	3	164752156	F													3:164752041-164752164
cg20170839	0.807598349035735	-0.213690436830172	0.048266864611255	9.54332898006616e-06	0.0142745482468367	70613328	ATACAAAAAAACAAACACAACCCRACAACCTCCTATTTATAAAAACCCCC			II			TTAAAGTTTGAGTGGAGGGAGAAGCAGTTTTTGCAAACACGGGCTTCTCTGTTCAGCGCC[CG]GGGGTCTCTACAAACAGGAGGCTGCCGGGCTGTGTTTGCCCCTCTGCACCTAAATTTAGA	37	11	2597721	TGCAGAGGGGCAAACACAGCCCGGCAGCCTCCTGTTTGTAGAGACCCCCG	11	2554297	F					KCNQ1;KCNQ1	NM_000218;NM_181798	Body;Body	chr11:2596378-2596607	S_Shore				11:2554276-2554497
cg22234419	0.802842700105277	-0.219596474504237	0.0496015069886187	9.54581200418581e-06	0.0142745482468367	27663357	AAATACCTCAAAAAACACACACAAATTTTATCCAAATCTAAAAACATAAC			II			ATAGAATAGTAAGGTGCCTCAGAAAACACACACAAATTTTATCCAGGTCTGGAGACATGA[CG]GCAAAGACTTGGCAGGAATACATCCACCTTCTCCTTATCCCATCTAGAAGGCAGAAAGGG	37	3	145875907	GGTGCCTCAGAAAACACACACAAATTTTATCCAGGTCTGGAGACATGACG	3	147358597	R					PLOD2;PLOD2	NM_000935;NM_182943	Body;Body	chr3:145878430-145879287	N_Shelf
cg11927233	0.745275444167529	-0.294001405218744	0.0664185448800763	9.5776278018489e-06	0.0142745482468367	54665338	TACTACAAAAATCAACACTCCACTCTTTAAAACAACAAAAAATAACATAC			II			TGATAACTATCGGAAAGAACCCTCCTTGTCTTAAACATAATTTCTGAATATAGTTTGAGG[CG]TATGTCACTTTCTGTTGCTTTAAAGAGTGGAGTGTTGATCCCTGTAGCAAACTTCGGTTC	37	5	170816542	GCTACAGGGATCAACACTCCACTCTTTAAAGCAACAGAAAGTGACATACG	5	170749147	F					NPM1;NPM1;NPM1	NM_002520;NM_199185;NM_001037738	Body;Body;Body	chr5:170814447-170815655	S_Shore
cg23485807	1.33630043969389	0.289904929843131	0.0655295569424182	9.68751617658192e-06	0.0143755343206362	60671424	CAAAAAAAACCCTCACCACRCTAAAACTAAAAAACRTATAACCCTAACCC			II			GGAGCTCCCCGCAGGGGAAGCCCTCACCACGCTGGAGCTGAGAAACGTGTGGCCCTGGCC[CG]GCCGCGCGCCCTCGGGACTTGGTGTGTGGCTGCTGCTCCCCGGGTTATTTCGGGAACTTG	37	8	23387192	AGGGGAAGCCCTCACCACGCTGGAGCTGAGAAACGTGTGGCCCTGGCCCG	8	23443137	R		rs62503282			SLC25A37	NM_016612	Body	chr8:23386220-23387386	Island				8:23442032-23443318	8:23386900-23387390	Promoter_Associated
cg01375262	0.803667806962011	-0.218569270604038	0.0494107097738009	9.7105567765654e-06	0.0143755343206362	61796398	AAATAATTAAAAAAACCAACATCACTTACTAAATAAATAAACACAAAACC			II			ACGCGGAGGGAGAATAATTAAAAAGGCCAGCATCACTTACTAAGTGAGTAAACACAGAGC[CG]TTCCAATCGTGCTCTCCAGCTAATGAGAAGCTGTAATTTCTTATACTTCAAGGCAAGATG	37	16	73266785	CGGCTCTGTGTTTACTCACTTAGTAAGTGATGCTGGCCTTTTTAATTATT	16	71824286	R												TRUE		16:73266241-73267090	Unclassified_Cell_type_specific
cg05012523	0.767374870697911	-0.264779847733711	0.0598689500849014	9.7494329872605e-06	0.0143848155741132	28618326	CCTTCTAATCCTTTTCTTCTTATTATACCAAAAAAATATTCTAACATCTC			II			TGAAGCAGGAAACTTGCAAGATAGTACTTGCTTTAATGACAACAGCCTACAGTAAATACG[CG]AGATGCCAGAACATTTTTTTGGCACAATAAGAAGAAAAGGACCAGAAGGCTCAGAGGTGT	37	14	94259000	CTTCTGGTCCTTTTCTTCTTATTGTGCCAAAAAAATGTTCTGGCATCTCG	14	93328753	F	rs34667543							chr14:94253952-94255733	S_Shelf
cg05693450	0.768643625951424	-0.263127842181916	0.0595247290961165	9.84821479099729e-06	0.0144609682379446	46809305	TTAACAAATCTTCCCAAATTTCATTTCRTAACTTAATCTAAAACATATTC			II			ATTGTTACCAGGCGACCACGGCGTCATCAAATGACCTGGCAATTCCGTCTACTGATGTCT[CG]AACATGTTTCAGACTAAGCTACGAAATGAAACTTGGGAAGACTTGCCAAAAATGTCCTGC	37	8	36641924	TGGCAAGTCTTCCCAAGTTTCATTTCGTAGCTTAGTCTGAAACATGTTCG	8	36761082	F					KCNU1;KCNU1	NM_001031836;NM_001031836	1stExon;5'UTR
cg19806483	0.77998702450318	-0.248477994689201	0.056215770215568	9.86660494972647e-06	0.0144609682379446	51711334	AAAACTAAACACAACTACCAAAATCAAAAACACRAAAATACAAACAATCC			II			TGATGTCCGTGAGGACTGGGCACAGCTGCCAGAGTCAAGGGCACGGAAGTGCAAGCAGTC[CG]TCCTTTTCTGAAGCCTGCTCTTTTTGTTTTTCCCCACGTGTGTCACCTTTTAACGTTTTT	37	10	131351075	CGGACTGCTTGCACTTCCGTGCCCTTGACTCTGGCAGCTGTGCCCAGTCC	10	131241065	R					MGMT	NM_002412	Body						10:131240867-131241066
cg11118962	0.755611814843554	-0.280227507103877	0.0634767902950215	1.01175792499575e-05	0.0147464252875921	15705459	CCTATTACCAAACAAAAACTAAAACCAAATAACAAAAACTAAAAACACAC			II			ACGTATAAAATCCTGTTGCCAAGCAGAGACTAGAACCAGATGACAAAGACTGAAAACACA[CG]CCATGTATTGACTTTCCTATAAAATACTCATTACAACCTAATCCAGTCATACTCATTTCT	37	3	171685460	CTGTTGCCAAGCAGAGACTAGAACCAGATGACAAAGACTGAAAACACACG	3	173168154	R												TRUE				TRUE
cg27096740	0.801959616559981	-0.220697025799881	0.0500002566059246	1.01516487560627e-05	0.0147464252875921	59629365	TCACRATAACCCAAAAACTTTATACTCAACCRTCTAAAACAATTCTATCC			II			TCCAAACACGGTCACATTCTGAAGTCCTGGGACTCAGGGCTTTGACAGATGGATTGGAGG[CG]GACAGAATTGCCCCAGACGGCTGAGCACAAAGTTCCTGGGTCACCGTGAACGCTGGAGAT	37	4	3617603	CACGGTGACCCAGGAACTTTGTGCTCAGCCGTCTGGGGCAATTCTGTCCG	4	3587401	F													4:3586931-3587454
cg26296101	1.28896585667316	0.253840235377493	0.0575118288414246	1.01616494864176e-05	0.0147464252875921	47603351	AAATATAAAACTTCCCCAAATCAAAAACAAAATAAAACCTTTACCRCACC			II			TAAGGGGGAGAGAAACATAGTCTCGGAGTAGGGTGGGGGATAAATTAAACGCAAACCCAG[CG]GTGCGGCAAAGGCCTTATTCTGCCTCTGATCTGGGGAAGTTTCATATTCTAATGGAGAGA	37	4	40198481	CGGTGCGGCAAAGGCCTTATTCTGCCTCTGATCTGGGGAAGTTTCATATT	4	39874876	F	rs13127956				RHOH	NM_004310	TSS200							4:40198447-40198756	Unclassified_Cell_type_specific
cg00309232	0.775091988231928	-0.254773562179614	0.057771258877363	1.03351529389117e-05	0.0149050505715893	51736394	CTTTTATTTTTCCCCCTTACTAATATTATTTTCCAACTATTTACCCCCAC			II			TGTAAATGCGTCACTTTGGTAGCAGGCGCAGTAATGAAGAAAAATACACTTTTTTTCATT[CG]TGGGGGTAAACAGCTGGAAAATAATATTAGTAAGGGGGAAAAACAAAAGAGAAGGCTGGG	37	7	155141967	CGTGGGGGTAAACAGCTGGAAAATAATATTAGTAAGGGGGAAAAACAAAA	7	154834720	F								chr7:155142688-155143467	N_Shore							TRUE
cg16189093	0.817229944879305	-0.201834773441168	0.0457860928720594	1.04227819471836e-05	0.0149050505715893	24768473	AAAAATCAACRTAAAAATCTTTCCTACTTTTAAACAATACATACAACTTC			II			TAATTAACGATAAGTCTCCACGATGTCCTCCTCTCAGTAAGTTTGACACACAGACCTCAG[CG]AAGCTGTATGTACTGCCTAAAAGTAGGAAAGATCTCCACGTTGATTTCTGAATTGTAAAA	37	11	121987014	GAAATCAACGTGGAGATCTTTCCTACTTTTAGGCAGTACATACAGCTTCG	11	121492224	F					LOC399959;BLID	NR_024430;NM_001001786	Body;TSS200
cg04987734	1.31673967418768	0.275158737457829	0.0624238297866573	1.0437201700797e-05	0.0149050505715893	48662485	AATTCCCCTATAACAAACTTCTCAACRCAAACACATACRAAACAAAAAAC			II			TATGTTAAATTAATTCCCCTGTGGCAAACTTCTCAACGCAAACACATGCGAGGCAGGAAG[CG]TCTACAGCGCTCCCGTTCCTGCGCACGCAGGCCCGTATGCATGTCTGTTCATACGCATGT	37	14	103415873	CGCTTCCTGCCTCGCATGTGTTTGCGTTGAGAAGTTTGCCACAGGGGAAT	14	102485626	R					CDC42BPB	NM_006035	Body					TRUE	14:102485602-102485692	14:103415151-103416162	Unclassified
cg27448532	0.750789836234803	-0.286629511608611	0.065032615833501	1.04583534925595e-05	0.0149050505715893	15649301	AAATACCTATAAATAAACAAATCAACAAATCAAAAAAAATCACACTCACC			II			AGAATTTCCTCCCTGTGTTTCCTCAGAAAGACATTAATCCAGTGCCACTTAATATTTCAA[CG]GTGAGTGTGATTTCTCCTGACTTGTTGACTTGTTTACCCACAGGCATCTTCTACCCTCAC	37	4	148663146	CGGTGAGTGTGATTTCTCCTGACTTGTTGACTTGTTTACCCACAGGCATC	4	148882596	F		rs10034181			ARHGAP10	NM_024605	Body					TRUE
cg01914743	0.746122506618826	-0.292865474272971	0.0664483566117435	1.04611701275958e-05	0.0149050505715893	70659398	TCATCTCACTCAACCAATAAAAAAACACRCTAACAAAAAACCCTATCACC			II			GGCATGGACCCTCATCTCACTCAGCCAATGGGAAGGCACGCTGGCAAGAGGCCCTATCAC[CG]CCGCGACTATGGGGTAGCGTTCAAGGGCAGGCCGCACCTCACTCAGCACATGAGCATGTA	37	19	9270907	CATCTCACTCAGCCAATGGGAAGGCACGCTGGCAAGAGGCCCTATCACCG	19	9131907	R					ZNF317	NM_020933	Body	chr19:9270906-9271918	Island				19:9131825-9133317
cg14339750	0.785017887109131	-0.242048775333047	0.0549331678238767	1.05179945343314e-05	0.0149050505715893	16610502	CTAAAACACCTAAACCTCTATTATCAATAATTCATAAACACCCTCCCTCC			II			AGAGGCCAGGCCTGGGACACCTGAGCCTCTATTATCAATGATTCATGAACACCCTCCCTC[CG]ACTCAAGTGAGCCTCACATTACAGGTCCCTTTCCTGCCTACTCTGCGGTCAGCAGATCCA	37	3	52271331	CGGAGGGAGGGTGTTCATGAATCATTGATAATAGAGGCTCAGGTGTCCCA	3	52246371	R					TWF2	NM_007284	Body	chr3:52272839-52273631	N_Shore			TRUE
cg13682735	0.844551618928693	-0.168949420944835	0.0383493571520468	1.05523291903387e-05	0.0149050505715893	49606328	AAAAAAACTCTATACTAAATAAACAAAAAACTTCTACCAAACAAACATCC			II			TCTGGGAGCCTAGGAGAACTCTGTGCTGAATAAACAGAAAGCTTCTGCCAAACAAGCATC[CG]TGTGTGTGCGCGCGCACGCAGTTTGCTAGAGCAGCTAATGCAAATGAATAGTTTGACTCT	37	3	129407530	CGGATGCTTGTTTGGCAGAAGCTTTCTGTTTATTCAGCACAGAGTTCTCC	3	130890220	R					TMCC1;TMCC1;TMCC1	NM_015008;NM_001017395;NM_001128224	TSS200;Body;Body					TRUE
cg12368342	0.768302049246874	-0.263572329863798	0.059837238217814	1.05871210177577e-05	0.0149050505715893	11804366	TAAATAATAACTTTTATCATCAAAATTATACATTTCATAATTACACAATC			II			GGAGTACTTGGTAGATGGTAGCTTTTATCATCAGGATTGTACATTTCATAATTGCACAAT[CG]GGGTCACATCCCTCTCTCTAAATGCTACACTAGTTTACTCTGCCACCAGCAATATCTAGC	37	20	31076293	AGATGGTAGCTTTTATCATCAGGATTGTACATTTCATAATTGCACAATCG	20	30539954	R								chr20:31070189-31072676	S_Shelf
cg00485849	1.26401582943398	0.234293818932624	0.0531975112909383	1.06162625279627e-05	0.0149050505715893	70610333	TCTCTACCAAACTAAAACTCCACAAATCACTCACCTATAAAAAAAATCCA	17650330	TCTCTACCGAACTAAAACTCCGCGAATCACTCACCTATAAAAAAAATCCG	I	A	Red	ACCAGTGCCCTGTCTCTGCCGGGCTGGGACTCCGCGAGTCACTCACCTGTAGGGGAGGTC[CG]AGGCCCGCGCGGGCGCAGGGGCGGCGCCTGTCTCCTCCCAGAGCATGGCTCAGCTGGGCG	37	4	74486170	CGGACCTCCCCTACAGGTGAGTGACTCGCGGAGTCCCAGCCCGGCAGAGA	4	74705034	R					RASSF6;RASSF6	NM_201431;NM_177532	1stExon;TSS200	chr4:74486044-74486258	Island			TRUE	4:74704993-74705122
cg14624207	0.831046621956588	-0.185069382262897	0.042022590729769	1.06250868905367e-05	0.0149050505715893	39697392	AAAAACACAACTACRTAATTCCATTTCCATATAATTCTAAAACAAACAAC			II			TTGCCATCCTCAACCCCCGCCCCCTCCACCACTCTCCTGACTTCTATCACCTTGGATTAG[CG]TTGCCTGTTCCAGAACTACATGGAAATGGAACCACGCAGCTGTGCTCTTCTGCTTTTTGG	37	11	68142198	AGAGCACAGCTGCGTGGTTCCATTTCCATGTAGTTCTGGAACAGGCAACG	11	67898774	F					LRP5	NM_002335	Body						11:67898704-67898962
cg19669193	0.768989912397733	-0.262677427380824	0.0596494199695879	1.06426034319762e-05	0.0149050505715893	36650397	TTCRAACAAAAATATAATCTCACACTTAAACAATTTCAATTATCAATAAC			II			TTCTCTTGACTGTACATAAAGGTTAGACAAGATATCAAGGCATGAAACTCCCAAGTATTG[CG]TCATTGACAACTGAAATTGCCTAAGTGTGAGATCATACTTCTGCCCGAAAACTTGCAAGA	37	5	146472905	TCGGGCAGAAGTATGATCTCACACTTAGGCAATTTCAGTTGTCAATGACG	5	146453098	F	rs17105893											TRUE
cg10518282	0.768728141631195	-0.263017893916131	0.0597498320518855	1.07264730487833e-05	0.0149749710449406	47801302	CTCCCACTAAAAATCAAACCTCCCAATCCCAAAAATAAATAATATATCCC			II			AGCATTATTTACTCCCACTAGAGATCAGGCCTCCCAGTCCCAGGGGTGAGTGATGTGTCC[CG]GCAAGAAACTGGGCTGTTTTACAAAATAATTTTATAGGTGGGAGTTTCCTACTCAAACAC	37	11	113126146	CGGGACACATCACTCACCCCTGGGACTGGGAGGCCTGATCTCTAGTGGGA	11	112631356	R					NCAM1;NCAM1;NCAM1	NM_001076682;NM_000615;NM_181351	Body;Body;Body
cg26006084	0.814180819060199	-0.205572801210652	0.0467087054349716	1.07670338060917e-05	0.0149841786558215	27701464	AAAATTCAAACAACACCTAACTCAATAAAAACAATCAACAACAAACAACA	60646417	AAAATTCAAACAACGCCTAACTCAATAAAAACGATCAACGACGAACGACG	I	T	Red	GGAATGTTTCCACAGCTGCAGGAGTGCCTGGAATTGTAGAGGGTCTTTAAAAGAAGGAAA[CG]CCGCTCGTCGCTGACCGTTCTCATTGAGTCAGGCGCTGTCTGAACCTCCCAAAACATGCT	37	5	171616571	CGCCGCTCGTCGCTGACCGTTCTCATTGAGTCAGGCGCTGTCTGAACCTC	5	171549176	F		rs34637270			STK10	NM_005990	TSS1500	chr5:171614430-171615939	S_Shore		RDMR		5:171548858-171549194	5:171615117-171616622	Promoter_Associated
cg15663537	1.27334305812262	0.241645771190281	0.0549273810864429	1.08566512185826e-05	0.0150613844389619	41743334	TTTATCCACTAAATAATACTACCTTCCCTTTACTACTTTAAAATCCTACC			II			AGAGCTCTCGTTTTGTCCACTAGGTGGTGCTGCCTTCCCTTTGCTACTTTAGAGTCCTGC[CG]CTAATGTAAATTAGTCTCGGGACTGCCTTGGGTGACTTTGCTGTTTTTGCCTTATTCTGT	37	7	95141228	CGGCAGGACTCTAAAGTAGCAAAGGGAAGGCAGCACCACCTAGTGGACAA	7	94979164	R					ASB4;ASB4	NM_016116;NM_145872	Body;Body					TRUE		7:95140469-95141966	Unclassified
cg02997560	1.30672325888715	0.26752267456921	0.0608940118399413	1.11668106318463e-05	0.0154286687215977	29745374	TCTCCCATACTAAATAATATAAAACTAAAACRTCTCCACTAAAATTTCAC			II			AAGCACAGGGTTGATTGTACACGCTCCCCGCCAGCCACAGGGGCTGACAACTGCCTGCCC[CG]TGAAACTCCAGTGGAGACGTTTCAGCTCCACACCATTCAGTATGGGAGACGCCAGCCCCA	37	19	3180815	CTCCCATACTGAATGGTGTGGAGCTGAAACGTCTCCACTGGAGTTTCACG	19	3131815	F	rs3746071							chr19:3178741-3179986	S_Shore		CDMR		19:3131714-3131886	19:3180400-3181057	Promoter_Associated
cg18384588	0.840437359720457	-0.173832856310585	0.0395724562252526	1.11913455229651e-05	0.0154286687215977	13630459	ACAATATCAACCTTATACAATTATTTTTTTCCTAATTTCTCCCCAAATCC			II			GGCCAGGGGCTGGCGGAGAAAGCAAGGCAGCAGGAAATTGCCGGCTCCATTCCCATTAGG[CG]GATCTGGGGAGAAATCAGGAAAAAAATAACTGTATAAGGCTGACACTGTAAACATCCTAG	37	22	46463747	CAGTGTCAGCCTTATACAGTTATTTTTTTCCTGATTTCTCCCCAGATCCG	22	44842411	F								chr22:46465976-46468528	N_Shelf		RDMR
cg05786314	0.83274623068249	-0.183026328268048	0.0416870564179462	1.13098961194158e-05	0.0154302393118172	48648442	CCAAAACAACCACAAAACCAAAATCAAAAAAACAAAACTCCCCCAAAAAC			II			AGTCGATGGGACCAGAACAGCCACAGAGCCAAAGTCAAAGGGGCAGGGCTCCCCCAAAGA[CG]TTCCCCCTCTGGAAAAGTCAAAACCGACCTTGAGGTAAGGAGAGGCCCTCGACCAGGCCA	37	1	6452096	CGTCTTTGGGGGAGCCCTGCCCCTTTGACTTTGGCTCTGTGGCTGTTCTG	1	6374683	R					ACOT7	NM_007274	Body	chr1:6452814-6454185	N_Shore					1:6451915-6454633	Promoter_Associated
cg06573902	0.739157306569488	-0.302244516586841	0.0688529950200816	1.13503167870066e-05	0.0154302393118172	53673458	CTTCTCAACCCAAACCTAAATATAAAAACACCTTTTACTTTACAATAACC			II			TGTTGAGTCTTTACCTAATTGAATCAGCAGAGCCTACACTGATGTCTTCCAGTTACAAAG[CG]GTCACTGTAAAGTAAAAGGTGTCTTCATATCTAGGTTTGGGCTGAGAAGGATCCAATTGT	37	20	39665391	CGGTCACTGTAAAGTAAAAGGTGTCTTCATATCTAGGTTTGGGCTGAGAA	20	39098805	F					TOP1;PRO0628	NM_003286;NR_002764	Body;TSS1500					TRUE
cg13010299	0.749831750279424	-0.287906430578951	0.0655869826380285	1.13513088414452e-05	0.0154302393118172	65744380	CTCTTAAAACATCTTAAAATATCCTAAAACAATAATTTTTCRAATATACC			II			GGTGGGAATCAATTATTTGCATTTCTAATAGGTAATCAGTTGATAATGATGCGGCCGGTC[CG]GTACACTCGAAAAACCACTGTTCCAGGATATTCCAAGATGTTCCAAGAGTCTTAAACACC	37	20	34129465	TCTTGGAACATCTTGGAATATCCTGGAACAGTGGTTTTTCGAGTGTACCG	20	33592879	F					ERGIC3;ERGIC3	NM_198398;NM_015966	TSS1500;TSS1500	chr20:34129537-34130038	N_Shore					20:34129072-34130302	Promoter_Associated
cg10436473	0.778451875749958	-0.250448106253419	0.057056971866513	1.13643369766825e-05	0.0154302393118172	66692332	TATATACTTTTCCTTTAAAATCATAAAATATAACATTCAACTTTTTCTCC			II			AAGAAAGATGATATGTACTTTTCCTTTGGAATCATGAAATGTGGCATTCAACTTTTTCTC[CG]TCCAGGACTGGTGTTTTCTGCAGTGTGTCACAGGAAAAAGGCACTTGGTTTAGGGTGTGT	37	5	158296050	CGGAGAAAAAGTTGAATGCCACATTTCATGATTCCAAAGGAAAAGTACAT	5	158228628	R					EBF1	NM_024007	Body					TRUE
cg25028404	0.790832051587298	-0.234669657921157	0.0534630393064188	1.13673673414194e-05	0.0154302393118172	55606436	CRCTAACTTAACCCTAACACAATACCCAATACCCAATATCTATTTCACAC			II			ACAGCAGCATTGCTGGCGAACCCCTGGTCTCTCCTGTTCCCTTTCACTGAACTAGTAAAA[CG]TGTGAAATAGATACTGGGTATTGGGCACTGTGCTAGGGTCAAGTCAGCGTTGGGAGTCAG	37	1	157896400	CGTGTGAAATAGATACTGGGTATTGGGCACTGTGCTAGGGTCAAGTCAGC	1	156163024	F
cg13457522	0.869748026848335	-0.139551733594987	0.0318051278950185	1.14549446810219e-05	0.0154549801393185	24638403	CTTTAAAAACATTAAACATAAAAAATTCAATAAATTTCCRAAAATCCCTC			II			TTTGGTGACTCACCTGTGAAAGAATGAACGGAACTGTTTTCCTCCTGGCTCTACCACAAA[CG]AGGGATCCCCGGAAACTCACTGAACCTTTCATGCCCAATGTCTTTAAAGCTTTCAAAAGA	37	9	99615182	CGAGGGATCCCCGGAAACTCACTGAACCTTTCATGCCCAATGTCTTTAAA	9	98655003	F					ZNF782	NM_001001662	5'UTR	chr9:99616401-99616940	N_Shore
cg16747785	0.787499492371038	-0.238892552890763	0.0544498889132347	1.14722322290817e-05	0.0154549801393185	51787421	ACCCAAAAAAATCACRTTCAAAAACAAAAATACAACATAAATCAAAATCC			II			ATTGGGGTGTGCTGCTCCGGGTTCTAACACATCTGCTACTGAGCACGTGCCACTGTCCAT[CG]GACCTTGACTCATGTTGCACCTCTGTCTCTGAACGTGATCCTTCTGGGTGCGCGCGGGGT	37	14	95660547	CGGACCTTGACTCATGTTGCACCTCTGTCTCTGAACGTGATCCTTCTGGG	14	94730300	F	rs2282272				CLMN	NM_024734	Body						14:94730213-94730384
cg20125028	0.781348558876051	-0.246733930527099	0.0562544242385222	1.15435018281929e-05	0.0154549801393185	16603350	CAAATCATAAAATCTAAAATTCTAATACTCCTATCAACCAAATAATACAC			II			GTTACCCAAGTCTTCTTTTAGAAGGTGGCTAAGGAATAAAAAGCTACATACTGGGTGCAG[CG]TGCACTACTTGGCTGACAGGAGCACTAGAATCTCAGACTTTATGATTTGCCCACGGAAAC	37	20	55774472	AAATCATAAAGTCTGAGATTCTAGTGCTCCTGTCAGCCAAGTAGTGCACG	20	55207879	F			TRUE		BMP7	NM_001719	Body
cg17466346	0.82090747027636	-0.197344879564121	0.0449987734668466	1.15687070735282e-05	0.0154549801393185	11798316	AAACTTCCCAAAAAATTATAATAAACAACCAAATCCTAACCAATAACCTC			II			ATCAGTGTGCAACCAACCCCACAAAGCAGGACTTCACCACAGAGCACAGCCGAGCAGAAG[CG]AGGTCACTGGTCAGGACTTGGCTGCTCATTATAATCCCCTGGGAAGTTTTAAGAAAGTCT	37	7	24516464	AACTTCCCAGGGGATTATAATGAGCAGCCAAGTCCTGACCAGTGACCTCG	7	24482989	F												TRUE
cg05487507	0.749347461600643	-0.288552502365151	0.0658002207519726	1.15835787075635e-05	0.0154549801393185	52680407	CCAAATAACCCAAAAAAAATAAACRCTTCTCCTTCTTTTTCAAACCTCCC			II			CATCCTGGTGGAACTGCTGTTACCGGTCCACAGCGCCCAGGCCGAGCCGGCAGGGCTGGG[CG]GGAGGCTTGAAAAAGAAGGAGAAGCGTTCACTTCTCCTGGGCCACTTGGAAGTTCGAAAT	37	17	46671861	CAAGTGGCCCAGGAGAAGTGAACGCTTCTCCTTCTTTTTCAAGCCTCCCG	17	44026860	F	rs3054557				LOC404266;LOC404266;LOC404266;HOXB5;LOC404266;LOC404266	NR_033203;NR_033204;NR_033201;NM_002147;NR_033205;NR_033202	Body;Body;Body;TSS1500;TSS1500;Body	chr17:46673532-46674181	N_Shore				17:44026708-44027269	17:46670594-46672443	Unclassified
cg10128753	1.29391056939952	0.257669081943487	0.0587803090799035	1.16736589008681e-05	0.0154549801393185	59757377	TACTACTACTCACTCTACAAAACTAATTACCAAAAAAACRATTAACAAAC			II			GGCTGGGAGTCTGCTGCTGCTCACTCTGCAGAGCTGGTTGCCAAGGGAACGGTTGGCAAG[CG]GAAGTGGGGCTGCGCTGGCGCTTCCTCTTCCGGGTCGGCGCTCCTGCCTCCCTGCAGGGA	37	12	53693453	CGCTTGCCAACCGTTCCCTTGGCAACCAGCTCTGCAGAGTGAGCAGCAGC	12	51979720	R					C12orf10	NM_021640	TSS200	chr12:53693441-53694028	Island				12:51979720-51980295	12:53692935-53694358	Promoter_Associated
cg09700210	1.30675203347329	0.267544694739999	0.0610424733125746	1.17095443310511e-05	0.0154549801393185	18629408	AAAAATCCAACTTATTTCCAAATTACCCCACATAAACTATCCCACAAACA	74725377	AAAAATCCAACTTATTTCCAAATTACCCCGCGTAAACTATCCCGCGAACG	I	C	Grn	GCTTTTCTTCTCAGGGGTCCAGCTTATTTCCAAATTGCCCCGCGTGAACTGTCCCGCGGG[CG]CGCACGCCCTTTCGCGCAGCCTTTGCAGCCGGCTGGCGGGAGATCCCGGCCGCTTCCCTT	37	17	12568761	CGCCCGCGGGACAGTTCACGCGGGGCAATTTGGAAATAAGCTGGACCCCT	17	12509486	R					MYOCD;MYOCD	NM_153604;NM_001146312	TSS1500;TSS1500	chr17:12568667-12569335	Island				17:12509039-12510048			TRUE
cg23675809	0.794298070884115	-0.23029648404534	0.0525445224954851	1.17119124417586e-05	0.0154549801393185	40682453	TTATTATCAATCAACTTCACAATCCTAAAAAACAATTATTACCCATAAAC			II			AAAACTGCTCCTTGCAGATTGAGTTAAAGGACAAAGGAACAGAACAAAGAGTACTACCTT[CG]CCCATGGGCAATAACTGTCTTCCAGGATTGTGAAGCTGATTGACAATAATGTATGTAATG	37	12	42678439	CGCCCATGGGCAATAACTGTCTTCCAGGATTGTGAAGCTGATTGACAATA	12	40964706	F		rs58990065						chr12:42680607-42680889	N_Shelf
cg01185640	0.760896741887189	-0.273257617728674	0.0623481750749337	1.17180611428624e-05	0.0154549801393185	22706469	TTCTATTTTCACRATACTAATATATTAAATATCTAACTAACCTTCTATAC			II			CTTTGTGATGATTCTGTTTTCACGATGCTAATGTGTTGAGTATCTGGCTGACCTTCTGTG[CG]CACACCTCCTCATCTTCTGCCCCGGCCTTGCTTCTCATGTATCTTATTCCAAAGAACTCC	37	6	158053980	TCTGTTTTCACGATGCTAATGTGTTGAGTATCTGGCTGACCTTCTGTGCG	6	157973968	R					ZDHHC14;ZDHHC14	NM_153746;NM_024630	Body;Body					TRUE				TRUE
cg27369242	0.753906400244833	-0.282487056286214	0.064472947029137	1.17874788544414e-05	0.0154549801393185	10802414	TACAACCAAATTTAATCACRAATTAAAATCTCCATTAATCCAAAATAAAC			II			TTCTGAGTTTCCTGTATAATGAGTCAATTATGGGGATGTTATTTATTTGAATTTAGAATC[CG]CTTATTTTGGACTAATGGAGATTTTAATTCGTGATCAAATTTGGCTGTAATTTACGAAGA	37	13	39616026	ACAGCCAAATTTGATCACGAATTAAAATCTCCATTAGTCCAAAATAAGCG	13	38514026	F					NHLRC3;NHLRC3	NM_001017370;NM_001012754	Body;Body	chr13:39611688-39612116	S_Shelf
cg18459475	0.768856584401271	-0.262850823096292	0.0599961773671483	1.18067471731598e-05	0.0154549801393185	32766369	AACACACAAACRCTATAAACCTCCTAATATAACRCAACATAAAACATACC			II			ATGAGCAGTGAGACACACAGACGCTGTGGGCCTCCTGATGTAACGCAGCATGAAACATGC[CG]CCACCTCCATGGGCTCCCGCTATAATTCTCTGCTGGATCCCAAGGAGAGGTAACAGCAGA	37	4	7799191	ACACACAGACGCTGTGGGCCTCCTGATGTAACGCAGCATGAAACATGCCG	4	7850091	R					AFAP1;AFAP1	NM_198595;NM_001134647	Body;Body	chr4:7802191-7802440	N_Shelf				4:7850074-7850253
cg23819016	0.752146133083116	-0.284824648002732	0.0650189499240766	1.18330940562794e-05	0.0154549801393185	73663349	AATTTACAATTTCAAAATATTCTAACRTAAATATTTCTAACAATTCCCCC			II			CTCTCCAAGGTGACCCATTTGGCACAGCTGAAATAAATAACCCCGCTCATGCCCAGAGAG[CG]GGGGAACTGTCAGAAACATTTACGCTAGAATATCTTGAAATTGCAAATCCTTTTATGGGG	37	13	28397193	CGGGGGAACTGTCAGAAACATTTACGCTAGAATATCTTGAAATTGCAAAT	13	27295193	F													13:27295105-27295218
cg27518324	0.771267328774846	-0.259720235587273	0.0592901609595841	1.18410175153905e-05	0.0154549801393185	32782384	AAAAACCRACTTTATTATATCTATTCCACACAACRTAAACCAAATCAATC			II			GCCTCTCTGATAAAGACCGGCTTTATTGTGTCTGTTCCACACAGCGTGGGCCAAATCAAT[CG]GAATCAAAATACTGCAGTGTTTAAAAGAAAACCAGTCACAGTTAGACTCCTTCATAATTA	37	13	99630505	AAGACCGGCTTTATTGTGTCTGTTCCACACAGCGTGGGCCAAATCAATCG	13	98428506	R					DOCK9;DOCK9;DOCK9;DOCK9	NM_015296;NM_001130049;NM_001130048;NM_001130050	Body;Body;TSS200;TSS200					TRUE				TRUE
cg18482303	1.30850651663151	0.268886423206088	0.0614398900451405	1.20647507310112e-05	0.0157005469985041	54656325	TATCCTTACATCACAAAAAAAAAACCCAACAACCAAAAAAAACTATATCA	14685466	TATCCTTACATCACAAAAAAAAAACCCAACGACCGAAAAAAACTATATCG	I	T	Red	TGGTCTTCATGGTTATTTATGAGGCTTGACTTAAGCTGGGTCCTGTTCTTAACAGGAGAA[CG]ATACAGCTTCCCCCGGCCGCTGGGTTCTCTTTCTGTGATGCAAGGATACATCGCTGCACT	37	2	135041380	TATCCTTGCATCACAGAAAGAGAACCCAGCGGCCGGGGGAAGCTGTATCG	2	134757850	F					MGAT5	NM_002410	Body					TRUE
cg15313459	1.27240923310299	0.240912137313392	0.0550792252978187	1.22034991983933e-05	0.0158180316104146	40625361	ATTAAACAACCACTATACCAAAAAACAAAACCCCCAAAATCTAAATACCA	52742310	ATTAAACGACCACTATACCAAAAAACGAAACCCCCGAAATCTAAATACCG	I	C	Grn	GAAGGCGCTGGAGTTAAGCGACCACTATGCCAAGGAGCGAGACCCCCGGAATCTGGATAC[CG]CCTCGGCCAGCTACGTGAGGTGGACACTGCTGCTCGCGGATCCGGCGCCAGCCAGGCGGG	37	2	68547052	GTTAAGCGACCACTATGCCAAGGAGCGAGACCCCCGGAATCTGGATACCG	2	68400556	R					CNRIP1;CNRIP1;CNRIP1;CNRIP1	NM_001111101;NM_015463;NM_015463;NM_001111101	1stExon;1stExon;5'UTR;5'UTR	chr2:68546339-68547111	Island				2:68399643-68400748	2:68547008-68547087	Unclassified	TRUE
cg06581830	0.821025054712569	-0.197201652684063	0.0450939486525214	1.22478325256248e-05	0.0158180316104146	25752334	ATACCACTACTAATCTAACAAAAACCAAACTCAAACAATACTACTTACTC			II			ACGAGAATCTAATGCCACTGCTGATCTGACAGGAGCCAAGCTCAGGCAGTACTGCTTACT[CG]CCCCCACTCACCTCCTGCTGTGTGGCCCAGTTCCTAACAGGCCATGGACCAGCAGGGGGT	37	5	127389156	TGCCACTGCTGATCTGACAGGAGCCAAGCTCAGGCAGTACTGCTTACTCG	5	127417055	R					FLJ33630	NR_015360	Body					TRUE
cg14823973	0.765227818194634	-0.267581687928072	0.0611991585106207	1.22938838155173e-05	0.0158180316104146	23676398	AACCTAAAAAACRCTAAAAACAAAACAACRACAAATTACTAAACRCAAAC			II			TCTGGGGCTGAGCCCACTTGGCTCTCCTGCCGTCTCCCCAGGAGGCAGCTTGTTCTGAAG[CG]CCTGCGTCTAGTAACCTGTCGCTGCCTTGCTTCTAGCGCCTCTTAGGCCTTTCTGATGTC	37	15	62516966	CGCCTGCGTCTAGTAACCTGTCGCTGCCTTGCTTCTAGCGCCTCTTAGGC	15	60304258	F								chr15:62516324-62516805	S_Shore
cg04653308	0.731486038618129	-0.312677144667011	0.0715143593391131	1.22984514515645e-05	0.0158180316104146	49704302	AATCCAAACATATATTACTAATATCTCACTCTATCTCAAACACACACTAC			II			TTGCAACACCTAAAAGAGCCTCTAGGCCTGAGCCTGGATGCACCCTCCGCCCTCTGGCCC[CG]TAGTGTGTGTCTGAGACAGAGTGAGACACCAGCAACATATGCTTGGATCAGGGACGGAAG	37	9	131872018	ATCCAAGCATATGTTGCTGGTGTCTCACTCTGTCTCAGACACACACTACG	9	130911839	F				TRUE	CRAT;CRAT;PPP2R4	NM_000755;NR_028048;NM_021131	Body;Body;TSS1500	chr9:131872624-131873959	N_Shore
cg18265249	0.785011180131888	-0.242057319094921	0.0553766358496566	1.23616979549324e-05	0.0158531589238313	16634485	AAAATTAAAACTAACTACACAAAACTCCATAATACCATACAAACATTTCC			II			TATGCACACACCCCGACTCAATGGAGGACCCTCATTTGTAGAAGGGTAAAATGGGTGAGG[CG]GAAATGCCTGTATGGCACCATGGAGTTCTGTGTAGCCAGTTCTAATCCTGGGCTATTTGG	37	10	114811073	GGATTAGAACTGGCTACACAGAACTCCATGGTGCCATACAGGCATTTCCG	10	114801063	F					TCF7L2;TCF7L2;TCF7L2;TCF7L2;TCF7L2;TCF7L2	NM_001146284;NM_001146285;NM_030756;NM_001146274;NM_001146286;NM_001146283	Body;Body;Body;Body;Body;Body					TRUE		10:114811009-114811077	Unclassified_Cell_type_specific
cg05794480	1.29953834970221	0.262009085785328	0.0599737987738103	1.24973523584204e-05	0.0159806723664949	40651322	CACAACAACAAACAATACTCCCAAAAAACCAACAAAAAACAATACTAACA	49663323	CGCGACAACGAACAATACTCCCGAAAAACCAACAAAAAACAATACTAACG	I	C	Grn	GCAGGACGCGGGCCGAGGCTCCCAGCTGCCGGCCATGCCCTCGGCTCCTCTCCCGACACG[CG]CCAGCACTGCCCCCTGCTGGCCTCCCGGGAGCACTGCCCGCTGCCGCGGCGGGAGGAGAC	37	18	75362920	CGCCAGCACTGCCCCCTGCTGGCCTCCCGGGAGCACTGCCCGCTGCCGCG	18	73491908	F											DMR		18:73491827-73492003	18:75362766-75363106	Unclassified_Cell_type_specific	TRUE
cg13828610	0.779315059020033	-0.249339874541532	0.0571242569594957	1.27199205525175e-05	0.0161455232776976	74774315	AAAATTTAAACTAACCTAACTCTCAAATAAAAATCCRCAACCTACAACCC			II			GCGGCTGTGTTCAGTAGGGCAGCATTCATAGAAAGAAGCCAGCAGCGACCGACGGGCCCT[CG]GGCTGCAGGTTGCGGACCCCTACTTGAGAGCCAGGCCAGTCCAAATTCCCAGTTGCCCTT	37	6	3825986	CGGGCTGCAGGTTGCGGACCCCTACTTGAGAGCCAGGCCAGTCCAAATTC	6	3770985	F												TRUE	6:3770916-3771000	6:3825521-3826256	Unclassified_Cell_type_specific	TRUE
cg08246405	0.816172615143921	-0.203129408222504	0.0465442393384107	1.27575784035772e-05	0.0161455232776976	74648413	AACTTCTAAAAAACCATATCTAATACCACAACCCAAAATTAAAAATAATC			II			CTGAGGTCCTAAGCTTCTGAGGAGCCATATCTAATGCCACAGCCCAGGATTGGAGATAAT[CG]GCCATCCTTGCTTGTTGATGGAAAAGAAAAAAAATACTGAAGAAGATTCTTTAGGTATTC	37	5	51986780	GCTTCTGAGGAGCCATATCTAATGCCACAGCCCAGGATTGGAGATAATCG	5	52022537	R												TRUE
cg27585147	0.843059630392498	-0.170717587547788	0.0391180926204584	1.27612565612445e-05	0.0161455232776976	24620463	AAACCAACACACCTAACTTATATTCATTTTTATTAAATAAAAAACCAACC			II			ATTAGAGGCATGAACCAACACACCTGGCTTGTGTTCATTTTTATTAGGTGAGGAGCCAAC[CG]GCCTGTGATCTGCAAAAGCCACAAAATTACTATGCTAGCCAACACACTATCTACATTAAA	37	2	15498900	AACCAACACACCTGGCTTGTGTTCATTTTTATTAGGTGAGGAGCCAACCG	2	15416351	R					NBAS	NM_015909	Body					TRUE
cg06647068	0.752131549164937	-0.284844037931003	0.0652728082281844	1.27763728855479e-05	0.0161455232776976	21742478	CTATACRAATACCCAAAACACRAATAAATATCAACCTTCAACAAAAATAC			II			CCAGTAATGCTCTGTACGAATGCCCAGAACACGGATGAGTGTCAGCCTTCAGCAGGAATG[CG]CTTGAGCTTCTGTGTACCTGTTAATTGCCCAGGGAAATACAATTGTCATGGAATTCTTTG	37	12	104853274	TGTACGAATGCCCAGAACACGGATGAGTGTCAGCCTTCAGCAGGAATGCG	12	103377404	R					CHST11	NM_018413	Body	chr12:104850253-104852395	S_Shore		CDMR
cg11304950	0.774264937421674	-0.255841167552029	0.0586342720141063	1.28092600126806e-05	0.0161455232776976	63785362	TTAATATCCAAAAAATTCCTAAAACCAATTCTCCATAAATACCTACCRCC			II			ACATCTCCAGGATTTTGCATCTATCAGGAAGGGATATTGTGACCTCTGACAAGTTACAGT[CG]GCGGTAGGTATCCATGGAGAATTGGTTCCAGGAACCTCCTGGATACCAAAATCCACAGAT	37	4	15703603	CGGCGGTAGGTATCCATGGAGAATTGGTTCCAGGAACCTCCTGGATACCA	4	15312701	F	rs78914811				BST1	NM_004334	TSS1500	chr4:15704640-15705000	N_Shore
cg08017233	0.813949201472364	-0.205857320980542	0.0471923163327436	1.28823482398177e-05	0.0161576103795488	55666504	ACAAATTTCTCAAAACACTTTCTAACTAAAAAATAAAACATCAACTAAAC			II			TCCCTGGTGGCACAAGTTTCTCAAGACACTTTCTAACTAAGAAATGGAACATCAGCTGGG[CG]TGGTGCCGCATACCTGTAATCCCAGCCTGTTGGGAAGCTGAGGCAGGAAGATCATTTGAG	37	11	78596690	CGCCCAGCTGATGTTCCATTTCTTAGTTAGAAAGTGTCTTGAGAAACTTG	11	78274338	R					ODZ4	NM_001098816	Body					TRUE
cg26355894	0.812861093190492	-0.207195041116327	0.0475046316554748	1.29129177117715e-05	0.0161576103795488	40616412	ACAACCTAACTCTAAAAACCCCCACACTAATTTAACCCAAAAAAAACCTC			II			TGGGAAACCCGGCAGCCTGGCTCTGGGGACCCCCACACTAGTTTGGCCCAAAGAGAGCCT[CG]GCTTGGTGCCCCGGGGCCACCCAACACCTTCCTCCTCCCTCCTCAGCCCATCCAGAATGT	37	11	1940611	CAGCCTGGCTCTGGGGACCCCCACACTAGTTTGGCCCAAAGAGAGCCTCG	11	1897187	R					TNNT3;TNNT3;TNNT3;TNNT3	NM_001042782;NM_001042781;NM_001042780;NM_006757	TSS200;TSS200;TSS200;TSS200
cg23781810	1.26651227557149	0.236266882928604	0.0541734007450096	1.29287253241017e-05	0.0161576103795488	44685377	TATCCAAATCAAAAACCCCCACATAATAACCAACCTAAAAAAAAATCCTC			II			AGAGCTAGCAGTGTCCAGATCAAAAGCCCCCACATGGTGACCAGCCTGGAGAGGGGTCCT[CG]GGGTCTCCCTTCCCTCCGCCCTGTTTTATAATCCTGGTGGGGTCCGATACCCCGTGGCTT	37	17	71640253	GTCCAGATCAAAAGCCCCCACATGGTGACCAGCCTGGAGAGGGGTCCTCG	17	69151848	R					SDK2	NM_001144952	TSS200	chr17:71639028-71641670	Island				17:69150624-69153694
cg14533595	0.767593182758212	-0.264495396130589	0.0606622464045901	1.29984064508593e-05	0.0161827673984462	73645351	ACCTTTACCTCCCAAAAAATCACAACAAAACAATCAAAAATTCAACCACA	58753350	GCCTTTACCTCCCAAAAAATCACAACAAAACGATCGAAAATTCAACCACG	I	A	Red	GCCCCTTCCGACGCCTTTGCCTCCCAGAAAATCACAACAAAGCGATCGGAAATTCAGCCA[CG]GTCCCGGGAAGAAGGAGTAGCAGTGAGGCCCCGGAACCCACTGCGGCCGAAACTGCCATG	37	10	77157494	GCCTTTGCCTCCCAGAAAATCACAACAAAGCGATCGGAAATTCAGCCACG	10	76827500	R		rs10762666						chr10:77155128-77169600	Island			TRUE	10:76827429-76827550			TRUE
cg13948857	0.794409193248854	-0.230156593749085	0.0527914620428783	1.30222196628171e-05	0.0161827673984462	45710473	AACCAAATACTAAACAACCCCAACCCATATATCTAAAAACTCTAAATACC			II			TCTATCAGTGTAGGCAATGGGCAGCTCCAACTGCTCTCACAGAAAGCTAGAGGAACATTT[CG]GTATTCAGAGCCTTCAGACACATGGGCTGGGGTTGCTCAGCATCTGGCCTCCATGGGGAA	37	5	131763756	CGGTATTCAGAGCCTTCAGACACATGGGCTGGGGTTGCTCAGCATCTGGC	5	131791655	F					C5orf56	NM_001013717	Body					TRUE
cg21942430	1.35628888516673	0.304752208986301	0.0699331043508956	1.31395858765648e-05	0.0162827519811948	25754389	ACCTCCAACCAAAATATATATTTATTTAATTACTTTTAATAACRAAACRC			II			CTCGGAGTGCTGCCTCCAGCCAAGGTGTGTGTTTATTTGATTGCTTTTGGTGGCGAGGCG[CG]GGGCTCGGGCTCGTCGCGCGCCCCATGGCCGGGGAGCGCATCCGCCAACCCCGGGCGGAG	37	1	65613385	CCTCCAGCCAAGGTGTGTGTTTATTTGATTGCTTTTGGTGGCGAGGCGCG	1	65385973	R					AK3L1;AK3L1;AK3L1	NM_203464;NM_013410;NM_001005353	5'UTR;TSS1500;TSS200	chr1:65613041-65614898	Island	high-CpG:65385763-65386573			1:65385568-65387710	1:65613086-65613897	Unclassified	TRUE
cg00867018	0.762839362158477	-0.270707804386805	0.0621362532449989	1.32049788083011e-05	0.0163179508433336	39660314	TACATTTTATATCTTAATAAAACTACATTAATTTCTTCTTTTAAATAAAC			II			GCAACACCATTTGCATTTTATGTCTTAATAAAGCTGCATTAATTTCTTCTTTTAGATGAA[CG]TTTAAATAGAAAGTCTCCTGTTTTCTTGCTTTTCATGGCCTATTGTTTCTATTTTCTTGT	37	3	128268051	CGTTCATCTAAAAGAAGAAATTAATGCAGCTTTATTAAGACATAAAATGC	3	129750741	R		rs75015122										TRUE				TRUE
cg09798467	0.785240288141806	-0.241765508494934	0.0555090738837171	1.32810073223411e-05	0.0163660591908491	56660465	ATAACCCCATATCAAACCAAAAAATATACTCRAAATATACAATAAATACC			II			TGCCGTGCTCTGCCTGCCCAATGCTGCCGGCACCAGGTTACCACGCAGGGCTCCATGGGC[CG]GCATCCACTGCACATCTCGAGCACATCCTCTGGTTTGACATGGGGTCACACGGTGCTGCC	37	2	234832209	TGACCCCATGTCAAACCAGAGGATGTGCTCGAGATGTGCAGTGGATGCCG	2	234496948	F	rs7597116				TRPM8	NM_024080	5'UTR
cg14425733	0.835290333865095	-0.179975909339077	0.0413364870962606	1.33722287674054e-05	0.0164325694791882	42791374	CCAAAAAAAATTTAAAAAACATCTAAATACCCTATAAATCTAACTTCCAC			II			GATGTCTGGGTCCAGGGGGGGTTTGGAGGGCATCTGGGTGCCCTGTGAATCTGGCTTCCA[CG]AAGGCTAGCTGGGACAGGTTGCTCCAGCCTGCGGTGGACAGGAGCCAGGGCTGTGTATGT	37	22	46451214	CGTGGAAGCCAGATTCACAGGGCACCCAGATGCCCTCCAAACCCCCCCTG	22	44829878	R					LOC150381;C22orf26	NR_027034;NM_018280	Body;TSS1500	chr22:46449632-46450115	S_Shore					22:46451133-46451326	Unclassified_Cell_type_specific
cg18125510	0.731892909320336	-0.312121074466241	0.0717104386220192	1.345819658638e-05	0.0164350760833274	65729464	TCCCCTCTTTCTTTCAATTTCCCTTCTAAAAAAAAATACTTTTATCTTTC			II			TTTAATACTCTTCCCCTCTTTCTTTCAGTTTCCCTTCTGAAAAAAGATGCTTTTGTCTTT[CG]TTCTCCCCACCCTGCATTCAGCTAAGGGTTTCTTATAAATCACCCAGATTCTCAGAAACA	37	14	100841768	CCCCTCTTTCTTTCAGTTTCCCTTCTGAAAAAAGATGCTTTTGTCTTTCG	14	99911521	R					WARS;WDR25;WARS;WARS;WDR25;WARS;WARS;WARS	NM_004184;NM_024515;NM_004184;NM_213645;NM_001161476;NM_213646;NM_213646;NM_173701	1stExon;TSS1500;5'UTR;5'UTR;TSS1500;1stExon;5'UTR;5'UTR	chr14:100842339-100842931	N_Shore	low-CpG:99911435-99911740				14:100841694-100844951	Promoter_Associated
cg01962650	1.32475295901207	0.281225996026338	0.0646160545824299	1.34740134131173e-05	0.0164350760833274	73674335	TCCCCTAAAAACTACCTAAAAAACTATATTTACTACACRTAAAAATCTCC			II			GGAGCTAGCCTTCCCCTAAGAGCTGCCTGGAAAGCTGTATTTGCTGCACGTGGAAATCTC[CG]TTATTTTCCAGCACCCAACAGTAGCGTAATGGGAGTAACGGACTTAACCTCATTTCTCTT	37	4	57301972	CGGAGATTTCCACGTGCAGCAAATACAGCTTTCCAGGCAGCTCTTAGGGG	4	56996729	R					PAICS;PAICS;PPAT;PAICS;PAICS	NM_001079524;NM_006452;NM_002703;NM_006452;NM_001079525	TSS1500;1stExon;TSS200;5'UTR;TSS1500	chr4:57301340-57302670	Island	high-CpG:56996655-56997229			4:56995833-56997427	4:57301133-57302856	Promoter_Associated
cg08832695	0.764590775195902	-0.268414522668486	0.0616751880599143	1.34860312407392e-05	0.0164350760833274	21657389	ACAACTACATACTAAAACCAAACAAAATATTTTAAACAACCACCCTCRTC			II			ACTGAGCCCAAGCTTCCCCTTCTGACTCTGTGGCTAGACTAGGAGCTTCTTGGAAGGCGG[CG]ACGAGGGTGGCTGCCCAAAACATTCTGCCTGGTTCTAGTATGCAGCTGCTCACCCTTGGC	37	17	46676375	CAGCTGCATACTAGAACCAGGCAGAATGTTTTGGGCAGCCACCCTCGTCG	17	44031374	F					LOC404266;LOC404266;LOC404266;LOC404266;HOXB6;LOC404266	NR_033203;NR_033205;NR_033204;NR_033201;NM_018952;NR_033202	Body;Body;Body;Body;5'UTR;Body	chr17:46675044-46675589	S_Shore
cg19284751	0.764841288083627	-0.268086933237115	0.0616284731829191	1.36106559744942e-05	0.0165220922226223	36648361	CAAAAATACTCCCCTCAAAAAAAACCACTTAAAAAAAAATCCTTCCCATC			II			AAATTCTGAAATCAGAGCCAAAGGGAAGTGCTGCGAGGTTTACAACCAGCTGCAGTGGTT[CG]ATGGGAAGGATCTTTCTCCAAGTGGTTCCTCTTGAGGGGAGCATTTCTGCTGGCTCCAGG	37	2	119699789	CGATGGGAAGGATCTTTCTCCAAGTGGTTCCTCTTGAGGGGAGCATTTCT	2	119416259	F					MARCO;MARCO	NM_006770;NM_006770	1stExon;5'UTR
cg05062560	0.7807781812188	-0.247464188409458	0.0568992334875986	1.36656498103127e-05	0.0165220922226223	46663438	ATCACCATTTTACAACCCCTAATAAAATACTTTATCTAAACAACTTAAAC			II			CTCAAAAAAAAATCACCATTTTGCAACCCCTAATGAAATACTTTATCTAGACAACTTAAA[CG]TGGATATTCAACTATTACCTAAAAGTTGGTGAGGAATTTTATAGTACTTAAATTGGCATC	37	2	114509933	TCACCATTTTGCAACCCCTAATGAAATACTTTATCTAGACAACTTAAACG	2	114226403	R					SLC35F5	NM_025181	Body	chr2:114513712-114514621	N_Shelf
cg01485645	1.3312789654413	0.286140108316865	0.0657983145843881	1.36918642734685e-05	0.0165220922226223	10775504	TCCTAAAAAACCRAATCAAACATTATTTTCTTACCTATTATTCCAATTCC			II			CCCCCGCCCGGTCCTGGAAGACCGGGTCAGGCATTGTTTTCTTGCCTATTGTTCCAGTTC[CG]CGCCCCCCACCCTAAGTTGAGGGAGTTTGGGGAGAGTCTAGGGAGCAATGAGTGAACTCC	37	17	36862199	CCTGGAAGACCGGGTCAGGCATTGTTTTCTTGCCTATTGTTCCAGTTCCG	17	34115725	R				TRUE	MLLT6	NM_005937	Body	chr17:36858278-36861697	S_Shore				17:34114533-34116384	17:36862113-36862271	Promoter_Associated
cg18631920	1.33968598151165	0.29243524434492	0.0672496967487265	1.37072394448268e-05	0.0165220922226223	23738509	ACCTACCAACATAAAAAATAACAACAACAACATCACTATAACTAACCTCA	19694477	ACCTACCAACATAAAAAATAACGACGACAACGTCGCTATAACTAACCTCG	I	A	Red	CCTTACCGTCCTGCAGAAGTTCCCGGACTGTAGCTGCAGCCGCTCCAGAGCCTCGAGCTC[CG]AGGCCAGCTACAGCGACGCTGCCGCCGCCACCTTCCATGTTGGCAGGTGCCGGGTTGATG	37	7	107204302	ACCTGCCAACATGGAAGGTGGCGGCGGCAGCGTCGCTGTAGCTGGCCTCG	7	106991538	F					COG5;COG5;COG5;DUS4L	NM_001161520;NM_181733;NM_006348;NM_181581	1stExon;1stExon;1stExon;TSS200	chr7:107204114-107204797	Island				7:106991124-106992064	7:107203759-107205056	Promoter_Associated	TRUE
cg02412616	0.728094825802001	-0.317323984045396	0.0730402517252925	1.39587929608442e-05	0.0167794580452481	27723402	TACATAATACTATTCTATACTATACCACAATCCCTACCACTAAATTTCCC			II			TCTTTGCACATCCACTTACGGCCCCGGAAGACCCTGTTGACAAGCTGTTGTCCCTGTGAC[CG]GGAAACCCAGTGGCAGGGACTGTGGCACAGCACAGAACAGTACCATGCAGTTTTTAAAAG	37	22	46422752	CGGGAAACCCAGTGGCAGGGACTGTGGCACAGCACAGAACAGTACCATGC	22	44801416	F	rs7510776							chr22:46423299-46423652	N_Shore			TRUE				TRUE
cg16290996	0.780994847485081	-0.247186726494456	0.0569084128805286	1.40173984681802e-05	0.0168041182288651	51804492	AAACAAAAAAATACAAACAAAACAATAAAAATAAACCTCACAACAATCAC			II			ACACAACTAGAAAACAAAAAGATGCAAGCAAAACAGTGAGAATGAACCTCACAGCAGTCA[CG]TTAAATATAAATGCTGTTAACATTAAAGCCTCAGAATAGAATTTCAGAAATCCCTTCTGT	37	1	173835989	CGTGACTGCTGTGAGGTTCATTCTCACTGTTTTGCTTGCATCTTTTTGTT	1	172102612	R					GAS5;SNORD78;SNORD76;SNORD77;SNORD44;SNORD79	NR_002578;NR_003944;NR_003942;NR_003943;NR_002750;NR_003939	Body;TSS1500;TSS200;TSS1500;TSS1500;TSS1500	chr1:173837172-173837917	N_Shore
cg26296969	0.776687167496592	-0.252717625520509	0.0582278406457351	1.42384787586991e-05	0.0169449306650115	12608382	AATTAATTATTCAAAATTTTATTACACAAAATTAATACTACTACTACTAC			II			AATTTGCATAAAATTGGTTATTCAAAATTTTATTGCACAAAATTGATACTGCTGCTACTA[CG]CACGCGTGCGCGCAACACATGCGCACACACGCACCCACTCCCGAGACAGGGTCTTGCTAT	37	6	160206205	ATTGGTTATTCAAAATTTTATTGCACAAAATTGATACTGCTGCTACTACG	6	160126195	R					TCP1;TCP1	NM_030752;NM_001008897	Body;Body	chr6:160209941-160212015	N_Shelf
cg26649321	0.783426104831833	-0.24407853582431	0.056239503806243	1.42493216001016e-05	0.0169449306650115	51760435	AACTCTTAAATTTCAATTATTATAACTTCACCRAACTATAATTCCATCCC			II			GGTCGCACAACTCTGGACGTGCTAGAACCGTGGGGCCGCGCGCTGGGTGGGTGAATTACG[CG]GGATGGAATCATAGCTCGGTGAAGCTATAACAACTGAAACCCAAGAGCCATGGAGGTTCC	37	16	85678396	CGGGATGGAATCATAGCTCGGTGAAGCTATAACAACTGAAACCCAAGAGC	16	84235897	F					KIAA0182;KIAA0182	NM_001134473;NM_014615	5'UTR;Body	chr16:85676291-85676592	S_Shore				16:84235668-84235898
cg07780762	0.802577735941986	-0.219926561451865	0.0506746501731581	1.42500890305541e-05	0.0169449306650115	28613377	AACCAATAACTCCTACATTTCTATTTCCAACTAAACATTTCCACCTCATC			II			ATATCATTATAGGCCAATGACTCCTACATTTCTATTTCCAGCTAAACATTTCCACCTCAT[CG]TGTCTGAAACTGAACTCCTAATCCCGTGCCACTTTCCCCAATTCAACTCATGGCAACTCA	37	1	45193615	GCCAATGACTCCTACATTTCTATTTCCAGCTAAACATTTCCACCTCATCG	1	44966202	R								chr1:45189705-45190558	S_Shelf
cg06434490	0.767022594049	-0.265239020357746	0.0611473062674103	1.43977749360591e-05	0.0170369272862675	22658451	ATATAACTCACTTTATTACTATAATCTAAAAACAAATCTTCAATATCTCC			II			CAAGAAACAAGGTCATTCTGGGCCAGCAAGAAGAGGGAAAGGGAAATGACAGGCATACCT[CG]GAGATACTGAAGATTTGTTTCCAGACCATAGCAACAAAGTGAGTCACACAAACTTTTTAG	37	6	31494261	CGGAGATACTGAAGATTTGTTTCCAGACCATAGCAACAAAGTGAGTCACA	6	31602240	F												TRUE
cg00705600	0.71741019421146	-0.332107504044212	0.0765689323950695	1.44200221383617e-05	0.0170369272862675	47707324	TCACTAACCAAACTATAACTTCCTTAACACATATAACTAACATAAACTCC			II			AATTGCATTGCTCACTAGCCAAGCTGTGGCTTCCTTGACACATGTAGCTGGCATGGGCTC[CG]CCCACAAGCAGGCCTGGCTGAGCAGAAGGCAGCTTCCAGGAACTCCAGGGTACAGTTATT	37	4	185820660	CACTAGCCAAGCTGTGGCTTCCTTGACACATGTAGCTGGCATGGGCTCCG	4	186057654	R
cg12180984	1.25190022735233	0.224662578889285	0.0518076178116894	1.44784113866869e-05	0.0170369272862675	21618509	ACTAACTAATTAAAAAACCCTAACCCTCRAACTCCRAACTTTCTAAAAAC			II			GGTTGCTCTGAGCTAGCTGATTGGAAAGCCCTAACCCTCGAACTCCGGGCTTTCTGGGAA[CG]CGGGCTCTCTCCCCTCTTTCCCTCCGCCCCCACGCGCACACAGGCGAGCACCGTCCGCCC	37	14	76819168	CTAGCTGATTGGAAAGCCCTAACCCTCGAACTCCGGGCTTTCTGGGAACG	14	75888921	R								chr14:76819145-76819379	Island			TRUE	14:75888921-75889132	14:76818664-76819755	Unclassified	TRUE
cg07927219	0.771800392359356	-0.259029321509538	0.0597522814335511	1.45724845765915e-05	0.0170369272862675	29662355	TAACATATATTAACTACTCAAAATATATCRATTAAATTCRCTTTTCCTCC			II			AGCGTGGTACCTGGCATATATTGACTGCTCAAAATGTATCGGTTGAATTCGCTTTTCCTC[CG]TAGCTACAGAAATCCTTCTAAAACCCAAGTCTGCTTCCGTGGTTCCCCTCTGGCCCTCAG	37	1	32183342	CGGAGGAAAAGCGAATTCAACCGATACATTTTGAGCAGTCAATATATGCC	1	31955929	R								chr1:32180131-32180487	S_Shelf
cg25165060	0.79402948575689	-0.230634682710548	0.0532087087912548	1.46072639422012e-05	0.0170369272862675	67707490	AAAAAATTCCATCAACAAAACCCTTCTAATCAACATACTATTTTCCTTAC			II			TCATTTTTTGGGAAAAATTCCATCAACAGGGCCCTTCTAGTCAACATACTATTTTCCTTA[CG]TGAATACCGAACTTTGTTTCTCACTATTGAAGCTCTAAAACTAAGAGTCTGGCCAAAGTG	37	12	29891306	AAAAATTCCATCAACAGGGCCCTTCTAGTCAACATACTATTTTCCTTACG	12	29782573	R					TMTC1	NM_175861	Body					TRUE
cg09642369	0.756674471927831	-0.278822141904877	0.0643280117978274	1.4617052309096e-05	0.0170369272862675	47632327	ACACRAACRTTTAATAATACCAAAATAAAATTAAACAAAACCCAATACTC			II			AGGGTAAAACCTACTTCGAGTCTGGTCTTAACCACGATGATGCTCCTTCGACGATTTCTT[CG]AGTACTGGGCCCTGTTCAACCTCATCTTGGTATCACTAAACGCTCGTGTGTGTGTCTGGT	37	3	27411790	CGAGTACTGGGCCCTGTTCAACCTCATCTTGGTATCACTAAACGCTCGTG	3	27386794	F	rs35199396				NEK10	NM_199347	TSS1500	chr3:27410612-27411066	S_Shore				3:27386750-27386795
cg13843531	1.34187072693229	0.294064705245121	0.0678646781993405	1.47021646512702e-05	0.0170369272862675	40730328	CAACRTCAATTTTTTTCAATCACTATACTACRCCTTAAAAATAAAAACRC			II			TTAGTTTTCAGCATGCCTGTCTTTCCTACTAGAGCTAAAAGGCAGGGTCTGAGCGTCTTA[CG]CGCCTCCATCTTCAAGGCGTAGCACAGTGACTGAAAAAAACTGACGTTGAACGTGCACTA	37	6	30034405	CGCGCCTCCATCTTCAAGGCGTAGCACAGTGACTGAAAAAAACTGACGTT	6	30142384	F					PPP1R11	NM_021959	TSS1500						6:30142377-30143200	6:30034228-30035406	Promoter_Associated
cg09317772	0.791761498636155	-0.233495070604553	0.0538990961185516	1.47708813571512e-05	0.0170369272862675	51727394	CTAACTAACAACCRCACAACAATAATACTACCCTAAAATAATAAAAACCC			II			GGGGCACTCGGGTGATGGCATGATTGCTGTGGTCAGCTCAGAGTCCTGAGGGGAAGCAAG[CG]GGCTCTCACCATCTCAGGGCAGTACCACTGCTGTGCGGCTGTCAGTCAGTGCTGCAGGCG	37	17	49242784	CGGGCTCTCACCATCTCAGGGCAGTACCACTGCTGTGCGGCTGTCAGTCA	17	46597783	F					NME2;NME2;NME2;NME1-NME2;NME2	NM_001018137;NM_002512;NM_001018138;NM_001018136;NM_001018139	TSS200;TSS1500;TSS1500;Body;TSS1500	chr17:49243620-49244647	N_Shore
cg26241863	0.775710416807704	-0.25397600266262	0.0586287116786843	1.47801895370447e-05	0.0170369272862675	31790485	ACAACCTTAAACRTCCCAACTAAAACCTAAAAAACTAACRAAACAACCTC			II			TGGCATCAGCAGCAGCCTTGGGCGTCCCAGCTAAGACCTGGAGAGCTGACGGAGCAGCCT[CG]TGCTGCAAACAAGCAGGACCCTCCACCCATCAGAAAGAGCCCAGACCTCACCAGCACGCA	37	8	145849419	CGAGGCTGCTCCGTCAGCTCTCCAGGTCTTAGCTGGGACGCCCAAGGCTG	8	145820227	R								chr8:145849885-145851998	N_Shore				8:145820227-145820432	8:145849214-145849431	Unclassified_Cell_type_specific
cg01903903	1.28374516235786	0.24978171388575	0.0576619943964361	1.47877936744756e-05	0.0170369272862675	45628417	CAAACAAAACAAACCCCCTAATAAAAACCAACAAAACCAAATACATAACA	16668328	CAAACGAAACGAACCCCCTAATAAAAACCAACAAAACCAAATACGTAACG	I	A	Red	AGAAGGTCCCGGCAGACGAAGCGAGCCCCCTGGTGGAAGCCAGCAGAACCAGGTGCGTGG[CG]GCGGAGGCGGGGCGGCCCGCTGGGAAACCGAGGAGGGGTCGGATTAGTTGAGGGGTGGGG	37	12	82752704	CAGACGAAGCGAGCCCCCTGGTGGAAGCCAGCAGAACCAGGTGCGTGGCG	12	81276835	R					CCDC59;CCDC59;C12orf26	NM_014167;NR_033192;NM_032230	TSS1500;TSS200;Body	chr12:82752004-82752746	Island				12:81276136-81276850	12:82751727-82753413	Promoter_Associated	TRUE
cg17458101	1.34315413195806	0.295020677864339	0.0681069438886104	1.47944408177558e-05	0.0170369272862675	72679492	ACTCTTCTCCATCAACAACTCCAATTCATTCAACTACTCCATCCTAAACA	65713426	ACTCTTCTCCATCAACAACTCCAATTCGTTCAACTACTCCATCCTAAACG	I	C	Grn	CTCCTCCCAAAAACTCTTCTCCATCAGCAGCTCCAGTTCGTTCAGCTGCTCCATCCTGGA[CG]CGGGGATCGCAAACTGTAGACAGAAAAGACAGCGGAACCGGGGGTAACACAGAAAGCTTA	37	10	70231628	ACTCTTCTCCATCAGCAGCTCCAGTTCGTTCAGCTGCTCCATCCTGGACG	10	69901634	R					DNA2	NM_001080449	1stExon	chr10:70231396-70231797	Island				10:69901339-69901803	10:70230756-70232004	Promoter_Associated
cg05768032	0.762166334545728	-0.271590460311171	0.0627035529356414	1.48204050600675e-05	0.0170369272862675	30724336	ATAATAAAAATATACTAATACTAATTATAACCRCRCTAACACAAAAATCC			II			TTCTTTCTGGGGTGATGAAAATGTACTAGTACTGATTGTGGCCGCGCTAGCACAAAAATC[CG]TTTCATTGGCCAGACGCTATGGCCCAGGGAAAAAAAGAAGGACTAGGGGGAATGGGGAGT	37	16	30646687	CGGATTTTTGTGCTAGCGCGGCCACAATCAGTACTAGTACATTTTCATCA	16	30554188	R								chr16:30645692-30646125	S_Shore
cg02384115	1.32977603861041	0.285010536031885	0.0658112111275451	1.48616338057073e-05	0.0170369272862675	61662489	AATATCRAAATATATTACCRAAACCRCCAAAAACTAAAAACTTTACTAAC			II			AGGAGTATGGAAATGTCGAGGTGTGTTGCCGGAGCCGCCAAGGACTGGGAGCTTTGCTGG[CG]CGGGTTTGTGGGGGAGCCCAAGCTGCTATTTTTGAATAACCAGCTGATGCTGGTTGCGTA	37	7	90033097	ATGTCGAGGTGTGTTGCCGGAGCCGCCAAGGACTGGGAGCTTTGCTGGCG	7	89871033	R					CLDN12	NM_012129	5'UTR						7:89871002-89871312	7:90032496-90033664	Promoter_Associated	TRUE
cg23687560	0.74931637770692	-0.288593984507993	0.0666401349245955	1.48681136213913e-05	0.0170369272862675	61801394	ACCCCTCAAAATAATCTTAAAAAATCAACTAACCTACCACCRTAACTAAC			II			CCAACTCCTGACCTCAGGTGACCCGCCCACCTCGGCCTCCCAAAGTGTTGGGATTACAGG[CG]TCAGCCACGGTGGCAGGCCAGTTGATTTCTTAAGATCACCTTGAGGGGTTCGGTTTTCAG	37	13	37007957	CCCCTCAAGGTGATCTTAAGAAATCAACTGGCCTGCCACCGTGGCTGACG	13	35905957	F					CCNA1;CCNA1;CCNA1;CCNA1	NM_001111046;NM_001111045;NM_003914;NM_001111047	Body;Body;Body;Body	chr13:37005581-37006453	S_Shore
cg15633056	0.78217289956678	-0.245679463685394	0.0567431240836271	1.49327435908786e-05	0.0170666558615337	41722497	AACCAACCCAAAACAAATACAAAATCTACAAAAATAAATCACCACTAAAC			II			AAAAAAAATCCAGCCAGCCCAGAACAGATACAGAATCTGCAGGGATGGATCACCACTGAA[CG]TTCCCTGCCCTCCCCAGTGTTCTGAACCCGAGTCTTTTCTCATTTCACTCGCAGGTGGCG	37	8	10236882	GCCAGCCCAGAACAGATACAGAATCTGCAGGGATGGATCACCACTGAACG	8	10274292	R					MSRA;MSRA;MSRA	NM_001135671;NM_001135670;NM_012331	Body;Body;Body					TRUE		8:10236678-10236887	Unclassified_Cell_type_specific
cg09732987	1.28379949416986	0.249824035885383	0.0577266357984376	1.50668889126182e-05	0.0171099606434459	18750320	AACCCACCAAAAACCRATAAAATAATAAACTATAATCRCACAACRTACAC			II			ATTACCTCGGAAACCCACCAAGGGCCGGTAAAGTAATAAACTGTGATCGCACAGCGTACA[CG]TCGAGTCCCAGGGAGAGCAGGGCTCCCAGGAAGCCCCGGGAAGCGTGCGCTTCCAGGAGG	37	13	91999555	ACCCACCAAGGGCCGGTAAAGTAATAAACTGTGATCGCACAGCGTACACG	13	90797556	R					MIR17HG;MIR17HG	NR_027349;NR_027350	TSS1500;TSS1500	chr13:91999541-92001441	Island				13:90797472-90799530			TRUE
cg14417099	0.733986036329631	-0.309265274622654	0.0714629034682225	1.50719804808963e-05	0.0171099606434459	15781317	ATTAATTACAAATTTCTACCACAACCAAATACCTACTATAATAACCTACC			II			TATTGCAGTATATGTACCTGAAACATTTTGTACACAAATTGTGATTAAGTAATTTTCCAC[CG]GTAGGTTATCATAGTAGGCACTTGGCTGTGGCAGAAATTTGTAATCAATCAGGCTCTTAA	37	6	150073879	TTGATTACAAATTTCTGCCACAGCCAAGTGCCTACTATGATAACCTACCG	6	150115572	F	rs10782316				PCMT1	NM_005389	Body	chr6:150070513-150071285	S_Shelf
cg13203811	0.776044822294518	-0.253544999778191	0.0585904118840028	1.50869858788205e-05	0.0171099606434459	60768323	AATATAACAAACTAAATCCRAAATACAATCCTAAACTCTTAATAACCTAC			II			GGTTCTGGGAGAATATGGCAAGCTAGGTCCGAGGTGCAATCCTAAACTCTTGATGACCTG[CG]GATTTCAAACTCTCACAGGAATTCATGCACATTTGGTCTGTTACCCTCACAGCCCTGCAT	37	12	58136245	CGCAGGTCATCAAGAGTTTAGGATTGCACCTCGGACCTAGCTTGCCATAT	12	56422512	R					AGAP2	NM_014770	TSS1500	chr12:58132478-58132734	S_Shelf					12:58135666-58136315	Promoter_Associated
cg11219400	1.31488032096621	0.273745650815922	0.0632823826170023	1.51993217955004e-05	0.0171931610341102	73699338	ACAATACAAACCRAAAAATAAACATACCCTACACRAATCTAACAACAAAC			II			GGATTCTTTCAGCAGCTCAGCGTAAGCTGTCAGGTCCATCCTGTGAGGAGACGGGGGAGA[CG]CTTGCTGCCAGACCCGTGCAGGGCATGTTCACCTTCCGGTCTGCATTGCTGAAATCTGGA	37	3	36949966	CGCTTGCTGCCAGACCCGTGCAGGGCATGTTCACCTTCCGGTCTGCATTG	3	36924970	F					TRANK1	NM_014831	Body			low-CpG:36924951-36925067				3:36949360-36950240	Promoter_Associated	TRUE
ch.1.1697717F	1.17495181341494	0.161227136895572	0.0372892013704334	1.53437327109485e-05	0.0172003238194545	41734353	GCATATAAATACAAAACCCTTCTTTCTATTATTTATTAAAAACTAAACCT			II			ACTGGGAGCAGCATTAAATAGCTTCATGGAAACATGCATGGTCTGTCCATCTCTATTTTA[CA]GGCCTAGCTTTCAACAAATAATAGAAAGAAGGGTCTTGTATTTATATGCTGAGAAGTAAG	36	1	59122002	CAGGCCTAGCTTTCAACAAATAATAGAAAGAAGGGTCTTGTATTTATATG	1	58894589	F
cg06759781	0.809415110864446	-0.211443377497385	0.0489051191619829	1.53543309782123e-05	0.0172003238194545	32625345	TAACAACAAAATCATTAAAACAAACRTCTCATTTTATCAAATTCTTAACC			II			TAAAAGTTGAAACTATGTATTAGTTGATATCTAAAATATTAAAGCCCCTGACAAACTGAA[CG]GCTAAGAACTTGACAAAATGAGACGCCTGTTTCAATGATTCTGTTGCCAGCATATTAATT	37	1	154452193	CGGCTAAGAACTTGACAAAATGAGACGCCTGTTTCAATGATTCTGTTGCC	1	152718817	F	rs14021				SHE	NM_001010846	3'UTR					TRUE		1:154452122-154453371	Unclassified
cg27285278	1.22399761785002	0.202122237887274	0.046749347961337	1.53551807083874e-05	0.0172003238194545	48657425	ACATTAAAACAAACTTATACTCAAAACCACCTAAAAAACTTAACRATAAC			II			AGTCCAAGGGAGCATTGGGGCAGACTTGTACTCAGAGCCACCTGAGGGACTTGGCGGTGG[CG]CCCAGCACTGTCCCCTCCCCTCGTAGAGACACGGTTGTCGTTTGGGAGTAGGGAACACTG	37	5	180650776	CATTGGGGCAGACTTGTACTCAGAGCCACCTGAGGGACTTGGCGGTGGCG	5	180583382	R		rs75072729		TRUE	TRIM41;TRIM41;TRIM41;TRIM41	NM_033549;NM_201627;NM_201627;NM_033549	5'UTR;1stExon;5'UTR;1stExon	chr5:180650917-180651121	N_Shore				5:180582687-180583865	5:180649959-180651046	NonGene_Associated
cg00450015	0.756029011487071	-0.279675528556006	0.0646882197088067	1.53616093591102e-05	0.0172003238194545	70768363	CTAACTTACCAAAAAACCRAAATAAAAACRCCTCCTTCCAAAACTAAACC			II			GGACACCTAGCCTGGCTTGCCAGGAGACCGGGGTGGGGGCGCCTCCTTCCAGGGCTGAAC[CG]GAAGTGGAGGAGAGCTGCAATGGCCTTCCCATGCCCAGAAGCTGCAGGAGCAGACAATGG	37	2	120193766	CGGTTCAGCCCTGGAAGGAGGCGCCCCCACCCCGGTCTCCTGGCAAGCCA	2	119910236	R					TMEM37	NM_183240	Body	chr2:120190030-120190308	S_Shelf
cg17491759	1.29851168099022	0.261218747837016	0.0604485607306864	1.55084902194735e-05	0.0173208241651214	34716374	RATTAAAAACACCTAATACTTCAAAATTAAATATTTTAAACACTAAAAAC			II			TATTAAAGTATAAAAATTGAAACCCACCAAACGTGTATCAAGTAGGGGAAAATCTGCCTG[CG]CCCCTAGTGCCCAAAACACTTAACCCTGAAGTACCAGGTGTCCCCAACCGCGGGCAAACC	37	6	100676774	CGCCCCTAGTGCCCAAAACACTTAACCCTGAAGTACCAGGTGTCCCCAAC	6	100783495	F		rs11966516						chr6:100676823-100677098	N_Shore			TRUE	6:100783495-100783794	6:100676476-100676819	Unclassified_Cell_type_specific	TRUE
cg10731613	0.793826171434599	-0.230890769367394	0.0534440944303934	1.55866801151427e-05	0.0173641914131222	15600467	TTAAAAAATAAACCCACTCATAACTCAAATTACCCAAATCTAACCCAAAC			II			TACAATGAATTTTAAAAAGTGAGCCCACTCATGACTCAAATTACCCAAGTCTGACCCAAG[CG]AAGGTGCCCCTGGAGTTCTGGAAAACGCAGGAGGCCTCCGCGGGCTGGGTGCGCCCCGAG	37	13	107569368	CGCTTGGGTCAGACTTGGGTAATTTGAGTCATGAGTGGGCTCACTTTTTA	13	106367369	R								chr13:107570191-107570671	N_Shore				13:106367369-106367428
cg22430231	1.28654158325704	0.251957674997733	0.0583497921380921	1.57409436332134e-05	0.017469499954752	58701469	RTAAACTAACTTATAAATATCTCTCCRAAAACAAATAAAACTACAAAAAC			II			CTCCGCCTTACCCTCTCCACCCACGGGTTCGGAGCCCCCAGGAGCAGTCAGACCGATCAC[CG]CTCCTGCAGCCTCATTTGTTTCCGGAGAGACACCCACAAGCCAGCCCACGGAGAGTCTGG	37	1	230561200	CGCTCCTGCAGCCTCATTTGTTTCCGGAGAGACACCCACAAGCCAGCCCA	1	228627823	F	rs12061454							chr1:230561103-230562702	Island				1:228627033-228629325
cg25292882	0.765537286988021	-0.267177355746007	0.06188156153063	1.57763519728071e-05	0.017469499954752	37644403	AAATAATATAAAAAATTTCCACATTCCCTTTACCTAATTTACCCCAACTC			II			GGTTGTGTCAATGCCAATATCCTGGTTGATATTTAATTGTGGTTTTGCACAGAACTTTTG[CG]AGTTGGGGCAAACTAGGTAAAGGGAATGTGGAAATTCTTTATATTATTTCTTACAATAGC	37	15	39431467	AATAATATAAAGAATTTCCACATTCCCTTTACCTAGTTTGCCCCAACTCG	15	37218759	F												TRUE
cg04831510	0.76497629130511	-0.267910437393882	0.0620561067723121	1.58000056259544e-05	0.017469499954752	58772507	ATCTCCATAATCATAAAACTTAATCCTACAATTCTAAAACCCCAAATACC			II			GAGCGACAATTATCTCCATAGTCATGAGACTTGATCCTGCAGTTCTGGAGCCCCAGATGC[CG]CAAAAGCGCTTCCACGATGCTGACCTGCTCAAATATGGAATAGTGATGCGGTCTCGGTTT	37	6	129250744	CGGCATCTGGGGCTCCAGAACTGCAGGATCAAGTCTCATGACTATGGAGA	6	129292437	R					LAMA2;LAMA2	NM_001079823;NM_000426	Body;Body	chr6:129251113-129251319	N_Shore				6:129292337-129292539
cg06168235	0.754146263147895	-0.282168946831673	0.0653835186769414	1.59171808730152e-05	0.0175550587848485	30774508	CCAAAACCCAAATATCAAATAACCTAAATCATAATTTCTAAAAATCTAAC			II			GAAAAACGGATACTCTCATACTCCACCCATTAATTTATTTACAGAAAGAAATTCTTTTAG[CG]TCAGACTCTCAGAAATTATGATTTAGGTTACTTGACATTTGGGCCCTGGGGCTGAAAAGC	37	18	39578868	CAGGGCCCAAATGTCAAGTAACCTAAATCATAATTTCTGAGAGTCTGACG	18	37832866	F			TRUE		PIK3C3	NM_002647	Body
cg16023551	1.26892473507853	0.238169876554508	0.0552428569604357	1.62279628567186e-05	0.0178181674238222	10634311	CACAATAACCTAACTACTCAAAAAACCAATACTATAACTAAACTACCACA	11643495	CGCGATAACCTAACTACTCGAAAAACCGATACTATAACTAAACTACCGCG	I	C	Grn	TGGCAGCGACGAAGCCGAGCAGGCTCCGCAGCGGCCTCTTCCAGCTCAGCAGCTCGTCGG[CG]CGGCAGCCCAGCCACAGCACCGGCTCCCCGAGCAGCCAGGTTACCGCGGCCGCCGCCCGG	37	5	16616834	CGCGGCAGCCCAGCCACAGCACCGGCTCCCCGAGCAGCCAGGTTACCGCG	5	16669834	F					FAM134B	NM_001034850	1stExon	chr5:16616509-16617428	Island			TRUE	5:16669262-16670659			TRUE
cg11305259	1.33081932167237	0.285794783896861	0.0662911171886517	1.62365203200121e-05	0.0178181674238222	26758427	TATAAATAAACAAATAACAACTATTAAAACCAAACACAATATTATTAACA	29693468	TATAAATAAACAAATAACAACTATTAAAACCGAACGCGATATTATTAACG	I	T	Red	AGTTAGCAACAAGACACTCCTCACTGTGCACGACATGGTCGCGAGCACGGCCATCAAGTA[CG]CCAACAACATCGCGCCCGGCTCCAACAGCTGCCACCTGCTCACCTACATCGAGTACCACC	37	19	6199442	CGCCAACAACATCGCGCCCGGCTCCAACAGCTGCCACCTGCTCACCTACA	19	6150442	F								chr19:6199292-6199551	Island				19:6150293-6150844	19:6199081-6200105	Promoter_Associated
cg03805551	0.81438387002776	-0.205323439340074	0.0476536456969852	1.64245353050374e-05	0.0179797717001744	67728437	AAACAAATAAAATCCAACRCATAAAAAACCTAATATTAATCTATTCTCAC			II			GGAGGTTGGGGAGGCAAGTAGGGTCCAGCGCATGAAGGGCCTGGTGTTAGTCTGTTCTCA[CG]CTGCTGTAAAGAACTTCCCTGAGTCTCAGTAATTTATAAAGGACTGAGGTTTAATTGACT	37	2	100109838	GGCAAGTAGGGTCCAGCGCATGAAGGGCCTGGTGTTAGTCTGTTCTCACG	2	99476270	R								chr2:100105543-100107158	S_Shelf
cg27175332	0.850707782621252	-0.161686590551195	0.0375311770347506	1.64692158234336e-05	0.0179840575561039	70702375	AAAAATTAACCCAAAATCACAAATACTATAAAAAAAATACCTAAATTACC			II			GAGATGGAGGGAAGAGTTAGCCCAGAATCACAGGTGCTGTAGAAAGGATACCTGAGTTGC[CG]GGAGAGGGGGTCCATGAGTTGGGGATGGAAGGAGAGCTTGGCCCTTCAAACAATTGAAGA	37	11	71900176	AGAGTTAGCCCAGAATCACAGGTGCTGTAGAAAGGATACCTGAGTTGCCG	11	71577824	R					FOLR1;FOLR1;FOLR1	NM_000802;NM_016724;NM_016725	TSS1500;TSS1500;TSS1500
cg17092935	0.77227879998827	-0.258409654271493	0.0600019045933578	1.65714946946949e-05	0.0180510632086706	23690337	AACTAATTTACTCACAAACTACTTTCTCCTTACCCCCRATTAAATATCTC			II			ACAACTTTGCAAACTGATTTACTCACAGACTGCTTTCTCCTTGCCCCCGGTTAAGTATCT[CG]TGAATTTTGTGTTTCCCAGAACACATTTTGGGAAACAGTGTTTCAGAAAATTCAATTCTG	37	13	50997684	CGAGATACTTAACCGGGGGCAAGGAGAAAGCAGTCTGTGAGTAAATCAGT	13	49895685	R												TRUE
cg24358781	0.77303509703148	-0.257430827762455	0.0598117640108298	1.67729054960652e-05	0.0181499970229497	43755341	CTAAACACATACTTACAAACCTATCATACTAATAAATACAAAACTCCACC			II			GGATGGGGAGTGTAGGACACTCTGGGAGAAATTTAAGATCCCAATCTCTAGGATTGCCTG[CG]GTGGAGCTCTGCACTCATCAGTATGACAGGTCTGCAAGTATGTGCTCAGATATGCTCTTG	37	1	178067721	TGAGCACATACTTGCAGACCTGTCATACTGATGAGTGCAGAGCTCCACCG	1	176334344	F					RASAL2	NM_170692	Body	chr1:178062712-178063846	S_Shelf
cg23623681	0.761686217248767	-0.272220596491056	0.0632536027096974	1.68016252503067e-05	0.0181499970229497	41696377	CRCCTAACCAAAATTACAACTTCATTCTTCCAACTACTCAAATCTAAACC			II			ATGATCCTCCACGCCTGACCAGGATTACAACTTCATTCTTCCAGCTGCTCAGATCTAAAC[CG]CCAGAGTCATCCCCGAGTCCTCTCTTAAACTCCACATCCGCCCTGTGGGTATCCGCCTGT	37	6	32042797	GCCTGACCAGGATTACAACTTCATTCTTCCAGCTGCTCAGATCTAAACCG	6	32150775	R					TNXB	NM_019105	Body
cg06357748	1.2956379380493	0.259003190110232	0.0601826766337829	1.68032047507261e-05	0.0181499970229497	59752355	AACAATTCCAAAAACAAATAAAAAAACAACAAATTCAAATCTCCACACCA	54670464	AACAATTCCGAAAACGAATAAAAAAACAACAAATTCGAATCTCCACGCCG	I	T	Red	TGCAGACGCCTCCCAGGGCCCTGCTCCCACCCCTCGCTCACCCTCACTCTTCTCAGCTGA[CG]GCGTGGAGACTCGAACCTGCTGCTTCTCCATCCGCTCCCGGAACTGCTGCTGCAGCTGCT	37	12	1025529	CGGCGTGGAGACTCGAACCTGCTGCTTCTCCATCCGCTCCCGGAACTGCT	12	895790	F					RAD52	NM_134424	Body						12:895636-896166	12:1025443-1025688	Gene_Associated_Cell_type_specific
cg17397377	1.31853165709563	0.276518736455191	0.064257292530452	1.68268854437992e-05	0.0181499970229497	34661482	AAAAAACAATTCTCCAAAATAATAAACACCCCRAAATACAACCTATCCCC			II			TGTCGTCAGGCAGGAGGCAGTTCTCCAAGGTGATGAGCACCCCGGAGTACAGCCTGTCCC[CG]ATCAGCACCCCCTGCGACCCTGAGGGTGCGCCCCCAGATCCCGGGGCGCCGGCCGCTGCC	37	1	1334575	CGGGGACAGGCTGTACTCCGGGGTGCTCATCACCTTGGAGAACTGCCTCC	1	1324438	R					CCNL2;CCNL2;LOC148413;CCNL2;CCNL2	NM_001039577;NM_030937;NR_015434;NM_001144868;NM_001144867	1stExon;1stExon;TSS1500;1stExon;1stExon	chr1:1334071-1335602	Island				1:1323519-1325433	1:1333961-1335733	Unclassified
cg01729020	0.771285179300273	-0.2596970914475	0.0603683795324312	1.6936051241867e-05	0.0182165825205937	58654310	AACCTTATCATCAAATAACAACCCAAACCTCTACTAAACTTTACAAACTC			II			CAGTGTTTATGCAGAGAAAAGAATGCAGGGTCCTCTTCCAGCTGTTCCATGTTGGAGCTG[CG]AGCCTGCAAAGCTCAGCAGAGGTCTGGGCTGCCATTTGATGACAAGGTCCAGTCCAGGGC	37	14	55035889	ACCTTGTCATCAAATGGCAGCCCAGACCTCTGCTGAGCTTTGCAGGCTCG	14	54105639	F					SAMD4A;SAMD4A	NM_001161576;NM_015589	Body;Body	chr14:55031826-55035030	S_Shore		RDMR
cg12516875	0.816722685576774	-0.20245567188017	0.0470672423304891	1.69712018677215e-05	0.0182165825205937	64725500	AACTAAATATTCAAAACCCAAATAAAAATATAATTTTTCACTCACTCRCC			II			CTTGGATGTGCAACTGAATGTTCAGAACCCAAGTGAAAATGTAATTTTTCACTCACTCGC[CG]TCCTTGCTTTAATTAGATTAAATGCATCTGTTTCCTAAGTCCTCATAATGCCTTGGATAC	37	22	46463543	CGGCGAGTGAGTGAAAAATTACATTTTCACTTGGGTTCTGAACATTCAGT	22	44842207	R								chr22:46465976-46468528	N_Shelf		RDMR
cg02538891	0.770419126284288	-0.260820592372996	0.0606529314427012	1.70633160162525e-05	0.0182710011983737	65738465	CRAAATAAAAAAAACTACTCTACCTAAAAAACCTACCCATCTATCTACCC			II			GCTGCCCTGACCTGCTTCCTGAACGCTCCGGCCACCCAGGCCTGCGTGGAGTAGGGTCCA[CG]GGCAGACAGATGGGCAGGCCCCTTAGGCAGAGCAGCCCTCCCCATCCCGGCAGTGTGGGG	37	9	139549426	CGGGCAGACAGATGGGCAGGCCCCTTAGGCAGAGCAGCCCTCCCCATCCC	9	138669247	F								chr9:139551254-139551559	N_Shore
cg09581197	0.802115648011401	-0.220502481995911	0.0512846205885564	1.71119794027952e-05	0.0182776988500794	47786369	TTATTTCAATTCCTACATCAAAAATCAAATATATAATCTACTTCCATACC			II			TTAACTTTATCAACTGTAAAAGAAAAAAATTCAACATCTTGTTGTTTTAAAGGAGTTCCC[CG]GCATGGAAGCAGATCATACACTTGATTCCTGATGCAGGAACTGAAACAACTCTGGCCCAG	37	16	75406896	TGTTTCAGTTCCTGCATCAGGAATCAAGTGTATGATCTGCTTCCATGCCG	16	73964397	F					CFDP1	NM_006324	Body					TRUE
cg04425094	0.778280223108778	-0.250668635709967	0.0583077830379022	1.71524329584116e-05	0.0182776988500794	48636498	AACTCTCCACAATATCTAAAAATAAACTATTATCTATAATAAACAATAAC			II			ATAAGAAGTTGAGCTCTCCACAATGTCTGAGGATGAACTGTTATCTGTAATGGACAGTAA[CG]CCCGTTCTCCTTTGGTGAAAGTAGATGACAGGTAGGTGTGGTCTGTGTGGTCGCTGGAAG	37	3	124732722	GCTCTCCACAATGTCTGAGGATGAACTGTTATCTGTAATGGACAGTAACG	3	126215412	R					HEG1	NM_020733	Body			low-CpG:126215092-126215522
cg16952345	1.28312890948776	0.249301555635136	0.0579977495063852	1.7198158385856e-05	0.0182822639843476	47610338	ATCCAACAAAACCCCAAAATCCCCATTCCAAAAACACATAAAATAAAACA	62794508	ATCCAACGAAACCCCAAAATCCCCATTCCAAAAACGCGTAAAATAAAACG	I	A	Red	CACGAGAGCCCTCTCCAAGCGCAGAAGCGCGACTCCGGAGGCTCGCCCCTCCTCGCGCCC[CG]TCCCACCCCACGCGTTTCTGGAATGGGGACCCTGGGGTTTCGTTGGACCCCCTCGTCGTC	37	3	193858883	GTCCAACGAAACCCCAGGGTCCCCATTCCAGAAACGCGTGGGGTGGGACG	3	195341577	F								chr3:193858770-193859695	Island				3:195341285-195342584	3:193858276-193860244	Unclassified
cg12457683	0.784455464447601	-0.24276547776708	0.0565171607919059	1.74355468502974e-05	0.018447369501383	57671318	AAAAACTAAAATAAATCCCRTATTAAACTTATTCAACTTTTCACTTAAAC			II			AGTTTGAAGTAGTTATGTTTGAATGGGATCTAATCCTTTGGGCAACAACAGTTGAGATAT[CG]CCTAAGTGAAAAGTTGAACAAGTTCAATACGGGACTTATTTTAGCTCTCTAAACTATTGT	37	2	221393426	CGCCTAAGTGAAAAGTTGAACAAGTTCAATACGGGACTTATTTTAGCTCT	2	221101670	F												TRUE
cg15781542	0.757225100799512	-0.278094710698895	0.0647602461766937	1.7530898293816e-05	0.018447369501383	56771352	ATAATAATAATAAATACTTCTCRAACACCTACCAAAAACCRAATAATACC			II			AATAATAATGAGTGATGATGATAGATGCTTCTCGAGCACCTGCCAGGGGCCGGGTGATAC[CG]TGAACCCTCCATGTGGATTTACTGAGAATCCTGGAAGCTGCAGATTTTGATGGGTTATCT	37	19	48180471	CGGTATCACCCGGCCCCTGGCAGGTGCTCGAGAAGCATCTATCATCATCA	19	52872283	R		rs2914440			GLTSCR1	NM_015711	Body	chr19:48183103-48184401	N_Shelf
cg17735983	1.25624617434411	0.228128047522394	0.0531299867337887	1.75662899628559e-05	0.018447369501383	36768496	ACTAAAACACCAAAAAATCCACACAAATAAACAACCATTCATATACAACA	54608425	ACTAAAACACCAAAAAATCCACACGAATAAACGACCATTCGTATACAACG	I	A	Red	CGGTGTGCGTAAGCTGGTGGCGCAGCAGGTGCGAGCTGCGGCTGAAGCTGCGGCCGCACT[CG]CTGCACACGAATGGTCGCTCACCCGTGTGGATCTTCTGGTGCCTCAGCAGGTTGCTGCGT	37	19	59074482	CGCTGCACACGAATGGTCGCTCACCCGTGTGGATCTTCTGGTGCCTCAGC	19	63766294	F					MZF1;MZF1;LOC100131691	NM_198055;NM_003422;NR_027334	Body;Body;Body	chr19:59073413-59074755	Island	high-CpG:63766204-63766545	DMR		19:63765237-63766567			TRUE
cg18645642	0.762484277993783	-0.271173389737693	0.0631551901594621	1.75670360135216e-05	0.018447369501383	20765314	AACCAAAACAAAAACRATAACCTTTAATACTAATTAATCTATTTATAACC			II			CCTTTAACTTAAACCAAAACAAAGACGGTAACCTTTAATACTAGTTAGTCTATTTATAAC[CG]TTCCATCTACAAACATTTTTCTAATACAAACATGCCCTGATAGCTTATCTTGGTGCACAT	37	1	8631756	CGGTTATAAATAGACTAACTAGTATTAAAGGTTACCGTCTTTGTTTTGGT	1	8554343	R					RERE;RERE	NM_012102;NM_001042681	Body;Body					TRUE
cg12737588	0.80009832376183	-0.223020654164086	0.0519573155232774	1.76766369109904e-05	0.018447369501383	35660410	AAAAAAAACACCACAATACCTATTACTTTTTAACTCAAAACCAAACAACA	74680350	AAAAAAAACACCACGATACCTATTACTTTTTAACTCGAAACCGAACGACG	I	C	Grn	AAATTCCGACGTTAGGAAATAAATCAAAATAACTTTGCTGTGTTTAGCCTCATTTTGCCG[CG]CCGCTCGGCTCCGAGTTAAAAAGCAACAGGTACCGTGGTGTCTCTCCCAGAAACACAGGA	37	15	70546706	CGCCGCTCGGCTCCGAGTTAAAAAGCAACAGGTACCGTGGTGTCTCTCCC	15	68333760	F													15:68333758-68333824
cg11474317	1.27651299741314	0.244132139718176	0.0568922119547735	1.77762512825197e-05	0.018447369501383	30670383	AACAAAAACAACCCCACACATATTTACTTAAAATCTACAAATCCACATCA	28674395	AACGAAAACGACCCCACACGTATTTACTTAAAATCTACGAATCCGCATCG	I	T	Red	CGTGGCTCCACCCCAGGCCTTGCGCCAGGACGCGCAGAGAGAGAGAGAGAGAGGCGGACA[CG]ATGCGGACTCGCAGACTTTAAGCAAACACGTGTGGGGCCGCTCCCGCCTGGCGGGTCAGT	37	22	50968852	GGCGGGAGCGGCCCCACACGTGTTTGCTTAAAGTCTGCGAGTCCGCATCG	22	49315718	F					TYMP;ODF3B;TYMP;TYMP	NM_001113756;NM_001014440;NM_001113755;NM_001953	TSS1500;3'UTR;TSS1500;TSS1500	chr22:50963608-50970768	Island				22:49314712-49317836	22:50968177-50968872	Promoter_Associated
cg19682249	0.824312402700774	-0.19320569143286	0.0450246184833507	1.77780423734619e-05	0.018447369501383	54701470	ATACTCCAACCCTAATAACTACATCATACTTAATTAAAAAAATCCTAACC			II			AGTGATCCACCCGCCTCAACCTCCCAAAGTGCTGGGATTACAGGCGTGAGCCACCGCGCC[CG]GCCAGGATTCTTTTAATCAAGTATGATGCAGCCATCAGGGTTGGAGCATTCTAGGAAGAG	37	12	93962487	TGCTCCAACCCTGATGGCTGCATCATACTTGATTAAAAGAATCCTGGCCG	12	92486618	F					SOCS2	NM_003877	TSS1500	chr12:93963963-93967395	N_Shore
cg24883601	0.781796671622457	-0.246160582958443	0.0573800476261109	1.78670613524279e-05	0.018447369501383	61651319	TAACCTTTTCTCAATAACACATTAATACAAAACAAAAAATCCATTTCTTC			II			AGACGTGCTCCTGGCTCTTGGCACAAGTGCGTTCCTCTGGGCATGCGTTTCTGCACCTCG[CG]AAGAAATGGATTTTCTGCCCTGTACTAATGTGCTATTGAGAAAAGGCTACAAGTAATTTT	37	2	240112434	AGCCTTTTCTCAATAGCACATTAGTACAGGGCAGAAAATCCATTTCTTCG	2	239777371	F					HDAC4	NM_006037	Body	chr2:240112234-240112435	Island
cg12559228	0.832857224448292	-0.182893050727558	0.0426339503472007	1.78797634777794e-05	0.018447369501383	67702302	AAAAAATTAAACAAAAACCCTAAAAAACAACTATAAAAAACAAAAACCCC			II			GGATCTGCGTCTCCCGTCCCCCGTCTCTAGGCCTCTTGCTCCCCTTCCTTGGTTCCTTCT[CG]GGGTCCCTGTCCTCCACAGCTGTCTCTCAGGGTCTTTGTCCAACTCTTTTCATCCCTCTC	37	19	50191882	CGGGGTCCCTGTCCTCCACAGCTGTCTCTCAGGGTCTTTGTCCAACTCTT	19	54883694	F					C19orf76	NM_001101340	TSS200	chr19:50192499-50192802	N_Shore			TRUE
cg12020549	1.32736360905929	0.283194726150699	0.0660239922839154	1.79261382889928e-05	0.018447369501383	28655378	AACAATAAAATATCAAAACTAACACACCTCATTAACATCAATACAATACA	26800314	AACGATAAAATATCGAAACTAACGCACCTCGTTAACGTCGATACAATACG	I	A	Red	GGGAGTCGTCAGGGCGGTGGAGTGTCGGGGCTAGCGCACCTCGTTGACGTCGGTGCAGTG[CG]AGCCGTTGCCCGTGAAGCCCGCGGGGCAGGGGCCGCAGCGCGCGCCGCTCTCCGTCTGGA	37	19	18900772	CGCACTGCACCGACGTCAACGAGGTGCGCTAGCCCCGACACTCCACCGCC	19	18761772	R					COMP	NM_000095	Body	chr19:18899037-18902284	Island		DMR	TRUE	19:18760038-18763274			TRUE
cg21814550	0.742219743487743	-0.298109929405564	0.0695018897394953	1.79289692484597e-05	0.018447369501383	16735421	AATATTACAATCAATACTAAAACTACAATAATAAAAACTTACCTAAAACC			II			CAGTCTCTCATGGTGTTGCAATCAATACTAGGGCTGCAGTAATAAAGGCTTGCCTAGAGC[CG]GAGGATCTCTGCCAGGAACTGCTCACTCATATGGCTGTTGGCAGGAGGCCTTAAGTTCCT	37	14	53170147	CGGCTCTAGGCAAGCCTTTATTACTGCAGCCCTAGTATTGATTGCAACAC	14	52239897	R								chr14:53173752-53174112	N_Shelf							TRUE
cg20172156	0.799418824664369	-0.223870284490345	0.0521983500411372	1.7961004428968e-05	0.018447369501383	51650403	ACATTAATAATCTCCATATAACTTAATATTTCTTTACTCTCCCTCCTTTC			II			AGAGAGTGATAACATTGATAATCTCCATATGGCTTAATGTTTCTTTGCTCTCCCTCCTTT[CG]GAAATTCTCTGTGCCTCGTTAAATGGAGAAGATTCCATTAATATTCAATGATACATGAAC	37	7	115970652	CATTGATAATCTCCATATGGCTTAATGTTTCTTTGCTCTCCCTCCTTTCG	7	115757888	R												TRUE
cg26535834	0.793892535823463	-0.230807172205505	0.0538222524623253	1.80027639847813e-05	0.018447369501383	55698301	ACTCAAACRACAACACTTCTCTCACATCAAAACTCTTACTTCATCTAAAC			II			TGTGTCTGTTGGCTCAAGCGACAGCACTTCTCTCACATCAAAGCTCTTGCTTCATCTAAG[CG]TCCGCCCTGCTACGGGGGTGGGAGGCTCATCGGGAAAGAATTCTCGTTTTGTCAGAGGTT	37	2	239426987	CGCTTAGATGAAGCAAGAGCTTTGATGTGAGAGAAGTGCTGTCGCTTGAG	2	239091726	R													2:239091726-239091773
cg11915672	0.815983661806454	-0.203360946514491	0.0474236203759765	1.80144351076272e-05	0.018447369501383	62793371	CTCTTTCAAAATAAAAACCAAAACTCCTACAATAACCTAAAATCTACACC			II			GAGGAGGAGAGTGAACCAAGAGATGAGGTCAGAAGGACCAGGAAGGGGTGGGATGGCAAA[CG]GTGCAGACCTTAGGCCACTGTAGGAGTTTTGGCTTTTACTCTGAAAGAGATGGGAAGCCA	37	6	41103849	CGGTGCAGACCTTAGGCCACTGTAGGAGTTTTGGCTTTTACTCTGAAAGA	6	41211827	F					LOC221442	NR_026938	Body
cg05391255	0.775981608274166	-0.253626459757405	0.0591506997611789	1.8045022818769e-05	0.018447369501383	23707432	ACTATTTAAAAACAAAATTACTATTACACACAACCCAAAATATTAACTTC			II			TCTTTGGCAATGCTGTTTAAAAACAAAGTTACTATTACACACAGCCCAGGATATTGACTT[CG]CATTGCACATAAATACATTTATATAATACTTTTTCTTTAATATAGAAGCCATAGCCTTGA	37	12	69324962	CTGTTTAAAAACAAAGTTACTATTACACACAGCCCAGGATATTGACTTCG	12	67611229	R		rs11615129			CPM;CPM;CPM	NM_198320;NM_001005502;NM_001874	Body;Body;Body	chr12:69327021-69327532	N_Shelf
cg00324108	0.826673658424972	-0.190345270754842	0.0443937784172874	1.8056806813993e-05	0.018447369501383	59766466	ATTTCCTTTCACTTTCACATAATAACAAAAACTTCAAAAAACCACTCAAC			II			TGGTGGGAAGTGTTTCCTTTCACTTTCACATAGTGACAAGGGCTTCAAGAAACCACTCAG[CG]CTTGACAGGGAGCTCTTGGAATTTGGGGTGTAATGGACAGGTGTCTGATTCAGGCTGGAG	37	4	72635822	CGCTGAGTGGTTTCTTGAAGCCCTTGTCACTATGTGAAAGTGAAAGGAAA	4	72854686	R					GC	NM_000583	Body
cg22084410	0.730641594593145	-0.313832234140314	0.0731959334272352	1.80643386177293e-05	0.018447369501383	45630334	CACCATTCACTTCCTTTATCTCTCCAATCTTAAAAATAATAATAACTTCC			II			AGGGAAAGAATTGAATGACCAAATGGGGGATGATGAGGCAATCCAAAGATGAGCAACAGC[CG]GAAGTCACTACTACTCTTAAGACTGGAGAGATAAAGGAAGTGAATGGTGCTCTGATGCCA	37	3	51987688	ACCATTCACTTCCTTTATCTCTCCAGTCTTAAGAGTAGTAGTGACTTCCG	3	51962728	F								chr3:51989763-51990639	N_Shelf							TRUE
cg14603886	0.78043747834253	-0.247900646857196	0.0578442120052674	1.82197160089048e-05	0.0184972635870702	62665322	CTATAAAAATTACACTCTTAAAAAATCCCRCATAAATTCRAAATAAAACC			II			TTTCTGATGGCCCCAGGTGCTCTCCCACGAGGAGACAGTCTTTCATTTGAGGTTCTGAAG[CG]GCCTCACCTCGAACCCATGCGGGATCTTCCAAGAGTGCAATTCCCACAGCTCCACTTGCT	37	17	62206650	CGGCCTCACCTCGAACCCATGCGGGATCTTCCAAGAGTGCAATTCCCACA	17	59560382	F					ERN1	NM_001433	Body	chr17:62206971-62208050	N_Shore
cg07092111	1.31499562325301	0.273833337299483	0.0638967118421126	1.82277582936319e-05	0.0184972635870702	39680314	AAATAATAAAACAACACRCAAATCTTTTATCACCCAATCTTAAAAATAAC			II			CTCCCACAGTGAACAAGGGTTGGTCTGTGTGACCAACAGCACATGGCAGAAGTGATAGTA[CG]TCACTTCTAAGATTGGGTGATAAAAGACTTGCGTGCTGTCTTACCACTTGGTACACACTC	37	10	32621403	CGTCACTTCTAAGATTGGGTGATAAAAGACTTGCGTGCTGTCTTACCACT	10	32661409	F					EPC1	NM_025209	Body					TRUE		10:32621213-32621662	Promoter_Associated
cg26789053	1.31946157577743	0.277223756247306	0.064696134091842	1.82728749287264e-05	0.0184972635870702	28708379	TAACTTCCTACTTCTCAAAACCATCTTTAAAACCACAACCCCTTTAAACA	27770448	TAACTTCCTACTTCTCAAAACCATCTTTAAAACCGCGACCCCTTTAAACG	I	A	Red	GCACATGGCTCTGCTCGTGCTGCCTGATGGCGAGGGGGGTGATGGGGGGAAAAGGGGCGC[CG]CTTAAAGGGGCCGCGGTCCTAAAGATGGTTTTGAGAAGCAGGAAGCCAAAATACCGAGAG	37	19	49141115	TGGCTTCCTGCTTCTCAAAACCATCTTTAGGACCGCGGCCCCTTTAAGCG	19	53832927	F					DBP;SEC1	NM_001352;NR_004401	TSS1500;TSS200	chr19:49140156-49141131	Island				19:53831559-53832990	19:49139930-49141772	Promoter_Associated
cg03472130	0.792286202345933	-0.232832585846495	0.05433773808684	1.82809115150118e-05	0.0184972635870702	69679376	ATTTCAAAACAACTATTTTTTTTTACAAAACACCTACTCAAATTCTATTC			II			TGAGTCAGAATGACCCCAAGGCCTACTCCCATCCCCCCGAAAAAAGTGTTTGGTTGAGAA[CG]AACAGAACTTGAGTAGGTGCCTTGCAAAAAAAAATAGCTGCTTTGAAATCATAGGGGAGG	37	15	71717382	TTTCAAAGCAGCTATTTTTTTTTGCAAGGCACCTACTCAAGTTCTGTTCG	15	69504436	F					THSD4	NM_024817	Body					TRUE
cg01306662	0.76536161360747	-0.267406859315777	0.062429821386956	1.84125636009114e-05	0.018587841094229	35727314	CTATTTCTCAATAAACCTTTTATAACTACACTACCACAATATACACTACC			II			TGAGCTAGGGAGAAAAATAAAGCAAGAAAGAAGGATGAAGAGGCAGTTGGGTGTATTTTT[CG]GTAGTGTATATTGTGGTAGTGTAGTTACAAAAGGCTCACTGAGAAATAGTAAAGATTGAA	37	4	146022320	CGGTAGTGTATATTGTGGTAGTGTAGTTACAAAAGGCTCACTGAGAAATA	4	146241770	F					ABCE1;ABCE1	NM_001040876;NM_002940	5'UTR;5'UTR	chr4:146019163-146019826	S_Shelf
cg09184899	0.746761450757955	-0.292009487878336	0.0681872319522665	1.84833559540021e-05	0.0186167061933049	41617460	ACTTCCAAAATATTCATTTATTTCATAATTTATAAACAAACATATAACCA	15708466	ACTTCCAAAATATTCGTTTATTTCGTAATTTATAAACAAACGTATAACCG	I	A	Red	GCACATAGTAGAGCTTCCAAAGTGTTCGTTTATTTCGTGATTTATAGACAAACGTATGGC[CG]AATGATGTGAAAAGCCACTGTGTTTATTTCATACATTCACACTAAGGCCACTGATCCTAC	37	8	42234243	CGGCCATACGTTTGTCTATAAATCACGAAATAAACGAACACTTTGGAAGC	8	42353400	R					DKK4	NM_014420	Body					TRUE
cg22341854	0.797832996860454	-0.225855980551065	0.0527530697606476	1.85737197956337e-05	0.0186457325837781	59662353	AATATCTCATACTAAATAAATATCTACAAAAACTAAATTAATCTTTTCCC			II			ATATAACTGTATTTTAAAGGGGGAACTGTATTTTAATCTGTACCCTGGGAATGAAACCGA[CG]GGAAAAGACTAACTCAGTCTTTGCAGATATTTATTCAGTATGAGATATCTGGGTTAATTC	37	1	162311167	CGGGAAAAGACTAACTCAGTCTTTGCAGATATTTATTCAGTATGAGATAT	1	160577791	F	rs76362132				NOS1AP;MIR556;NOS1AP	NM_014697;NR_030283;NM_001164757	Body;TSS1500;Body
cg05738924	0.798214821968037	-0.225377517299071	0.0526487748321022	1.86244249574807e-05	0.0186457325837781	40661329	CAAAATACCTTATATACCTTTCCCTAAAATAACTTAAATATCCTCACAAC			II			ATTACAGCTTCTTCCTTACTCTCTTGGATCTTCCTGGGGGAAGCCAGCTGCCAGCTGCCA[CG]TTGTGAGGACACTCAAGCCATCCTAGGGAAAGGTACACAAGGCATCTTGCCAAATAGCCA	37	2	144995448	AAGATGCCTTGTGTACCTTTCCCTAGGATGGCTTGAGTGTCCTCACAACG	2	144711918	F					GTDC1;GTDC1;GTDC1	NM_001164629;NM_001006636;NM_024659	5'UTR;5'UTR;TSS1500
cg00527825	0.843953686377837	-0.169657659851719	0.0396365417941636	1.86612564055944e-05	0.0186457325837781	48732410	RTTTAAACTAAAATAAACCTCTAACTCCTATCTACCCCAACCTCCTTCCC			II			AGGGTGTGTCTTAATTAGCACTGGCTTTAGGGAACAAGGAAAAGGGAGAACCCGGGAGTA[CG]GGAAGGAGGCTGGGGCAGACAGGAGTCAGAGGCCCATTCCAGCCCAAACGAGAAGCCAGT	37	15	74218418	CGGGAAGGAGGCTGGGGCAGACAGGAGTCAGAGGCCCATTCCAGCCCAAA	15	72005471	F	rs16958477				LOXL1	NM_005576	TSS1500	chr15:74218696-74220373	N_Shore					15:74218389-74218530	Unclassified_Cell_type_specific
cg02569740	0.79367592875065	-0.231080051239058	0.0539958013259671	1.87235422940413e-05	0.0186457325837781	43777488	TATCTCTATCCATAAATTTATACATTATACATTAAACTCATCCTTAATCC			II			ACAGCTAAAGTGATGGACTGCTGAGAGTTTCTAGCTGCTGCTGGATTCCATAAGTTCCAT[CG]GATTAAGGATGAGCTTAATGTATAATGTATAAACCCATGGACAGAGACACTGCCTTGTTT	37	8	10878898	CGGATTAAGGATGAGCTTAATGTATAATGTATAAACCCATGGACAGAGAC	8	10916308	F					XKR6	NM_173683	Body					TRUE
cg12226475	0.770290630438006	-0.260987393220489	0.0609847231464285	1.87268512227279e-05	0.0186457325837781	21790463	AATCTATTTTCCCTTTAAACTAATTCAAATACTAAACTTACTTCTTAATC			II			AGGATGACCTGGATGACTGAAAAGAGAAAATCCAAATAGTTTTTTCCCTCTTTGGGTAGT[CG]ACCAAGAAGTAAGCTCAGCATCTGAATTAGCTCAAAGGGAAAACAGACCAGTAGAAATGG	37	2	191426880	CGACCAAGAAGTAAGCTCAGCATCTGAATTAGCTCAAAGGGAAAACAGAC	2	191135125	F	rs13031452											TRUE
cg09042759	0.753329295703096	-0.283252835084435	0.0661946188669575	1.87657658609064e-05	0.0186457325837781	43772383	CCTAAAAAACCAAAAATCCCACTTCCCTCAAAAAACTACTAAAACCCCCC			II			GAGGCAAAACATAACTGTAAGTTTAGAATGGGGGTGAGAGGCTGTCATCTGGAGGGAGAG[CG]GGGGGCCTCAGTAGCCTCTTGAGGGAAGTGGGACTCCTGGCTCCCCAGGGCCTGGCCTAC	37	6	32134176	CGGGGGGCCTCAGTAGCCTCTTGAGGGAAGTGGGACTCCTGGCTCCCCAG	6	32242154	F					EGFL8	NM_030652	Body	chr6:32134460-32135196	N_Shore
cg00008819	0.761823111754741	-0.272040887048211	0.0635873425270556	1.88390495792223e-05	0.0186764833985837	54666419	CAAAAAAAACATCCTACCAAAAACCAAATAAAAAACAATCTCCACTCACA	14625385	CAAAAAAAACATCCTACCAAAAACCAAATAAAAAACGATCTCCGCTCGCG	I	A	Red	TGGTACTGCTCAGGCCACCCAGGGCAGGCCACTCAGGCCAGGCGGGCAAGGGGGCCGCCC[CG]CGAGCGGAGACCGCCTTCCACCTGGCCTCTGGCAGGATGTCCCTTCTGAGGGGTATTTTG	37	4	3257791	CAGAAGGGACATCCTGCCAGAGGCCAGGTGGAAGGCGGTCTCCGCTCGCG	4	3227589	F		rs61790518			C4orf44;C4orf44	NM_001042690;NM_001012982	3'UTR;Body	chr4:3254957-3255175	S_Shelf				4:3227252-3227603
cg16963062	1.18398893777623	0.168889193323768	0.0394813879439589	1.88841575370358e-05	0.0186792263207146	15780489	ACAACAAAAAAACACAAAAATTACAAATAAATTAAAACTACAACTACACA	65604465	ACAACGAAAAAACGCGAAAATTACAAATAAATTAAAACTACGACTACGCG	I	A	Red	CAGTTATCTGAGAAACCCCACAGCCTGTCCCCCGTCCAGGAAGTCTCAGCGAGCTCACGC[CG]CGCAGTCGCAGTTTTAATTTATCTGTAATTCCCGCGCTTTTCCGTTGCCACGGAAACCAA	37	17	41277392	CGCGCAGTCGCAGTTTTAATTTATCTGTAATTCCCGCGCTTTTCCGTTGC	17	38530918	F	rs35436937				BRCA1;BRCA1;BRCA1;BRCA1;BRCA1;BRCA1;BRCA1;BRCA1;BRCA1;NBR2;BRCA1	NM_007294;NM_007299;NR_027676;NM_007297;NM_007297;NM_007300;NM_007300;NM_007294;NM_007298;NR_003108;NM_007299	5'UTR;5'UTR;TSS200;5'UTR;1stExon;1stExon;5'UTR;1stExon;TSS1500;TSS1500;1stExon	chr17:41278134-41278460	N_Shore				17:38530585-38531313	17:41277171-41278081	Promoter_Associated
cg19267254	0.744856122901219	-0.29456420287587	0.0688819774021616	1.89973064637083e-05	0.0187491089922362	63760332	CCAAACACTAATAAAAAACRAAAACCTTTCTATTTCTACTCTCAACTAAC			II			CAGACCCCTCGCCAGGCACTAGTGAAGAACGGGGACCTTTCTATTTCTGCTCTCAGCTGA[CG]TGGCGCCACCATGTGGTAACTGCGTTAAGCACCAGGTCACGCAGCCTGCGGAGGCAAAGC	37	1	15828075	CAGGCACTAGTGAAGAACGGGGACCTTTCTATTTCTGCTCTCAGCTGACG	1	15700662	R					CASP9;CASP9	NM_001229;NM_032996	Body;Body							1:15827338-15828684	Unclassified	TRUE
cg01039876	0.77209970027952	-0.258641591856123	0.0605023860190042	1.91223928162065e-05	0.0188016617645234	21797418	ACACCTCCCTAAAAATACCCTATTACTCAAAAACTATCAAAAACCCACAC			II			TGGCAGTGTTGCTGAATTGAAAGGAGGTGTGGAGGCTGATGAACTGTCACAGCCTTATGC[CG]TGTGGGCCTTTGATAGCTCTTGAGCAATAGGGCATTCCCAGGGAGGTGCTGTGCTGTGGT	37	15	43559308	CACCTCCCTGGGAATGCCCTATTGCTCAAGAGCTATCAAAGGCCCACACG	15	41346600	F		rs2277527			TGM5;TGM5	NM_004245;NM_201631	TSS1500;TSS1500
cg27108424	0.774659172560065	-0.255332123701057	0.0597304037929565	1.91357923027269e-05	0.0188016617645234	33643365	RAAAATTTTTACCTAAAATTCACATTAAATCTTCACTCCCCRTTCCTTTC			II			CCACAGGACTGGAAGCTTTGTCGCTTTCTATAAGGACTTGCCTGTCAGGGGGAGTTAGTT[CG]AAAGGAACGGGGAGTGAAGACTCAATGTGAATTTCAGGTAAAAATCTCCGGGTCTGAGGA	37	17	75537017	GAGATTTTTACCTGAAATTCACATTGAGTCTTCACTCCCCGTTCCTTTCG	17	73048612	F	rs75003023												17:73048612-73049121
cg05680237	0.76989226244187	-0.261504692830634	0.0612009933454327	1.92961594419616e-05	0.0189170971098129	51625434	CCCTCCAATTACTAAATTTTTTCCTTAAAAACATTATAACATATAAATAC			II			CCCCTTCAACACCCTCCAATTGCTGAATTTTTTCCTTAGGGGCATTGTGACATATAAGTA[CG]GACCTCAGGTTAAAAACTCTTGCTCTAAAATTTGGTCAACCTACCCCATTTCTTTTCAGC	37	6	27103185	CCTCCAATTGCTGAATTTTTTCCTTAGGGGCATTGTGACATATAAGTACG	6	27211164	R								chr6:27107138-27107394	N_Shelf
cg20125920	0.825765794848861	-0.19144408701181	0.0448173086325164	1.94027466973168e-05	0.0189794140421026	64772381	TCTTTACTCTCAATCACACTATAAAACTCACCCTTTATATCATTACACTC			II			AGGCGTCCTCCTCTTTACTCTCAGTCACACTGTAAAACTCACCCTTTGTATCATTGCACT[CG]CACTTTAGCTTATTTGTAAAAAGGTGAGGTTCATATTCTTCATTAGCACTACTGTCTTCT	37	10	21804624	CTTTACTCTCAGTCACACTGTAAAACTCACCCTTTGTATCATTGCACTCG	10	21844630	R		rs35145063			C10orf140	NM_207371	Body	chr10:21805197-21805459	N_Shore		RDMR			10:21804619-21804663	Unclassified_Cell_type_specific
cg15030712	0.782563075318458	-0.245180752380705	0.057413421886033	1.95084973626525e-05	0.019040638709088	47606331	TAAATTTACTATCTAATCTATTACCAAAAAACAAAACACAACTTCCACTC			II			TGATTACTCATTGGATTTGCTATCTGATCTGTTGCCAAAGAACAGGGCACAACTTCCACT[CG]CTCTGCTAGACTTAGACTGGCCAAACCCACTCTCTTGAAACCTCTGGAAACCTCGTGCTC	37	7	29304984	GGATTTGCTATCTGATCTGTTGCCAAAGAACAGGGCACAACTTCCACTCG	7	29271509	R					CHN2	NM_004067	Body				RDMR	TRUE
cg14972814	0.783447212010537	-0.244051594043531	0.0571568498567475	1.95598049753665e-05	0.0190485729866063	42629332	AAAAATAACRAACTAATATTCTCRATAACTAATAATACCCTCTTCTAACC			II			AACAATCAGCTACAGCTAACTGCCAATTCTTCAGTCTGAATAACTTGTTCAGGTGGAGGA[CG]GTCAGAAGAGGGCACCACTAGTCACCGAGAACACTAGTTCGCTATTCCTAGAGCAGTACT	37	11	95582409	CGGTCAGAAGAGGGCACCACTAGTCACCGAGAACACTAGTTCGCTATTCC	11	95222057	F	rs481630				MTMR2;MTMR2;MTMR2;MTMR2	NM_016156;NR_023356;NM_201281;NM_201278	Body;Body;Body;Body					TRUE
cg24063199	0.79082951258543	-0.234672868471284	0.0549837739672902	1.97199229700074e-05	0.0191622053247763	38694506	ATAACCCTACCAATACCAAAATAAACTAAAAACTCTAACACAATAATACC			II			TCCACCCCATAATAACCCTGCCAGTGCCAGGGTGGGCTGGGGACTCTGGCACAGTGATGC[CG]GGCGCCAGGACAGCAGCACTCCCGCTGCACACAGACGGCCTAGGGGTGGCGCTCAGACCC	37	2	241407269	TAACCCTGCCAGTGCCAGGGTGGGCTGGGGACTCTGGCACAGTGATGCCG	2	241055942	R					GPC1	NM_002081	3'UTR	chr2:241403950-241404194	S_Shelf
cg04935914	0.770019755229416	-0.261339108321422	0.0612387786279074	1.97637868175615e-05	0.0191626202031548	40793416	CACCATAAACRCTAATAAAACTTCTAAAAAATATAAAACTCAAACRCACC			II			GTTCGTAGATGGGAGAACGGGGTCTCCTTGCTGGGGAGGAGGCTGAGGGCCAGAACAGGG[CG]GTGCGCTTGAGTCTCACACCTTCCAGAAGCTTCACCAGCGCTCATGGTGGTGACTTCTAA	37	10	128596328	ACCATGAGCGCTGGTGAAGCTTCTGGAAGGTGTGAGACTCAAGCGCACCG	10	128586318	F	rs3934751				DOCK1	NM_001380	Body	chr10:128593609-128595048	S_Shore			TRUE
cg10487659	0.762277605993457	-0.271444477313742	0.0636425243600045	1.99774067602965e-05	0.0193272648385359	69721362	TAACTAAATCACATTTCRTATTACACTAAAAAATATTTCTTTCTTCCTAC			II			CAGTCCCTAGTGTGTTCTAGGTTTCGGTACTGAACGACACAAGATGTGCGCCAGATTGAG[CG]CAGGAAGAAAGAAACACCCTTTAGTGCAATACGAAATGTGACTCAGCCAGCGGGGAGCGT	37	16	4152081	CGCAGGAAGAAAGAAACACCCTTTAGTGCAATACGAAATGTGACTCAGCC	16	4092082	F					ADCY9	NM_001116	Body						16:4092046-4092142
cg04863713	0.733486491805628	-0.309946097648259	0.072698073441029	2.01276008056084e-05	0.0193361889906451	36629328	AAATTCAAATCCAAATCAATCTAACTCAAAAATCAACACRCTATCCTTTC			II			AGCTGGAGCTGAGGTTCAAATCCAGATCAGTCTGACTCAGAAGTCAGCACGCTGTCCTTT[CG]CTGAGTCCCGAGTGTAAAACCTTACTGAGGAAAAAAACCGAAGCTCATAGAAGTCCCAGC	37	1	150521201	GGTTCAAATCCAGATCAGTCTGACTCAGAAGTCAGCACGCTGTCCTTTCG	1	148787825	R				TRUE	ADAMTSL4;ADAMTSL4	NM_019032;NM_025008	TSS1500;TSS1500	chr1:150521349-150522368	N_Shore
cg18193482	0.763476465192607	-0.269872979693626	0.0632995195525421	2.01313880363596e-05	0.0193361889906451	51770306	TAAAACCCAATATATATATTAAACTCAACACATCATAAATCAAACTAACC			II			TGAGAGGGCAATAAGAGACTGTAGCCACCAGCTGCATACAGCTGTTGAGCCCTGGAAAGG[CG]GCTAGTCTGATTCATGATGTGCTGAGTTTAATATATACACTGGGTTTCAAAGGCTTAGTC	37	15	65925549	CGGCTAGTCTGATTCATGATGTGCTGAGTTTAATATATACACTGGGTTTC	15	63712603	F	rs74024332				SLC24A1	NM_004727	Body					TRUE
cg11050612	0.778508353547531	-0.250375557454117	0.0587302413653388	2.01569276622182e-05	0.0193361889906451	38690473	ATTTTAAATTAACAAATTTAATATAATAAAACTCCTAACAATTTCCACAC			II			GATTTGATGGTATTTTAGGTTAACAAGTTTAATGTAATAAAACTCCTAACAATTTCCACA[CG]ATTGATTTGTCCAGCCCACAACTACTCCACCACACAGTTGCTAATAACATCACTGTGCTG	37	3	149374066	CGTGTGGAAATTGTTAGGAGTTTTATTACATTAAACTTGTTAACCTAAAA	3	150856756	R					WWTR1;WWTR1;WWTR1	NM_015472;NM_001168278;NM_001168280	Body;Body;Body	chr3:149374709-149376300	N_Shore
cg26786172	0.750652739826511	-0.28681213119175	0.0672786127216182	2.01654820201069e-05	0.0193361889906451	58656355	ACTTACAAAAAATCCAAAACTATCTAATTAAAAACAATAACAACAAAACA	12649437	ACTTACAAAAAATCCGAAACTATCTAATTAAAAACAATAACGACGAAACG	I	A	Red	CTAGGGCCTGGGGCTTGCAGGAGATCCGGGACTGTCTGATTGAGGACAGTGACGACGAGG[CG]GGCCAGAGCTGAGCGTGAGGACGTGCTTGCCGGGACAGCAGGCAGTGGCCACCTGGTACA	37	16	88781646	GCTTGCAGGAGATCCGGGACTGTCTGATTGAGGACAGTGACGACGAGGCG	16	87309147	R					CTU2;CTU2	NM_001012762;NM_001012759	3'UTR;Body	chr16:88781806-88782517	N_Shore				16:87308843-87309222
cg03847230	0.763686664374045	-0.269597699104807	0.0632471743935905	2.02057827651814e-05	0.0193361889906451	69792422	TTTCCTAAAATTTACTTATCATTAAAAATACACAACCAAAAACTAAACAC			II			ACCTCACATGATCCACCCGCCTCAGCCTCCCAAAGTGCTGGGATTATAGGCGTGAGCCAC[CG]TGCCCAGCCTCTGGTTGTGCACTTCTAATGATAAGTAAACTTCAGGAAAGGCATCTCAAA	37	1	100675407	TTCCTGAAGTTTACTTATCATTAGAAGTGCACAACCAGAGGCTGGGCACG	1	100447995	F					DBT	NM_001918	Body	chr1:100678766-100679098	N_Shelf
cg21147040	0.838679972306619	-0.175926084725299	0.0412816952943178	2.02968229259248e-05	0.0193812692684004	32679361	AAAAAATACRTATACTTCCTTACTAAATTTCAACTTTCTTTTTTACAACC			II			TTTGTCTGGATAAAAGGTACGTATGCTTCCTTGCTAAGTTTCAGCTTTCTTTTTTACAAC[CG]TGATCCCAGCCCTTGAAAGCCACATCTCATTCACCTTTACTGGGAAGGGGAATGTGGTTA	37	1	210655903	CGGTTGTAAAAAAGAAAGCTGAAACTTAGCAAGGAAGCATACGTACCTTT	1	208722526	R					HHAT;HHAT;HHAT;HHAT;HHAT;HHAT	NM_001170580;NM_001170588;NM_018194;NM_001122834;NM_001170587;NM_001170564	Body;Body;Body;Body;Body;Body					TRUE
cg26197530	0.786599067852374	-0.24003660401898	0.0563541309636112	2.04946786285243e-05	0.019527931800777	30781374	ACATTACTACTCRAATAAAAACTAATCAAATCCTCAAAAACAAAATACTC			II			ACACCTTTCTTCTCATTCCATACACCACCCTGCAGTACCACCGTGACTGCTACCATCCCG[CG]AGCACCTTGCCTTTGAGGATTTGACCAGTTTTCATCCGAGTAGTAATGTATCCGATGTCC	37	1	210485382	CATTACTACTCGGATGAAAACTGGTCAAATCCTCAAAGGCAAGGTGCTCG	1	208552005	F												TRUE	1:208551865-208552060	1:210483750-210485493	Promoter_Associated
cg15722372	0.734206429719633	-0.308965050507964	0.0725737030493196	2.06948556077391e-05	0.0196761691808409	17678453	ATCTATCTATAAAATAAAAATAACACAACTCTCCAAATAACACRACACCC			II			CCAGCCTCTCAGTCTGTCTATAAAATGAGAATAACACAGCTCTCCAAATGGCACGACACC[CG]CTACCTTTTGGCTTGGAGACGCTGCCCCGAAGGCGGAACCTCCAGGACAGCTACGTAGCG	37	19	38865020	CGGGTGTCGTGCCATTTGGAGAGCTGTGTTATTCTCATTTTATAGACAGA	19	43556860	R					PSMD8	NM_002812	TSS200	chr19:38865263-38865733	N_Shore					19:38864741-38865890	Promoter_Associated
cg14111928	0.811752804942454	-0.208559412578661	0.0490456093553898	2.11532823507499e-05	0.0200372286012613	13774404	CTTTTTATCCTTTAAAATCTTAATTTCCCAATTAAAAATATTCTTCACCC			II			GACTTTCCCCTCTTTTTATCCTTTAAGGTCTTGATTTCCCAGTTAAAGATGTTCTTCACC[CG]AATGCAGTCTTTCCTGTTGGTAAAATAAGACAACCATCAACATTGCCTGTTTGTCTGCTT	37	10	76602391	CGGGTGAAGAACATCTTTAACTGGGAAATCAAGACCTTAAAGGATAAAAA	10	76272397	R					MYST4	NM_012330	5'UTR					TRUE		10:76602199-76602397	Unclassified_Cell_type_specific
cg07684929	0.777653210885985	-0.251474598539782	0.0591395089768169	2.11655448154602e-05	0.0200372286012613	21782404	AATCTTATCCTAAAACATAACTTAAAAATATTTAACATCTCTCTTTCAAC			II			TATGAGTTGCCAATCTTGTCCTAAAACATAACTTAGGAATATTTAGCATCTCTCTTTCAG[CG]AAGTTCTTAAATACACTTCTCTTAAAATTCACATTCATAGTCTCCCCTGTTCTTCTGGGG	37	7	28344754	CGCTGAAAGAGAGATGCTAAATATTCCTAAGTTATGTTTTAGGACAAGAT	7	28311279	R					CREB5	NM_182899	5'UTR					TRUE
cg04084354	0.770745752776062	-0.260396722738926	0.0612446307282602	2.12108662543953e-05	0.0200372286012613	19803510	TCACTTCCCTCTAAATCTTACAATTACTAAAAAACCTTAATTTTTACCAC			II			GACCAAGCTCAGGGAGAGTGGGAATCGAAAACAAGGCCAAGAATTATGAAATAATGTACA[CG]TGGCAAAAACTAAGGCTCTTTAGTAACTGCAAGATCTAGAGGGAAGTGAATGAGCAGAAA	37	1	56721795	CGTGGCAAAAACTAAGGCTCTTTAGTAACTGCAAGATCTAGAGGGAAGTG	1	56494383	F												TRUE
cg09300089	0.76520173301381	-0.267615776633175	0.0629582957878462	2.1311933665169e-05	0.0200896851618076	12730423	TTTTCACTTATAACTTCTACCATTAATTAAATTCTCACCTTTAATCTTAC			II			AAGTAAAAGATAATTACAACACAACAATAAATTATTACCACAGAGGGGAGCAGAGAGCAC[CG]CAAGACCAAAGGTGAGAATCTAACCAATGGCAGAAGTCACAAGTGAAAAAAGAGCTCAAC	37	16	89539230	TTTCACTTGTGACTTCTGCCATTGGTTAGATTCTCACCTTTGGTCTTGCG	16	88066731	F					ANKRD11	NM_013275	5'UTR					TRUE
cg11022768	0.755178317093609	-0.280801376038651	0.0660964316136341	2.1534202828799e-05	0.0202239008635412	31720504	ACTTACATTTTCCCTTTTCCTAAATCACAATAATAATACTACTTTTATCC			II			AGATGGGTTTGCTGGTTTACACTAGGAAGAGTGACGTATTTACCTCGATTCTACTGAAAG[CG]GATAAAAGCAGTACCATCACTGTGACCTAGGAAAAGGGAAAATGTAAGCCCACTAATATG	37	5	56777333	CTTACATTTTCCCTTTTCCTAGGTCACAGTGATGGTACTGCTTTTATCCG	5	56813090	F					ACTBL2;ACTBL2	NM_001017992;NM_001017992	1stExon;3'UTR
cg11630135	0.818307466014649	-0.200517137679291	0.0472019524785087	2.15621263744969e-05	0.0202239008635412	22795494	AATAATATCCCCCATAAAAACTAACACAAAACCAATACAAAAAATATACA	58652326	GATAATATCCCCCGTAAAAACTAACGCGAAACCAATACGAAAAATATACG	I	C	Grn	ACTCGCCAGCGCGCATCACGCACTACCAGCTCAACTTCCAGACGGGCCTCCTGGTGCCTG[CG]CATATCTTCCGCATTGGCCCCGCGCCAGCCTTCACGGGGGACACCATCGCCCTGAACATC	37	3	13679166	GATGGTGTCCCCCGTGAAGGCTGGCGCGGGGCCAATGCGGAAGATATGCG	3	13654167	F	rs1061375				FBLN2;FBLN2;FBLN2	NM_001165035;NM_001998;NM_001004019	Body;Body;Body	chr3:13679067-13679336	Island				3:13654069-13654473
cg16027122	0.765494156029474	-0.267233698101033	0.0629116739655692	2.15918426573758e-05	0.0202239008635412	52709337	CCAATAACTCTAAAACCTAAAAATCTTATCTACTCRTACCAAACACCCCC			II			GGCACCCTGCTGACCGGTGCCAGCCTCAGCAGGGAGACAGAGGCAGCAGATGGCCTGGCC[CG]GGGGTGCCTGGCACGAGCAGACAAGATCCCCAGGCCTTAGAGCCACTGGCAGAGGAGAGG	37	17	36725602	CAGTGGCTCTAAGGCCTGGGGATCTTGTCTGCTCGTGCCAGGCACCCCCG	17	33979128	F	rs78644079				SRCIN1	NM_025248	Body	chr17:36728633-36729284	N_Shelf
cg13322234	0.795764634168544	-0.228451822579304	0.0537953182719407	2.16955722014411e-05	0.0202780055770927	12667361	TAACAATAACAATCATAAAAACAATAATAAAAACAACAATAAAAACATCA	47600387	TAACAATAACGATCATAAAAACAATAATAAAAACAACAATAAAAACATCG	I	A	Red	CCGATCTTCACTGCAACGTCACTATCACCTCATCACCGCTGTCACTCTTGTCTTCACCAT[CG]ATGTCCTCATTGCTGTCCCCATCACTGCCTCCATGATCGTCACTGCCATTGTCATCAGAT	37	8	142632593	TGGCAGTGACGATCATGGAGGCAGTGATGGGGACAGCAATGAGGACATCG	8	142701775	F								chr8:142630127-142630468	S_Shelf				8:142701633-142701776
cg01681525	0.761314949326294	-0.272708144285472	0.0642308897062612	2.17865795681949e-05	0.0203200157342597	40751403	ATATTTAAAACAAACTATAAACAAAAACCACCCATATACCAAAATAACCC			II			GGTCACCAGGCGGCGCGGGTAGATTCGGGGGAAGCGCGCAGGGCTGCGCTAGGGACCCGC[CG]GGTCACCCTGGTACATGGGTGGCTTTTGTTTACAGTTTGTTCTAAACATCAGAAATGTTT	37	17	79374741	TGTTTAGAACAAACTGTAAACAAAAGCCACCCATGTACCAGGGTGACCCG	17	76989336	F					BAHCC1	NM_001080519	Body	chr17:79366806-79374742	Island		RDMR		17:76988852-76989337
cg15321573	0.813128124086837	-0.206866587648237	0.0487391516411947	2.19216534050881e-05	0.0203211708456436	17648478	CACCTTTAAATTCTAAATCCATACTTATAACTACTACCCTATACTACTTC			II			TTGATCTCATGCACCTTTGGATTCTAAGTCCATGCTTGTGACTGCTACCCTGTACTGCTT[CG]CACAAGTATCCGAACCAGTCAGAGCTGGCTTGAGCCATCTGACTTTGCCACCCCATCCTC	37	17	12584482	ACCTTTGGATTCTAAGTCCATGCTTGTGACTGCTACCCTGTACTGCTTCG	17	12525207	R					MYOCD;MYOCD	NM_153604;NM_001146312	Body;Body					TRUE
cg22853813	0.745606060288514	-0.29355788757443	0.0691646846320105	2.19245503363386e-05	0.0203211708456436	49781311	ACATTTCCTATTCACAACATAACTTTAAATCTAAATTTAAACCAAACATC			II			GACCTCAGGTGATCTGCCCCTCTCGGCTTCCCAAAGTGCTGGGATTACAGGCATGAACCA[CG]ATGCCTGGCCCAAATTTAGATTCAAAGTCATGTTGTGAATAGGAAATGTACCAGATAAGC	37	6	157743451	CATTTCCTATTCACAACATGACTTTGAATCTAAATTTGGGCCAGGCATCG	6	157663439	F					C6orf35	NM_018452	Body	chr6:157744004-157745217	N_Shore
cg26276120	0.737162825449278	-0.304946481140956	0.0718556232808448	2.19690061381561e-05	0.0203211708456436	27801403	AAAACAAAATTACTCCCTAAAAAATACTAAATCTATAAAATACCTATACC			II			ATTTTAGAAGGGAAGCAGGGTTGCTCCCTGGAGAATGCTGAGTCTGTGAGGTGCCTATGC[CG]AGAATAGCTCGAGGAAATTGGAGCCCCAGCTGTTAAAAGAGCAGAGGGCAGGGTGAGGGC	37	12	6977747	CGGCATAGGCACCTCACAGACTCAGCATTCTCCAGGGAGCAACCCTGCTT	12	6848008	R					TPI1;TPI1;TPI1	NR_027483;NM_000365;NM_001159287	Body;Body;Body	chr12:6976392-6977393	S_Shore					12:6976069-6977854	Promoter_Associated
cg10017293	1.31639327463843	0.274895629169734	0.0647751116404751	2.1972070208931e-05	0.0203211708456436	74784468	CTACCAATAAATAACAAATTAAAAAATAACCACAAATAAATATACATACA	43712325	CTACCAATAAATAACAAATTAAAAAATAACCGCAAATAAATATACATACG	I	A	Red	TCACCCACTCAACCAACCACATATATCCTCGTCCCTACCCACGTACTCAAGTGTAACGTC[CG]TATGCATATCTATTTGCGGCCACCTCCCAACCTGTCATTTACTGGTAGTGCCTCTGACAG	37	12	51640305	CTACCAGTAAATGACAGGTTGGGAGGTGGCCGCAAATAGATATGCATACG	12	49926572	F					SMAGP;DAZAP2;SMAGP	NM_001033873;NM_001136269;NM_001031628	Body;3'UTR;Body					TRUE		12:51640160-51640475	Unclassified_Cell_type_specific
cg20030820	0.777973344133359	-0.251063017430087	0.0592001687395118	2.2260819111164e-05	0.020496607956679	30689392	AAACCACTATAATTACATATAACTACRATTCACCTCTTCCCCAATACTCC			II			GCCCCTGCACAGAGCCACTGTAATTACATGTGGCTGCGGTTCACCTCTTCCCCAGTGCTC[CG]GCCGGCTCCTTGTCCTCCTCCTGACTGTAGCCCCTCCCTGCTCCTCACCCCCAGGTTCCT	37	6	41613165	AGCCACTGTAATTACATGTGGCTGCGGTTCACCTCTTCCCCAGTGCTCCG	6	41721143	R					MDFI	NM_005586	Body					TRUE
cg12920938	1.31324213961829	0.272498995392017	0.0642547995034456	2.2261271246049e-05	0.020496607956679	58712392	AAATTACAAACRTTAACCTAAAACCAACATAAATCRCRAATAAAACAATC			II			ACAACTCCCGGCGACTCCGCAGGGCGGGGTTTAAGTGCTCCCACCGCCCAGTCCCCGGAC[CG]ACTGTCCCACCCGCGACCCATGCTGGCCCCAGGTTAACGCCTGCAACCCCGGAGGGCCAC	37	3	46037457	GGTTGCAGGCGTTAACCTGGGGCCAGCATGGGTCGCGGGTGGGACAGTCG	3	46012461	F					FYCO1	NM_024513	TSS200	chr3:46037013-46037473	Island				3:46011803-46012553	3:46036141-46038052	Promoter_Associated
cg15028899	0.768200297545498	-0.263704775742241	0.0621935176314101	2.23451575450673e-05	0.020496607956679	73724448	CTAAATTTCTACAAAAAATAACAACTACCATTTATCAACCTTAAACACTC			II			GCAGTCCCTGACGCAAGCAGCATTGTTTTAGGGTAGGAGTTTTTATAATGGCTGTGAGGT[CG]AGTGCCTAAGGTTGATAAATGGCAGTTGTTATCCTTTGCAGAAACTCAGTTGGAATCCTT	37	11	120275443	TGAGTTTCTGCAAAGGATAACAACTGCCATTTATCAACCTTAGGCACTCG	11	119780653	F					ARHGEF12	NM_015313	Body					TRUE
cg15301525	1.29383551672178	0.257611075728607	0.0607686408967341	2.24307005431967e-05	0.020496607956679	67684423	AAAAAAACTAACCCAACAATCTAAAAACTTTCCAAACTTAAAAAAAACTC			II			TCTAGCTTTCCCCGGTTTGCTGCACTTGACGCTGCAGGGCGGGCGGGGTAAAGAAGGGAG[CG]AGCCCTTCTCAAGCTTGGAAAGTTTCCAGACTGCTGGGCCAGCCTCCTCCCCAGAGGGAA	37	16	67515344	AGGAGGCTGGCCCAGCAGTCTGGAAACTTTCCAAGCTTGAGAAGGGCTCG	16	66072845	F				TRUE	ATP6V0D1	NM_004691	TSS1500	chr16:67514398-67515345	Island				16:66071949-66073040	16:67514302-67515660	Promoter_Associated
cg03551243	0.750154427889614	-0.287476189794251	0.0678187615952882	2.24628871083876e-05	0.020496607956679	23770481	TTCTACCACCRAAATAACTTATTCTCTACAATATTCTCAAAACTTACTAC			II			AATGATCTAATTTCTACCACCGGAATGACTTGTTCTCTACAGTATTCTCAGAACTTGCTA[CG]TGGTAGGAGGTCAAGAACACACTGAATAACCCACCTCTTCCCACCCTCCTAAGCCTCCTG	37	19	5718912	TCTACCACCGGAATGACTTGTTCTCTACAGTATTCTCAGAACTTGCTACG	19	5669912	R					LONP1	NM_004793	Body	chr19:5719624-5720796	N_Shore					19:5718686-5718932	Promoter_Associated	TRUE
cg26755793	0.819822131808643	-0.198667874681226	0.0468737125945699	2.25154109796399e-05	0.020496607956679	51731457	ATCTATATATAAACAAATACATAAACACCATAATACATCTACACATACAC			II			GACCTTGATGAGTCTGTGTGTGAGCAAATGCATAGGCACCATGATGCATCTGCACATACA[CG]TGTCTGTGTGTGTCCAGGAGGGATTGAGGGAAAGAAAAGAATCAGGAAAATCATGGGGAT	37	18	24220540	TCTGTGTGTGAGCAAATGCATAGGCACCATGATGCATCTGCACATACACG	18	22474538	R				TRUE	KCTD1	NM_198991	TSS1500
cg23200931	0.769872552114192	-0.26153029456863	0.0617103629368162	2.25490862384436e-05	0.020496607956679	25650486	AATATCCTAAAAATTTATACTTCCTTCCCAATACACTATTTTAAAAATCC			II			AATGTGAAGAAAATATCCTAGAGATTTATGCTTCCTTCCCAATGCACTATTTTAGGAATC[CG]AACTCAGGCTCTTTAAGCAATCTTAAACCTTGCTACAAAGTTCTTTAAAATTCAACGGAA	37	14	45367690	CGGATTCCTAAAATAGTGCATTGGGAAGGAAGCATAAATCTCTAGGATAT	14	44437440	R					C14orf28	NM_001017923	5'UTR	chr14:45366387-45367108	S_Shore		RDMR
cg02691019	1.29189853825147	0.256112871511591	0.0604351797970866	2.2570961635715e-05	0.020496607956679	57711414	RTAATAATTCCCTAATTAACCTCAAAATAACRCCAACACCCACRAAATCC			II			TTCCTTTTCTCGTAGTAGTTCCCTGGTTGGCCTCAAGATGACGCCAACACCCACGGAGTC[CG]CCCAGCCGCTCCAGGTGCAGCGGCCACGGGCCGGGAGGAGCGCAGCGCGGTGGGGGCGGA	37	16	86597658	TAGTAGTTCCCTGGTTGGCCTCAAGATGACGCCAACACCCACGGAGTCCG	16	85155159	R								chr16:86597574-86597803	Island				16:85155022-85155405	16:86596703-86598197	Unclassified
cg00838397	0.752437717931609	-0.284437052652767	0.0671260709919148	2.26167485934958e-05	0.020496607956679	14649454	TAAAAATATACATATCAACTAAAAAAAACAAATATAAACACAACCCTTAC			II			CTCTTCCCAGTGATGGCATCCCAGGATGGGCTCCACCGTCGAGGCCACCTCTCATACCAC[CG]CAAGGGCTGTGCTCACATTTGCCCTCTCCAGTTGACATGCACATTCCTACAGCATGAGCC	37	10	70992225	AGGAATGTGCATGTCAACTGGAGAGGGCAAATGTGAGCACAGCCCTTGCG	10	70662231	F	rs5030947				HKDC1	NM_025130	Body					TRUE				TRUE
cg05841627	1.23678022202691	0.212511407477125	0.0501570576762597	2.26607500272147e-05	0.020496607956679	70768450	CTACATAAAACACTACTAAAAACACCCAAACACAAAATCTATTAAAACCA	26696449	CTACATAAAACGCTACTAAAAACGCCCGAACGCGAAATCTATTAAAACCG	I	C	Grn	TGGGGCGCGCGGGCTCGCGGCACTGCGGACAGGGCAGTGGGAAGGGGGGCGCGCGGGTGG[CG]GCCCCAACAGACCCCGCGCCCGGGCGCTCCCAGCAGCGCCCTATGCAGGCGCGGCAGAAG	37	5	180631909	CGGCCCCAACAGACCCCGCGCCCGGGCGCTCCCAGCAGCGCCCTATGCAG	5	180564515	F					TRIM7;TRIM7;TRIM7;TRIM7;TRIM7	NM_033342;NM_203293;NM_203294;NM_203295;NM_203296	1stExon;1stExon;TSS1500;TSS1500;TSS1500	chr5:180630981-180632569	Island				5:180563602-180565235	5:180630801-180632484	Unclassified_Cell_type_specific	TRUE
cg10958452	0.73715032728701	-0.304963435696704	0.0719796688676191	2.26728277333832e-05	0.020496607956679	60743417	ACCTTACTAAATAAAAACAAAAACCCCTATTATAAAAAACTTATAACTAC			II			TACTGTCGATTACCTTACTGGGTAAGGGCAAAAACCCCTATTGTGAAAGACTTGTGGCTG[CG]TAGCCAACGGCCATTCTTTTTGAAACAGTCATTTCTGTTTTTGAAACTATTTTTTTTAAA	37	1	44114346	CGCAGCCACAAGTCTTTCACAATAGGGGTTTTTGCCCTTACCCAGTAAGG	1	43886933	R					KDM4A	NM_014663	TSS1500	chr1:44115616-44116309	N_Shore
cg14525458	0.806305294793927	-0.215292830533698	0.0508279727258388	2.27825113523483e-05	0.020553645620045	50604370	CATTCCCCTCCTACTAAAAAACTAAACCCRACACTTTTATAAAACCACCC			II			CACCCTCTTCCACCCTCAGAGGCCCCGGTGTCCTGCCCCACGCTCTACCCCAGAGCCCCA[CG]GGTGGCTTTATAAAAGTGCCGGGCCCAGCCCTCTAGCAGGAGGGGAATGCTGGGCATCTG	37	19	48896100	CGGGTGGCTTTATAAAAGTGCCGGGCCCAGCCCTCTAGCAGGAGGGGAAT	19	53587912	F					KDELR1	NM_006801	TSS1500	chr19:48896890-48897199	N_Shore			TRUE
cg26710209	0.819386018917547	-0.199199976600304	0.0470409253028089	2.28948610574431e-05	0.0205793134174274	69627508	AAAAACAATATAATACCCACAAACTTTAATTATTAATATTCCCCCTCACC			II			AGAAAGAAGAAGGAGACAGTATGGTACCCACAGACTTTAATTATTGATATTCCCCCTCAC[CG]CCCTCAGGGATCGGGAGAAGTCACACGACCATAGGGAGCTTGGACTTGGTGGTCGTCACG	37	11	124617409	GAGACAGTATGGTACCCACAGACTTTAATTATTGATATTCCCCCTCACCG	11	124122619	R					VSIG2	NM_014312	3'UTR	chr11:124615389-124617006	S_Shore		RDMR			11:124615587-124617583	Promoter_Associated
cg01141252	1.33662419437784	0.290147177365868	0.0685218283937432	2.29187326495905e-05	0.0205793134174274	59763351	AAACTTCCCCTACAACCRACTAAACTAAAAAAACTTTTATCRACCRAAAC			II			CCCCTGGGGCGTACGGGTGGCCCCGGGGGGGCCGGGGGCGGGGAGGCGGGCGGCCGGCAC[CG]CCCCGGCCGACAAAAGTCCCTTCAGTTCAGCCGGCTGCAGGGGAAGTCCCGGCGCCCGGC	37	19	45251925	CGCCCCGGCCGACAAAAGTCCCTTCAGTTCAGCCGGCTGCAGGGGAAGTC	19	49943765	F					BCL3	NM_005178	TSS200	chr19:45251975-45252330	N_Shore	high-CpG:49943654-49944014			19:49943539-49944143	19:45251674-45251946	Promoter_Associated
cg25788793	0.763568800761041	-0.269752046057138	0.0637100109345593	2.29509071569822e-05	0.0205793134174274	68742426	ACAACTCRACAATACCCRACTTTACATACATCTTTTTAATTACAACACTC			II			ACCAAGCTGAGTCACCAATTCTTTGTTCATAAAGAAAAATTTGAGTCTCTCTTTGCAGGT[CG]AGTGCTGCAATTAAAAAGATGCATGTAAAGCCGGGCACTGCCGAGCTGTTCACTAAACCT	37	4	10034580	CAGCTCGGCAGTGCCCGGCTTTACATGCATCTTTTTAATTGCAGCACTCG	4	9643678	F					SLC2A9	NM_001001290	5'UTR					TRUE
cg01156394	0.790793768035051	-0.234718068299616	0.0554451593264766	2.30248639889741e-05	0.0206037505017765	42637388	AACACTATATCCATACATAATCTCTAACATCAAAATAAAATAAAAAACCA	58655475	AACACTATATCCATACGTAATCTCTAACATCAAAATAAAATAAAAAACCG	I	A	Red	AGTGATCCACCTGCCTCGGCCTCCCAAAGTGCTGGGATTACAGGAGTAAGCCACCATGCC[CG]GCCCTTCATCCTATTTTGATGTCAGAGACCACGTATGGATATAGTGCTGGATGCTTTATT	37	2	39714388	CGGCCCTTCATCCTATTTTGATGTCAGAGACCACGTATGGATATAGTGCT	2	39567892	F	rs62136543											TRUE
cg14382547	0.763346780068647	-0.270042855446664	0.0638065101284863	2.31401265147202e-05	0.0206649761401497	45671334	AATCCCATTTTCCTTAACAAAAATTCTTTCCTTAACAAAATCRAAAATTC			II			CCCAGCAAATTTTATATTTTTAATAGAGATGGGGTTTCTCCATGTTGGTCAGGCTGCTCT[CG]AACTCCCGACCTTGCCAAGGAAAGAACTCTTGCCAAGGAAAATGGGATTGAGAAATGCTG	37	6	74067400	ATCCCATTTTCCTTGGCAAGAGTTCTTTCCTTGGCAAGGTCGGGAGTTCG	6	74124121	F								chr6:74063519-74064471	S_Shelf
cg03605164	0.826161890800609	-0.190964530960078	0.0451281286167743	2.32026972726285e-05	0.020678993795541	49701492	TAAATAAACAAACAAAATCACCCAATAACTTTACTCTTATAAATAACACC			II			CATCTAAAACATAAGTGGACAAACAAGGTCACCCAGTAACTTTGCTCTTATGAGTAACAC[CG]ATAATCTTTTTAAATAGAAACTTGCCAAATAAGATAAACACATTTGGTCATCAACTAAAC	37	4	44447076	CGGTGTTACTCATAAGAGCAAAGTTACTGGGTGACCTTGTTTGTCCACTT	4	44141833	R					KCTD8	NM_198353	Body	chr4:44449386-44451133	N_Shelf
cg06492744	1.32956960633392	0.284855285602296	0.0673287913216504	2.32851880714868e-05	0.0206927868666344	26782501	CTTACTATAACCCAATACCAAACTCTAACRCTACCTTAAAAAATATTCTC			II			CGGAGGAATGTCCTAGCCTCAATGGACCCTGTGTGAAGCTTCAGGGTGGGGGGCAGAGCC[CG]AGAACACCCCTCAAGGCAGCGCCAGAGCCTGGCACTGGGCCACAGCAAGAGGCAGCGCAC	37	11	65406254	TTGCTGTGGCCCAGTGCCAGGCTCTGGCGCTGCCTTGAGGGGTGTTCTCG	11	65162830	F					SIPA1;SIPA1	NM_006747;NM_153253	5'UTR;TSS1500	chr11:65408344-65408631	N_Shelf					11:65404865-65406474	Promoter_Associated
cg12596182	0.731022587831893	-0.313310919802921	0.0740591328792934	2.33119844789131e-05	0.0206927868666344	50691422	AATACTTTACTTACCAATCCTCTCTACCCTCAAACAAAAACAAATACTCC			II			TTGGGGCCCTCAGTGCTTTACTTACCAGTCCTCTCTGCCCTCAGGCAGGAGCAGGTGCTC[CG]GCTTTGGACTCAGGGAATCTGCCAAACATTTTCCGCCATCCCTGAACTTCCTGTTCTTCC	37	12	70082885	GTGCTTTACTTACCAGTCCTCTCTGCCCTCAGGCAGGAGCAGGTGCTCCG	12	68369152	R					BEST3;BEST3;BEST3	NM_032735;NM_152439;NM_152439	Body;5'UTR;1stExon					TRUE				TRUE
cg01930947	0.80099735488382	-0.221897634186622	0.0524797644690244	2.35514618639465e-05	0.0208386701256306	16737352	CTATAACTAACTTTATTAACATCTCTCTAAAAACATAAATAAACTTCACC			II			TGGACAGAAGGCTGTGACTAACTTTATTGGCATCTCTCTAGAGACATAAGTAGGCTTCAC[CG]CCAATTTGCCTAAGGTGTTCAGCAGGACTATTGAAGGCCTGGCAGCTGCCGGAGGAGAGC	37	1	162343861	TGTGACTAACTTTATTGGCATCTCTCTAGAGACATAAGTAGGCTTCACCG	1	160610485	R					C1orf111	NM_182581	Body
cg00779206	0.815291800204383	-0.204209192760656	0.0482984808807683	2.35708051334882e-05	0.0208386701256306	24741415	TCCAACTCTACATCCTATAAAATTCCAAAAATATAAAACTACATATAACC			II			CTGAGGTTTCTTCCAGCTCTGCATCCTGTAGGATTCCAAGAATGTAAAACTGCATGTAAC[CG]TGGAACATCTAGAGATAAGTCTTAGTTTATGTAACATTAAAACTGTCTAGTGAGGATGTT	37	12	2914519	CGGTTACATGCAGTTTTACATTCTTGGAATCCTACAGGATGCAGAGCTGG	12	2784780	R					FKBP4	NM_002014	3'UTR					TRUE
cg02332073	0.796054499805512	-0.228087628389167	0.0539671669435377	2.374442080888e-05	0.0209313092297134	31756351	ATACCCTAAATTTAAATCTAATTTAACATTCTACTCTATTACAATCAACC			II			GATGTAATTCTTGAGCTCCTTTAGGAGCTCACAGTTTAGCCAGGAAGAGAGACAAAGAAA[CG]GTTGATTGCAACAGAGTAGAATGCCAAATTAGATCTAAATTTAGGGTACTATGGAAGCAA	37	7	130372419	CGGTTGATTGCAACAGAGTAGAATGCCAAATTAGATCTAAATTTAGGGTA	7	130022959	F				TRUE	TSGA13	NM_052933	TSS1500
ch.1.4297470F	1.31935493299272	0.277142930025083	0.0655778347568597	2.37704821925977e-05	0.0209313092297134	10775447	ACACAAAAAATACAAAAATATTAACAAAAATAAACTACACTCTAATAACT			II			AACTTGGACACATCAATTGATGCAAAGATGACAAAGTTTGTGTCAGTCTGTCTCAGCTTA[CA]GTCACCAGAGTGCAGTTTATCTCTGCTAACATTTTTGTATCTTCTGTGTATTACTTATTA	36	1	220757491	CAGTCACCAGAGTGCAGTTTATCTCTGCTAACATTTTTGTATCTTCTGTG	1	218824113	F	rs6541152				MARK1	NM_018650	Body
cg19727124	0.754734379413518	-0.281389406980984	0.0665924511634748	2.3836305798719e-05	0.0209474594943483	71807360	CAACACCCAAAAAAACCTCAAATAAAACATCAAAAATAAACCCAAAAACC			II			CTCAGAAGCTCCAGCACCCAGGAGAGCCTCAAATAAAACATCAAGGGTGGGCCCAGAAGC[CG]AAGGGTCCAGCCCTGCCTGAAATTGGTCCTTTGCCAGGGCAGCCTGGGGGGAAGTTTGGC	37	1	6553227	CGGCTTCTGGGCCCACCCTTGATGTTTTATTTGAGGCTCTCCTGGGTGCT	1	6475814	R					PLEKHG5;PLEKHG5;PLEKHG5	NM_198681;NM_001042663;NM_020631	Body;Body;TSS1500	chr1:6550083-6551115	S_Shelf
cg01102854	0.82569802586974	-0.19152615841817	0.04533986667861	2.39755966576771e-05	0.0210279805596438	61702487	CRTCCAAAACCCTACATTTCAACCCCAACTCTACCAAATACCAATACTAC			II			GCAAAGGCAAAGGAAAGAGGAGCCTAAACTCAGTGATGTTATGTGATTTTTCCAAGATCA[CG]CAGCATTGGCACTTGGCAGAGCTGGGGCTGAAATGCAGGGCCCTGGACGCTCCCGCATCC	37	11	63605717	CGCAGCATTGGCACTTGGCAGAGCTGGGGCTGAAATGCAGGGCCCTGGAC	11	63362293	F					MARK2;MARK2;MARK2;MARK2	NM_001039469;NM_001163297;NM_001163296;NM_004954	TSS1500;TSS1500;TSS1500;TSS1500	chr11:63606114-63607474	N_Shore
cg08867707	0.77557218682421	-0.254154216462654	0.0601789326783591	2.4074160170251e-05	0.0210589339243848	62667372	RTCAAATTTTAAAATTCCAACCATCCCCTCAAACCCTAAATAAAAAATTC			II			AAGGCGCCGCCGTCAGATTTTAAAGTTCCAGCCATCCCCTCAGGCCCTGAGTGAGAAGTT[CG]CCCGATTCCCCGCGGTTCCCGCCTCCATTTCCCACTAAGGAGCAGTTACTCAGGCTCCAA	37	8	1923115	TCAGATTTTAAAGTTCCAGCCATCCCCTCAGGCCCTGAGTGAGAAGTTCG	8	1910522	R					KBTBD11	NM_014867	5'UTR	chr8:1921559-1922872	S_Shore				8:1910436-1910544			TRUE
cg07582157	1.26677982697058	0.23647811115595	0.0559975564303472	2.41063596695401e-05	0.0210589339243848	37627321	CTAACTTAATAAACAAATTAATCAAAAACTAAACCTCRAAAAATTTCCTC			II			TCTTTTTTCTCCTGGCTTAATGGACAAATTGGTCAAGGGCTGGGCCTCGGAAAGTTTCCT[CG]AACTTCTCCAAAGGGTCGGAGAAAAGAAGGAGAGAGCTGGCCCGGCAGGAGGGAGGAGGA	37	16	55514269	CGAGGAAACTTTCCGAGGCCCAGCCCTTGACCAATTTGTCCATTAAGCCA	16	54071770	R					MMP2;MMP2	NM_001127891;NM_004530	TSS1500;Body	chr16:55513220-55513526	S_Shore				16:54071288-54071970			TRUE
cg10258385	1.33693039959928	0.290376239621392	0.0687844600832033	2.42640607481803e-05	0.021104615652786	56674387	ACCAAAACCTAAACTAAAACCTAAAAACCCRAAAACCAAACAAATAAAAC			II			GAACTTAACACCTCCGGATCTCTCCCACTAACCGGACCTCACCCCCACCTCCGGGTCTCC[CG]CCTCACCTGTCTGGCCTTCGGGCTCCCAGGCTCCAGCTCAGGTCCTGGCCACCCCCGCCC	37	11	17410380	CCAGGACCTGAGCTGGAGCCTGGGAGCCCGAAGGCCAGACAGGTGAGGCG	11	17366956	F	rs61880301				KCNJ11;KCNJ11	NM_000525;NM_001166290	TSS200;5'UTR	chr11:17410436-17411287	N_Shore					11:17410124-17411995	Promoter_Associated
cg03329539	0.771518893440454	-0.259394118249414	0.0614467388500887	2.42739614011445e-05	0.021104615652786	65797378	AACTTTCAAAAATAAACTAAAACAATCAAAAATAAAACTTTAATCATCTC			II			CAGACATCCATGGGTAGAGACCCAGAAGCACGCAGACCCCAGCCCCTCTTTCCACCCAGA[CG]AGATGACCAAAGCCCCATCCCTGACTGTCTCAGCTTACCCCTGAAAGCCTGCACTTTCCC	37	2	233283329	GCTTTCAGGGGTAAGCTGAGACAGTCAGGGATGGGGCTTTGGTCATCTCG	2	232991573	F								chr2:233283397-233285959	N_Shore
cg13420159	0.812035646491544	-0.208211040163891	0.0493252615488632	2.43021687179601e-05	0.021104615652786	48679469	CTATAACTATATCCTCTCCATAAATAAAATCRACCAAAACCTTCCCTTCC			II			ATCGTCCCGGCCTGTGGCTGTGTCCTCTCCATGGGTGGGATCGGCCAGGGCCTTCCCTTC[CG]CCCATCCCGCAGGCAGTCGCTGCTGCCCGGCGCCCATGGAGAGTAAAGAAAGGGCTAAGA	37	7	36007968	TGTGGCTGTGTCCTCTCCATGGGTGGGATCGGCCAGGGCCTTCCCTTCCG	7	35974493	R								chr7:36007011-36008154	Island				7:35973551-35974632
cg12151150	0.783722931037972	-0.243699725382042	0.0577520334962706	2.44562445083085e-05	0.0211667200860693	47684350	TCCTTTTTTACTTCATAATCAACATTAATCAAAACAAAACRAAACRCCTC			II			ACCACCCCCCCTCCTTTTTTGCTTCATAGTCAACATTGATCAAGGCAGAACGGAGCGCCT[CG]TCTCCTGGAAGGGCTGGGCAGACTCAGGAGAACAGCACATTTCAGTATATGGAAATGATC	37	2	60795541	CGAGGCGCTCCGTTCTGCCTTGATCAATGTTGACTATGAAGCAAAAAAGG	2	60649045	R												TRUE
cg04901622	0.762154391463209	-0.271606130350049	0.0643671850917547	2.44696419527957e-05	0.0211667200860693	57619420	ATACCACTATTCCCTCTCAATAACTAAAATATACAACTAACTACAACATC			II			TTAAGACCAGTCTTATATTAAAGCATACATTAGGTTTTTACTAAAGCCCTGGTTTCACTG[CG]ATGCTGCAGTCAGTTGTATACCTCAGCCACTGAGAGGGAATAGTGGCATAGATCTGGGGT	37	4	47944534	TGCCACTATTCCCTCTCAGTGGCTGAGGTATACAACTGACTGCAGCATCG	4	47639291	F					CNGA1;CNGA1	NM_000087;NM_001142564	Body;Body
cg08867549	0.784893443917974	-0.242207310645148	0.0574076557306774	2.45304667566559e-05	0.0211778096171552	58703486	ATTACRTAATCATAAAACATCCCAAAAATAAACTAAAACAATAAAATACC			II			ATCTCCAGAATATTGCGTGGTCATAAAACATCCCAGAAGTGGGCTGGAGCAATGAGATGC[CG]AAAAGCAGGCCTGGCTGGCTGCCCTGCACCCACCCTGGAGGGGACCGGCTGGGGAAGGTG	37	17	29888620	CGGCATCTCATTGCTCCAGCCCACTTCTGGGATGTTTTATGACCACGCAA	17	26912733	R								chr17:29885900-29887377	S_Shore		RDMR
cg00668337	0.773274556390536	-0.257121110545803	0.0609521644852196	2.46033101430898e-05	0.0211978000118906	62771457	AATTCCCATAAAACAAAACTAAAAAACCCCCAAATTCCTAAATCTACCCC			II			GAAGGGGCTTTGCTGGGATAAAGACGGAGGCGGTGGGGGAAGGAAAGGCAGAGATGGGGG[CG]GGGTAGACCTAGGAACTTGGGGGTTTCCCAGTCCTGCCTCATGGGAATCCCAGAGTTTGA	37	11	64491331	ATTCCCATGAGGCAGGACTGGGAAACCCCCAAGTTCCTAGGTCTACCCCG	11	64247907	F					NRXN2;NRXN2	NM_138732;NM_015080	TSS1500;TSS1500	chr11:64490493-64491146	S_Shore					11:64490537-64492146	Unclassified
cg25102349	0.795312417102923	-0.229020264035281	0.0542978182097189	2.46638538973221e-05	0.0211978000118906	22673334	CTTTATTAATAAAAACCACACAAACTAAATATATCAAACTTCCCAAATTC			II			TTAAGTATTTTCTTTATTGATGGGAACCACACAGACTAAATGTATCAGACTTCCCAAGTT[CG]TAGGTCACATACCTATAACAGAACTCTTTTCCTGGGTTTTGTGACATTTCTAATTGTTGT	37	1	200640259	TTTATTGATGGGAACCACACAGACTAAATGTATCAGACTTCCCAAGTTCG	1	198906882	R					DDX59	NM_001031725	TSS1500	chr1:200638546-200639384	S_Shore					1:200640155-200640325	Promoter_Associated
cg03744522	1.32377354566003	0.280486404865017	0.0665152957624864	2.47715865749898e-05	0.0211978000118906	15780376	CTAAAAACTCCCCTTCTCTCAAAAATATAACCCAAAAACCCCATTCTACA	51718398	CTAAAAACTCCCCTTCTCTCGAAAATATAACCCAAAAACCCCATTCTACG	I	A	Red	CGCGGGCATGGCCTGGGAGCTCCCCTTCTCTCGGGGGTGTGGCCCAGAGGCCCCATTCTG[CG]GGGGTGGGTAACCTGGGAGCCCCCTTCTCCCGGGGACGTGACCTGTGAGCTCCACTTCTT	37	1	3816447	CTGGGAGCTCCCCTTCTCTCGGGGGTGTGGCCCAGAGGCCCCATTCTGCG	1	3806307	R					C1orf174;LOC100133612	NM_207356;NR_024455	Body;TSS1500	chr1:3816356-3818084	Island					1:3815885-3816534	NonGene_Associated
cg05216501	1.28802606940836	0.253110867701211	0.0600259933067046	2.47916938983517e-05	0.0211978000118906	42704457	TAAACCATAACACATAATAAATACTTAATACATAATCRCTAACRAAAATC			II			GCCCGCTCCTGCTCTGGAGGGCGCCGCGGGTGAGGCGGGGAGTACCCCTGACCCGCAGCC[CG]ATCCCCGTCAGCGACTATGTATTAAGCACCTACTATGTGCCATGGCCCAAGCCTGGCCCT	37	19	35632564	GGGCCATGGCACATAGTAGGTGCTTAATACATAGTCGCTGACGGGGATCG	19	40324404	F					FXYD1;FXYD1	NM_005031;NM_021902	Body;Body	chr19:35632356-35632572	Island				19:40324124-40324574	19:35631952-35634147	Unclassified
cg07661899	0.765525634971425	-0.267192576566039	0.0633673106438404	2.48048473678875e-05	0.0211978000118906	14726336	AAACAAACCCAAAAAAACCATAAAAATAATACTCAAACTTCRAAATTACC			II			CTGAGGAAGGAGAGCAGACCCAGGAGAGCCATGAAGGTAGTACTCAGGCTTCGGGGTTGC[CG]CGGGGGGAGGGTGCAGCCCTTGGGTAGAGAGCCCAAGTTGCAGGGCTGGAAAGAGGGCTA	37	12	53443057	AGCAGACCCAGGAGAGCCATGAAGGTAGTACTCAGGCTTCGGGGTTGCCG	12	51729324	R					TENC1;TENC1;TENC1	NM_170754;NM_198316;NM_015319	TSS1500;5'UTR;Body	chr12:53441384-53441706	S_Shore			TRUE		12:53441876-53443325	Promoter_Associated
cg20169185	0.873746635890037	-0.134964835638912	0.0320107777774923	2.48419226723806e-05	0.0211978000118906	26801411	TCTCTATATCACATTTTAATAATTCTCAAAATATTTCAAACTTACTAAAC			II			CTTACTTCATGTCTCTGTGTCACATTTTGGTAATTCTCAAAATATTTCAAACTTGCTAGG[CG]CAGTGGCTCATGCCTGCAATCTCAGCACTCGGGAGGCCAAGGCAGGTGAATCACCTGAGG	37	20	44261389	CGCCTAGCAAGTTTGAAATATTTTGAGAATTACCAAAATGTGACACAGAG	20	43694803	R					WFDC9	NM_147198	TSS1500
cg08166600	1.2701166031353	0.23910870974826	0.0567226776763045	2.49337138654715e-05	0.0212350525268174	32738332	TCCATAAAAAATAAACAAACRTTTCCCATTTAAAAAACAAAAACTCCATC			II			TTTATAAATTTATTTTGAAATGAATAAACCAGAGGAGCTGCAGTTTTGTTTTTGACCACA[CG]ATGGAGCCTTTGCCTCTTAAATGGGAAACGTTTGCCCATCTTTCATGGAAAGCCAAAAGG	37	1	165083715	CCATGAAAGATGGGCAAACGTTTCCCATTTAAGAGGCAAAGGCTCCATCG	1	163350339	F	rs76048232							chr1:165086756-165087026	N_Shelf					1:165083136-165083885	Unclassified
cg04074481	0.830809088394157	-0.185355247711467	0.0439871414482829	2.5105325026531e-05	0.0213400099975037	54734391	TCTCCCTTTTTTTAATCACCCAATAAACAAAAATTCCAAATACATCCTTC			II			ACTCACCCTCTTCTCCCTTTTTTTGGTCACCCAATAAGCAGAAATTCCAGATGCATCCTT[CG]GGGTGGTTGGGAGCAAAGGATCCCCAGGGTGCACTGTGCCCTGGGCTGAGGTATCTCTGA	37	12	4917740	CTCCCTTTTTTTGGTCACCCAATAAGCAGAAATTCCAGATGCATCCTTCG	12	4788001	R					KCNA6	NM_002235	TSS1500	chr12:4918273-4919657	N_Shore
cg08532914	0.777984662572201	-0.251048468915546	0.0595838225782197	2.51592563039749e-05	0.0213447259828107	64646405	AAAACTCRAAAAATTCCCAATCTTCCCAAAAATACTCTTACATAAACTCC			II			ATTCACAGATTAAAGCTCGGAAGGTTCCCAGTCTTCCCAAAGGTACTCTTACATAGACTC[CG]TTTTAGTCCATCAGTAGTCTCGGACTAGGAAAAGAGAAATCCTGAGAAAGACTGTAAATA	37	3	11763045	CGGAGTCTATGTAAGAGTACCTTTGGGAAGACTGGGAACCTTCCGAGCTT	3	11738045	R					VGLL4	NM_014667	TSS1500	chr3:11760638-11762078	S_Shore					3:11762853-11763054	Unclassified_Cell_type_specific
cg20366397	0.773041624267217	-0.257422384150767	0.0611144268622878	2.52965199256661e-05	0.0213515648245123	15724315	CAATAACTATCRTCTACCAATACCTATTCTTAATCATTATCCAAACCAAC			II			GTCACATGTGTGGTTCCCATTATGTTTATTTTGGACAGGGCTGCCCTACAGCGTGAGATG[CG]CTGGTTTGGATAATGATCAAGAACAGGCATTGGCAGACGACAGCCACTGGGTCAAATCTG	37	3	59759843	CGCTGGTTTGGATAATGATCAAGAACAGGCATTGGCAGACGACAGCCACT	3	59734883	F					FHIT;FHIT	NM_001166243;NM_002012	Body;Body					TRUE
cg01047476	0.791077375650352	-0.234359495960179	0.0556591424310661	2.54670852423144e-05	0.0213515648245123	60746404	ATAAATTAAATTCAAAACRCCCACRTACAATACCTTATCTATCCTACCCC			II			ATGTGTTTACGATAAGTTAGGTTCAAAGCGCCCACGTGCAGTGCCTTATCTATCCTGCCC[CG]GCCTTTCCTCTAAGGAGTCCAAAGGATAAAGCCTGGTTATAAAAGGCCACAGCCAACCTG	37	10	118380396	CGGGGCAGGATAGATAAGGCACTGCACGTGGGCGCTTTGAACCTAACTTA	10	118370386	R		rs12412456			PNLIPRP2	NM_005396	TSS200
cg07868917	0.813094393950247	-0.206908070454213	0.0491413671947741	2.54844139284671e-05	0.0213515648245123	20694321	AACCTAAAAAATTAACATTTATTCATTCAAATATAATTTATTAAACTAAC			II			CGATCAGATGAAACCTGAGGAATTGACATTTATTCATTCAGGTATAGTTTATTGGGCTAA[CG]CCTTTTTCAGACAGGGTCTTGCTCTGTCTCCCAGCTGGAGTGCAGTGACACAATCACAGC	37	19	36023054	ACCTGAGGAATTGACATTTATTCATTCAGGTATAGTTTATTGGGCTAACG	19	40714894	R					GAPDHS	NM_014364	TSS1500	chr19:36024182-36024803	N_Shore
cg24028634	1.24731382096313	0.220992295792959	0.0524873549858152	2.54928909442231e-05	0.0213515648245123	10804455	ACCTACATCACAAACTACATAATCAAAATAACAAAATAACCACAAACTCA	54671364	GCCTACATCACGAACTACATAATCGAAATAACGAAATAACCACAAACTCG	I	A	Red	GCAGATGATGACGCCTGCATCACGGACTGCATGGTCGGGATGGCGGAGTGACCACAGGCT[CG]GGAAGTGACTTGGGACGGTCACTGTGGCTGAGTTAGCAGTTGGCTGCTTGTTGTTTTCTT	37	13	113584107	GCCTGCATCACGGACTGCATGGTCGGGATGGCGGAGTGACCACAGGCTCG	13	112632108	R													13:112632070-112632181
cg22610655	1.26662766543906	0.236357987147349	0.0561547114906376	2.56446665733989e-05	0.0213515648245123	20676364	CACCTTATAAATCCTTTAAAAATAACAACACCCATAATTATAAATAAACC			II			CACTCACGCAGGAGTTGTTTTGTTTTTTTTGTTGGTAGAGGTGCCGGTTTCCCATCCCCA[CG]GCTTATTTACAATTATGGGTGTTGTTATTTTTAAAGGATTCACAAGGTGACTAACTCTCT	37	20	20346426	CGGCTTATTTACAATTATGGGTGTTGTTATTTTTAAAGGATTCACAAGGT	20	20294426	F								chr20:20344400-20350605	Island
cg01196592	0.751126641127086	-0.286181011438322	0.0679944775982956	2.56632709434435e-05	0.0213515648245123	56808407	AATAATAACAACTACRACAAAAACRAAACTAACACTACAACTAACTCCTC			II			TCTAGCTCATGCCTGGCCGCTGGCGGAGGCTCTCTCCTGGCTCCATGGCGGAGGCCAGAG[CG]AGGAGCCAGTTGTAGTGCTAGCTCCGCCTTTGTCGCAGCTGCCACTACTGCCACCGGGAA	37	13	23472283	GTAGTGGCAGCTGCGACAAAGGCGGAGCTAGCACTACAACTGGCTCCTCG	13	22370283	F								chr13:23471763-23471969	S_Shore				13:22369764-22370284
cg21800193	0.773499616556592	-0.256830104694295	0.0610234105315348	2.56827800531045e-05	0.0213515648245123	45782331	ATAAAACAATACCTATAAAATACTCAAACAATACCTAACATAAAATTAAC			II			GTAATAAGTAGATGAGACAATGCCTGTAAGATGCTCAGACAGTACCTGGCATAAAGTTGG[CG]ATTATTTTTCTGATTTCATTCAACTCCTTGATGTTGGCTCTGTTGCTGTCTCCCTGGGGC	37	6	32186793	CGCCAACTTTATGCCAGGTACTGTCTGAGCATCTTACAGGCATTGTCTCA	6	32294771	R					NOTCH4	NM_004557	Body
cg08473090	1.31986059910062	0.277526124279541	0.0659425621856584	2.56953373268809e-05	0.0213515648245123	40749428	CCTACATTTAAACAATTCCCACCCTACAACTAACTAAAAAAAACTCCTCA	69722367	CCTACGTTTAAACAATTCCCGCCCTACGACTAACTAAAAAAAACTCCTCG	I	C	Grn	ATCAGTGCCAAAGGTGCTGGGGGTCGGGCCCAGCGCCCGGCGCGGCTGGAATGGGGGCGG[CG]AGGAGCTCCTCCTAGCCAGCCGCAGGGCGGGAACTGCCCAAACGCAGGTCGCAGCCTCAC	37	17	43861104	CCTGCGTTTGGGCAGTTCCCGCCCTGCGGCTGGCTAGGAGGAGCTCCTCG	17	41216867	F	rs62057073	rs35853145			CRHR1;CRHR1;CRHR1;CRHR1	NM_004382;NM_001145148;NM_001145146;NM_001145147	TSS1500;TSS1500;TSS1500;TSS1500	chr17:43860684-43862928	Island		DMR		17:41216493-41218764			TRUE
cg17494438	0.797088917314603	-0.226789041402786	0.0539013817258253	2.58233066822156e-05	0.0213515648245123	20723339	ATAACTCACAATATATACATACAAAATCTTTAAATAAAACACTACATATC			II			ATGGTCCCAAAGTGGCTCACAATGTGTACATGCAGAATCTTTAAGTAAAACACTGCATGT[CG]AACTGAATCCTAAAAAAGGGCTGACAGTTCACCAAATTAATAAAAGATTGACAACCTAAT	37	10	50600744	CGACATGCAGTGTTTTACTTAAAGATTCTGCATGTACACATTGTGAGCCA	10	50270750	R					DRGX	NM_001080520	TSS1500	chr10:50602989-50606783	N_Shelf
cg21446000	0.789805018217332	-0.235969176367382	0.056084510245057	2.58341793520911e-05	0.0213515648245123	28655352	AATAAATACTATCAAAAATATATTTCTTTAACAAATAAACRACTTTCCTC			II			TTTTCTCTGTTTGCTTAGCTGGCATTCAGTAGTCTGCACATCAACAGGAAAGAAAAAATG[CG]AGGAAAGTCGTTTATCTGCTAAAGAAACACATTCCTGATAGTATTCACCTGCTAAAAATC	37	4	115641974	GTGAATACTATCAGGAATGTGTTTCTTTAGCAGATAAACGACTTTCCTCG	4	115861423	F												TRUE
cg16402415	0.743864105573422	-0.295896914631446	0.0703297208272847	2.5846140907837e-05	0.0213515648245123	51683434	TAAAAAATTTCTTCTTAATAACTTCCAATTTTATAACTAAAACTTTTCCC			II			AAGAGAATGATTTGAAGATGGCTTATGACTGATATTAGTTCAGAGTATACTTTCATTGTA[CG]GGAAAAGCTTCAGTTACAAAACTGGAAGTTACCAAGAAGAAATTCCTCATGCAACTAGGA	37	15	57021851	CGGGAAAAGCTTCAGTTACAAAACTGGAAGTTACCAAGAAGAAATTCCTC	15	54809143	F					ZNF280D;ZNF280D;ZNF280D	NM_001002844;NM_001002843;NM_017661	5'UTR;5'UTR;5'UTR	chr15:57025347-57026150	N_Shelf
cg27063932	0.766137078670006	-0.266394171374589	0.0633262079125186	2.59130154720566e-05	0.0213515648245123	63632381	ATAAATAATATACCAAAAAATAAAATCCTCAAACTTACACTCACCTCACC			II			TTCAAAACTGAAAAGTCCCTTAGCAGTTGTCCCATGCTTTGAATTGCTTTTTAAGCATTA[CG]GTGAGGTGAGTGTAAGCCTGAGGATCTTACTTTCTGGTATACCATTTATTACAACAGATT	37	15	22872668	CGGTGAGGTGAGTGTAAGCCTGAGGATCTTACTTTCTGGTATACCATTTA	15	20424109	F					TUBGCP5;TUBGCP5	NM_001102610;NM_052903	3'UTR;Body
cg17445044	1.22256320237601	0.200949640315612	0.0477701152250004	2.59244432371242e-05	0.0213515648245123	39638416	TCAAATATTACCRAATAACTAAAACTAACCACAAAACCTTAAAAAATCRC			II			ATTTCATACTTTTTGTATATCAGAAAGGATTTCTTTTTGGAAAGAAACAGTAGCTCAAGA[CG]CGATTTTTCAAGGTTCTGTGGCCAGTCTCAGTCACTCGGCAACATCTGAGCCAAGGCAGA	37	13	52979882	CGCGATTTTTCAAGGTTCTGTGGCCAGTCTCAGTCACTCGGCAACATCTG	13	51877883	F					THSD1;THSD1	NM_018676;NM_199263	5'UTR;5'UTR	chr13:52979999-52980586	N_Shore		DMR			13:52979709-52979887	Unclassified_Cell_type_specific	TRUE
cg11593799	0.762575773855058	-0.271053399890376	0.0644354674265248	2.59256300073618e-05	0.0213515648245123	30728476	ATAATACTTATATAATATCACAATACRTCTTATACCTCTCATCTAATTCC			II			GCTTTCTCTTTGTGGTGCTTATGTGGTGTCACAATGCGTCTTGTGCCTCTCATCTGATTC[CG]CTACACGGTGCAAGTTACGCCAGACCAGAAACTGAACCGACGCTGAAAGTATCAGGCCTT	37	7	157593888	TGGTGCTTATGTGGTGTCACAATGCGTCTTGTGCCTCTCATCTGATTCCG	7	157286649	R		rs75853936			PTPRN2;PTPRN2;PTPRN2	NM_002847;NM_130842;NM_130843	Body;Body;Body	chr7:157593887-157594128	Island				7:157286649-157286889
cg18603838	0.772759790756506	-0.25778702803205	0.0612824589235675	2.59311826895647e-05	0.0213515648245123	27636324	ACTCTACTTTTTAATCCTTACAACRACTCAAAAATAACAATAAACATTAC			II			CATGCAATAACACTCTACTTTTTAATCCTTACAGCGACTCAGAGATAACAATAGACATTA[CG]ATCCTCATTCTACTCACAAAGAAAACAAGGCTTGGAGAAGGTTAGGGATTGGTCTAAAGA	37	5	35137278	CTCTACTTTTTAATCCTTACAGCGACTCAGAGATAACAATAGACATTACG	5	35173035	R					PRLR	NM_000949	5'UTR					TRUE
cg05954120	0.732628520941621	-0.311116498270976	0.0739721948957365	2.60094278475842e-05	0.0213515648245123	47684478	AAAAAAAAATAAACAACTAAAATAAAAACACCCTTTCRACATCAAATACC			II			GGCTGACTGAGTTCACAGCTGCCAGGGCCTGTGTCCCTTGACTCACCCTCTCCTGTTGGA[CG]GCATTTGATGTCGAAAGGGTGCCTCCATTTCAGCTGCTCACTTCCTTCCCTCCTCCCTCT	37	1	156254757	CGGCATTTGATGTCGAAAGGGTGCCTCCATTTCAGCTGCTCACTTCCTTC	1	154521381	F					TMEM79;TMEM79	NR_026678;NM_032323	Body;5'UTR
cg22377064	0.782296842914575	-0.245521015944682	0.0583765281432897	2.60140248861118e-05	0.0213515648245123	11714353	TTCTTAAACTTAATATTATATCCTCTAAACCCTATAACCTTAAACAAATC			II			TGCGGTGGTGTCACGCCCTCGCACCGCGGGTGGAGAAGCGTGTCTTTCAGACAGACCAAG[CG]ATTTGCTCAAGGTCACAGGGCTCAGAGGACACAATATTAAGCCCAAGAAGCTCACAGCGT	37	12	131443486	TCTTGGGCTTAATATTGTGTCCTCTGAGCCCTGTGACCTTGAGCAAATCG	12	130009439	F					GPR133	NM_198827	Body						12:130009319-130009440
cg06258851	0.778515164194129	-0.250366809164164	0.0595375886951213	2.6086414730786e-05	0.0213515648245123	10750372	TCTCTACTACACTAAAATATAAACCAACATAATTTATCACCAAAACTAAC			II			CGTTTGAGGAATCTCTGCTACACTGGAGTGTAAACCAGCATAATTTGTCACCAGAGCTAG[CG]CCAATTAAATTGATTGCGTCGGACTGAACTCTGGGACCCCTAATGCAAGCACTAAGGGAA	37	2	60352976	CTCTGCTACACTGGAGTGTAAACCAGCATAATTTGTCACCAGAGCTAGCG	2	60206480	R												TRUE
cg06946901	0.774695831651004	-0.255284801956402	0.0607129641662468	2.61333481509363e-05	0.0213515648245123	74739361	TATAAAAAACRATTCCTCCCACTTTACCRAAAAAAACACAAAAACTAAAC			II			CCCGAGTCCTGTGTGGAAGGCGATTCCTCCCACTTTACCGGGGAGGACACAGAGGCTGAG[CG]TGGTCACGGCCGGAGCCCCAGCGCAGCATCTGAGCTGCAGGCTGGCCGCCCCCCACCCCG	37	8	142349853	CGCTCAGCCTCTGTGTCCTCCCCGGTAAAGTGGGAGGAATCGCCTTCCAC	8	142419035	R					LOC731779	NR_024441	TSS1500
ch.4.11576235F	1.30499452894253	0.266198848384668	0.0633160276735606	2.61904680983749e-05	0.0213515648245123	15619459	GCCCCCATAACCACTATAAACACTTACAATCTTCATCACTAAAAACTACT			II			TAGCTTTGTCTGTGGGCTCTGGAGAGCTCCCTTTGCTGGGCTTGGAGCCCGTGGGGACTA[CA]GCAGTCTCCAGTGATGAAGACTGCAAGTGTCCACAGTGGCTATGGGGGCTGCTGGTATCT	36	4	11967137	CAGCAGTCTCCAGTGATGAAGACTGCAAGTGTCCACAGTGGCTATGGGGG	4	11576235	F
cg20121753	0.769359495935854	-0.262196933751446	0.0623714452229744	2.62473623181547e-05	0.0213515648245123	33600387	AAAAATAACCAACTAAAACATAAAATTTAATATAAACTTCCCACCRCCCC			II			CTTGGAAGGTAAGAGGTGACCAGCTAAGGCATGGGGTTTGGTGTGGGCTTCCCACCGCCC[CG]AGGCTCCTAAGTCCAAAGGCATGGGAAGGTGCTGCCCCCTGGTGACGACATGAGGTAATC	37	7	37221742	CGGGGCGGTGGGAAGCCCACACCAAACCCCATGCCTTAGCTGGTCACCTC	7	37188267	R					ELMO1	NM_014800	Body					TRUE		7:37220804-37222620	Promoter_Associated	TRUE
cg01566342	0.786135776575743	-0.24062575773637	0.0572500157643397	2.63320456068694e-05	0.0213515648245123	52732510	TTCCTTTCCRATAATATCTTCTATAATCTAATAAACCCATAAAATCAACC			II			TGATCTTATCTTTCCTTTCCGGTGATGTCTTCTATAATCTAATGAGCCCATAGAATCAGC[CG]GTGACCAGGAGAGGTGGGGGGACAGAAGAGGTCTGAGCCTAAGGCTAACACTGAGTTAGC	37	5	151774043	CGGCTGATTCTATGGGCTCATTAGATTATAGAAGACATCACCGGAAAGGA	5	151754236	R					NMUR2	NM_020167	Body
cg13126652	0.876178808526817	-0.13218508955241	0.0314505543463697	2.63459459975968e-05	0.0213515648245123	42685320	AAAAAAAAACAAATAAACATAACAAATACAAACAAATCATAAAAAACCCC			II			TGAAAATGATTAGGAAGAAGCAAATGGACATGGCAAGTGCAGACAAGTCATGAGAGACCC[CG]ACTACTCCTCAGCCACATCGCACCAACAATTCTCTTCAGGTCTAGGATGGCAGTCACTAT	37	8	105368434	CGGGGTCTCTCATGACTTGTCTGCACTTGCCATGTCCATTTGCTTCTTCC	8	105437610	R					TM7SF4	NM_030788	3'UTR
cg13534791	0.756126264352197	-0.279546900409395	0.0665128300783408	2.63514801299713e-05	0.0213515648245123	45757495	AATAAAAATAATATCACCAAATTTCCTAAACTCTAAAAACAACTACTACC			II			TAAGGGGGATATGGGGCTTCTCTGGGGCCAACTGACCCATGCCCTAGCCTGCAGACACTG[CG]GCAGCAGCTGCTTCCAGAGTCCAGGAAATCTGGTGACACTATTCTTATTCGTGGTTTGGC	37	9	35042344	CGGCAGCAGCTGCTTCCAGAGTCCAGGAAATCTGGTGACACTATTCTTAT	9	35032344	F					C9orf131;C9orf131;C9orf131;C9orf131	NM_203299;NM_001040411;NM_001040410;NM_001040412	1stExon;Body;1stExon;Body
cg03667405	0.764290854469253	-0.268806862696225	0.0639608142875055	2.63772844985022e-05	0.0213515648245123	15660347	AAAAATCAATTCAACTAAAAACATAAAATAATCCACATACACCTACCCCA	55611311	AAAAATCAATTCGACTAAAAACGTAAAATAATCCGCGTACACCTACCCCG	I	C	Grn	AAAGCCTGGCATCCACTCGGGTGGGAGGCAGTTGTTCTGAACCAGGGAGGCTGCGCCCTG[CG]GGGCAGGTGCACGCGGACCACCCCACGCCTTCAGCCGAATTGACTTCCACAGAAGGGGGC	37	6	170471682	CGGGGCAGGTGCACGCGGACCACCCCACGCCTTCAGCCGAATTGACTTCC	6	170313607	F	rs7749609							chr6:170474406-170475553	N_Shelf				6:170313564-170313645
cg01364862	0.838112391353775	-0.176603068932553	0.042027987142426	2.64526333797477e-05	0.0213733401864643	34652431	ACTTCCCCATCTATCCTATTATTAACTATTAACCAATAACTATTATATAC			II			ATCTGCTTTCTGGCAGACCCAACACAACCCTGAATACAAGGGAGCTGGTCTGTCATACCT[CG]TACATAACAGTCACTGGCTAATAGCTAACAATAGGACAGATGGGGAAGTTGGGGGGTGGC	37	3	159364474	CTTCCCCATCTGTCCTATTGTTAGCTATTAGCCAGTGACTGTTATGTACG	3	160847168	F					SCHIP1	NM_014575	Body					TRUE
cg03551456	1.25560642957253	0.227618666689762	0.0541980722118212	2.67203037088715e-05	0.021550144760888	15736470	AAAACCACTATACCTACTACTAAACAACACCACAAATAAATCAAAAAACA	10658370	AAAACCGCTATACCTACTACTAAACAACGCCGCGAATAAATCGAAAAACG	I	A	Red	CATGTGGCTGCTGGGGCCGCTGTGCCTGCTGCTGAGCAGCGCCGCGGGTGAGTCGGGGGG[CG]GCCGGCGAACTTCCCGCGGGGCGCGGGGCGCGGGGCGCGGGGCGCAGCGGCCGGGTGCGA	37	11	35965708	CGCCCCCCGACTCACCCGCGGCGCTGCTCAGCAGCAGGCACAGCGGCCCC	11	35922284	R					LDLRAD3	NM_174902	Body	chr11:35965642-35966454	Island				11:35921862-35923007	11:35965345-35966156	Unclassified
cg13772514	0.787760728434005	-0.238560879352751	0.0568256196697324	2.69137734064673e-05	0.0216338683425908	60625441	ACAAAAAAACAATCCCCRAAAAACCCTCAATCAAAAAATAATTCTACTCC			II			ACGCTGTCCAGAAAAACGGAGGCAACCCCGAGAGCCGCCCTGACAGCCCCAAGTGTCACG[CG]GAGCAGAATCACCTCCTGATTGAGGGCCCCTCGGGGACTGTTTCTCTGCCCTTCAGCTTG	37	9	990260	CAGAGAAACAGTCCCCGAGGGGCCCTCAATCAGGAGGTGATTCTGCTCCG	9	980260	F					DMRT3	NM_021240	Body						9:980228-980876
cg04009446	0.751744807640137	-0.285358364167433	0.0679740094664287	2.69221908606454e-05	0.0216338683425908	17721339	ATTCCAAAACTAACCATAAAAAACAAATACCAACRCTATTCRAAACCTCC			II			GGGTACCCCCGGTTCCAGGACTGACCATGGAGGGCAGGTGCCAGCGCTGTTCGGGGCCTC[CG]GTGATGGTCCCAGCTCCCTTCCCACAAAGGCCAGGTGCAGCCTTGGAATCCTCTGACACT	37	10	1443686	CGGAGGCCCCGAACAGCGCTGGCACCTGCCCTCCATGGTCAGTCCTGGAA	10	1433686	R					ADARB2	NM_018702	Body	chr10:1439621-1440014	S_Shelf				10:1433126-1434016
cg01066808	0.758880414007488	-0.27591107130235	0.0657389200959453	2.70386350322838e-05	0.0216762897580917	10759439	CATACCTTATCCTATATAAACAACTTCAATTTTTACTTTTCTAAAAACCC			II			TTTTCTTCTTCCATGCCTTATCCTATATAGACAGCTTCAATTTTTGCTTTTCTAAAGACC[CG]GGTTAAGACAATAGTATTTATGAGAATATATACCAATTTTGTAACTGTCCAACTGGTAAA	37	4	82120198	CGGGTCTTTAGAAAAGCAAAAATTGAAGCTGTCTATATAGGATAAGGCAT	4	82339222	R					PRKG2	NM_006259	Body					TRUE
cg18899064	0.833384037066886	-0.182260714164642	0.0434286673095314	2.70732515565975e-05	0.0216762897580917	64633431	AAATATATTTAAAATCAAAATATATAAAATCTAACCTCTCCTAAATAATC			II			AGGTGAAAGAAAGAACGCAGGGAGGGAAGAGAAGTTTGGCAGAGGAAATTGTGGGATGAC[CG]ACTATTCAGGAGAGGCCAGATTTCATACATTCTGATCCTAAATATACTCATATTTGTCAA	37	8	42066228	AGTATATTTAGGATCAGAATGTATGAAATCTGGCCTCTCCTGAATAGTCG	8	42185385	F					PLAT;PLAT	NM_000930;NM_033011	TSS1500;TSS1500					TRUE
cg08502159	0.792616535373385	-0.232415736251407	0.0553882049948868	2.7152249627016e-05	0.021700156604084	33670415	AACACAATAAAACATAAATCTAAACTAAAATTTCCCCTTACCRATTTTCC			II			GGGAGAGGCAGAACACAATGAGACATGGGTCTGAGCTAAAGTTTCCCCTTACCGGTTTTC[CG]GGCTCCTTGTCTCTCCATGGCTCTCCCTGACCATGCGGGCTACCTCAGGGAAGCCAGCTT	37	6	31631638	ACACAATGAGACATGGGTCTGAGCTAAAGTTTCCCCTTACCGGTTTTCCG	6	31739617	R					BAT4	NM_033177	Body	chr6:31632815-31634093	N_Shore		RDMR
cg24565205	1.31467156872892	0.273586876814509	0.0652185846420724	2.72965480818677e-05	0.0217462248128901	41701494	AACAAAAAACRATCRCTCTTTCCCCAAATCCCACTACCTTATAAAATCTC			II			GGCGGGGGTGGACGGATCCGGAAAACTTGCGTAGGCGCGGGGGGTGGGTGGATGACTTGC[CG]AGATCCCACAAGGCAGTGGGATTTGGGGAAAGAGCGACCGCTTCCTGTTGCTCGACTGCC	37	11	77705792	ACAGGAAGCGGTCGCTCTTTCCCCAAATCCCACTGCCTTGTGGGATCTCG	11	77383440	F					INTS4	NM_033547	TSS200	chr11:77705600-77706035	Island	high-CpG:77383341-77383573			11:77383186-77383683	11:77705355-77706491	Promoter_Associated
cg22294740	1.27270354141911	0.241143410615205	0.057487955475063	2.73260573596668e-05	0.0217462248128901	58683473	CAAAAACCAATAAAAACCATAAAAAAACACACAACCTAATTTAAACCACA	32616340	CGAAAACCAATAAAAACCGTAAAAAAACGCACAACCTAATTTAAACCACG	I	A	Red	GCCGGCCGGCTATTTTTGGCATCTTGGCAGCTGAGCCCCCCTCGGCATCCCCCCAGGCCC[CG]TGGCCCAAACCAGGTTGTGCGTCTCCTCACGGTTCCCACTGGCCTTCGATCCTCATTTGC	37	19	2294961	CGAAGGCCAGTGGGAACCGTGAGGAGACGCACAACCTGGTTTGGGCCACG	19	2245961	F					LINGO3	NM_001101391	5'UTR	chr19:2294886-2295101	Island				19:2245859-2246093			TRUE
cg06844984	0.775484798907187	-0.25426689822473	0.0606203603796561	2.73577721714435e-05	0.0217462248128901	14612415	AAATTAATCCATCTCAAACTAATAACACCATAATAACCCCTAAAAAATAC			II			AAGATGACCTGAGATTGGTCCATCTCAGGCTGGTGGCACCATGGTGACCCCTAGAAAGTA[CG]CGGGGCACGATCGTCCTGGGATCTGGGAGGAAGGTTTCTGCATGGTGGCTCCTCATGACG	37	16	7568053	GATTGGTCCATCTCAGGCTGGTGGCACCATGGTGACCCCTAGAAAGTACG	16	7508054	R					A2BP1;A2BP1;A2BP1;A2BP1;A2BP1;A2BP1	NM_001142334;NM_145893;NM_001142333;NM_018723;NM_145891;NM_145892	Body;Body;Body;Body;Body;Body	chr16:7568195-7568413	N_Shore
cg04507768	1.2484106980275	0.22187130076859	0.052917606767707	2.75570024378391e-05	0.0218651927976207	38709394	AACTAACATTTACACCTTTTCATAATCTTTCCCTACACAATCACTTCAAC			II			TCCTAGGTCAAGGCTGGCATTTGCACCTTTTCATGGTCTTTCCCTGCACAGTCACTTCAG[CG]GCGGCGTCGCTGGGGCTGAGGCCGGGTGACTGCGGCTAGGCATGCGGATTTAGTTCCCCG	37	4	154074121	GCTGGCATTTGCACCTTTTCATGGTCTTTCCCTGCACAGTCACTTCAGCG	4	154293571	R					TRIM2	NM_001130067	TSS200	chr4:154074383-154075045	N_Shore			TRUE	4:154293471-154294478	4:154073996-154075645	Promoter_Associated	TRUE
cg02057747	0.800427903390329	-0.22260881507321	0.0531085599175673	2.77017609410235e-05	0.0218884618302692	23796488	TATAAAAACATCACAAACCACCACAAATCACAACAATAATTTACACCCCC			II			AGTTCAGCAACTGTGGAAGCATCACAAGCCACCACAAGTCACAGCAGTGATTTGCACCCC[CG]GGGTGGGACTGGAGCAGACACTCCCAGGGAGCAGAACTTCCTGCAGGAACCTACGCAACA	37	14	69408849	CGGGGGTGCAAATCACTGCTGTGACTTGTGGTGGCTTGTGATGCTTCCAC	14	68478602	R					ACTN1;ACTN1;ACTN1	NM_001130004;NM_001102;NM_001130005	Body;Body;Body					TRUE		14:69407911-69409256	Unclassified_Cell_type_specific	TRUE
cg09087937	0.754616439087598	-0.281545686521452	0.0671766884354011	2.77578529805922e-05	0.0218884618302692	10800470	AATACAAATATCTCAAAAATCCAAAACACTTAAAAAATTTTATTAAAAAC			II			GTTCTGGAAGATGCTGTTAATTTTACTTTAAAATGAGAATCTGGTGTTACTGTATTTTAT[CG]TTTTCAATAAAACTTCTTAAGTGTTTTGGACTTTTGAGATATTTGTATTACTCCACTTAA	37	22	29185252	CGTTTTCAATAAAACTTCTTAAGTGTTTTGGACTTTTGAGATATTTGTAT	22	27515252	F					CCDC117	NM_173510	3'UTR
cg24909466	1.25390303912741	0.226261117951281	0.0539882383837586	2.77809057480649e-05	0.0218884618302692	11622311	ACAATATCAACAAAACTATACACAACCAACATAAAAAAACAAACTCAACA	26809451	ACGATATCGACAAAACTATACACGACCGACGTAAAAAAACAAACTCGACG	I	A	Red	CTCCCAAGTCCTGTTCCGGCCCTGGAAGAGCTGCTCCGGGCGCCACACTGGGATCCTGTT[CG]CCGAGCCTGCCCCTCCACGCCGGCCGTGCACAGCCCTGCCGATACCGTGGGTGCAGCTGG	37	13	110961069	CGCCGAGCCTGCCCCTCCACGCCGGCCGTGCACAGCCCTGCCGATACCGT	13	109759070	F					COL4A2	NM_001846	Body	chr13:110960924-110961143	Island		CDMR		13:109756864-109759133
cg05426961	0.785044161670384	-0.242015305877141	0.0577523518673269	2.78253857092237e-05	0.0218884618302692	45600402	TTATTCTCTAAATCAAAAAACCCAAAACRTACTAAAAAAAACATTATACC			II			ACTCGCACGTCCCCCACAGGGCCAAACACCCTTACTTTCCTCTAACCACACCCGTGCATT[CG]GCACAATGCCTTTCTTAGCACGTTCTGGGTCCCTTGATCCAGAGAACAATCTGCCTGACT	37	11	45723628	CGGCACAATGCCTTTCTTAGCACGTTCTGGGTCCCTTGATCCAGAGAACA	11	45680204	F
cg20884110	0.766639818952101	-0.265738185104306	0.0634203354033685	2.78819187036206e-05	0.0218884618302692	74609452	RATTTACTATATCTAAAAACRACTATCATCCAAAACTTTACCCAATTATC			II			ATGATATTTTCGGTTTGCTGTATCTGAAAACGGCTATCATCCAGGGCTTTGCCCAGTTGT[CG]GATCTGTGACTCTAGGGCACTGTGGTCCCCTGCGGTGGCAACCATAAGAATCTTTACTGG	37	6	152464870	GTTTGCTGTATCTGAAAACGGCTATCATCCAGGGCTTTGCCCAGTTGTCG	6	152506563	R					SYNE1;SYNE1;SYNE1;SYNE1	NM_182961;NM_133650;NM_015293;NM_033071	Body;Body;Body;Body						6:152506478-152506564
cg27052685	0.78844711903624	-0.237689940095946	0.0567365187007003	2.79737131723135e-05	0.0218884618302692	29745479	TCCTTTATTATACTACAAAAATCCCTTTTTCATAATTTACAACTATATCC			II			AATGCAAGATTGAAACAGAAAATACCTTTACCGAGGCAATCATTTGCCACGTGTGGAAAG[CG]GATACAGCTGTAAACTATGAAAAAGGGATCTTTGTAGTACAATAAAGGATGGAAAAAGAG	37	2	104669165	CCTTTATTGTACTACAAAGATCCCTTTTTCATAGTTTACAGCTGTATCCG	2	104035597	F
cg14798020	0.787448317978024	-0.238957538400372	0.0570553120701251	2.81208671427668e-05	0.0218884618302692	73634398	ATATATCATTCCCCACATCRTAATAACTTCTACTTAAAAATATAACCTAC			II			GGTTTATAAGAGTGTGTCATTCCCCACATCGTGGTGACTTCTACTTGGAAATGTGACCTG[CG]AAGGTCTCCTTGCTTATATACCTCAGCGTCTCCTGATATTAGGGTATTTTCAAATTCCTC	37	15	25320167	CGCAGGTCACATTTCCAAGTAGAAGTCACCACGATGTGGGGAATGACACA	15	22871260	R					SNORD116-11	NR_003326	TSS1500
cg12073907	0.776085708055671	-0.253492316372559	0.0605259643942443	2.81227413091445e-05	0.0218884618302692	57735305	CATCCRCTCAATCTCCTTTAAAAAAATAAACCTAATCCRACTTTACTCTC			II			TTGATTGTCCTGCCATTCCAGGCCTGCAACGAGTTCACCACCCACGTGATGAATCTCCTG[CG]AGAGCAAAGCCGGACCAGGCCCATCTCCCCAAAGGAGATTGAGCGGATGGTCAGCATCAT	37	1	164768975	ATCCGCTCAATCTCCTTTGGGGAGATGGGCCTGGTCCGGCTTTGCTCTCG	1	163035599	F					PBX1	NM_002585	Body						1:163035508-163035729
cg27554551	0.785698404607861	-0.241182269338427	0.0575898520057753	2.81510300041976e-05	0.0218884618302692	46744477	ACCAAAAATCCACCCCAAAACCTCTACAACCCTAAAAAAACAAAATAACA	54650352	ACCAAAAATCCACCCCAAAACCTCTACGACCCTAAAAAAACAAAATAACG	I	A	Red	TCCAAAGCTCTAGCTGGCCCGGGCTGGTCATGAGGACTCAGCCCTTACCAGCCCCACTCC[CG]CCATCCTGCCTCTCCAGGGCCGCAGAGGCCCTGGGGTGGACTTCTGGCATTTGTCACCTG	37	16	4421486	GCCAGAAGTCCACCCCAGGGCCTCTGCGGCCCTGGAGAGGCAGGATGGCG	16	4361487	F					VASN;CORO7	NM_138440;NM_024535	TSS1500;Body	chr16:4421642-4422240	N_Shore					16:4421216-4422699	Unclassified_Cell_type_specific
cg02538783	0.818294101030991	-0.200533470284523	0.0478876229601191	2.81938996221642e-05	0.0218884618302692	21722316	ATAAAAAACATAACAAAACTACTAAAACCAACRTCTTCCATCCTTATATC			II			AGAGTTCAACTGTAAGGAACATAACAGAGCTACTAAAGCCAACGTCTTCCATCCTTGTGT[CG]GGTCTCCAAACGTCCCCCAAAATTATCTTTAAAAGGCCAAATTTATGCTATTTTTTCCAA	37	10	35102505	TAAGGAACATAACAGAGCTACTAAAGCCAACGTCTTCCATCCTTGTGTCG	10	35142511	R					PARD3	NM_019619	Body	chr10:35103124-35105243	N_Shore		CDMR
cg10829427	1.28007087202589	0.246915445168957	0.0589641459541209	2.81979052015879e-05	0.0218884618302692	60675415	CCAACCAACRCRCTAATTAATCAACTAAAATATCAATCRAAATAATAACC			II			AGACCCGCGCTCCAGCCAGCGCGCTGATTGGTCAGCTGGAGTGTCAATCGGAATGGTGAC[CG]GGCGGGACTCAGAGCCTGAGGAGGCGGGGCTTTTCCTCCGCCCAGGAAGGAAATGCAGAA	37	3	9885775	CAGCCAGCGCGCTGATTGGTCAGCTGGAGTGTCAATCGGAATGGTGACCG	3	9860775	R	rs3846166			TRUE	RPUSD3;RPUSD3	NM_173659;NM_001142547	TSS200;TSS200	chr3:9885512-9885780	Island				3:9860068-9860816	3:9884924-9886121	Promoter_Associated
cg27642928	0.805690561034193	-0.216055529503811	0.051601456040939	2.82660203024809e-05	0.0218884618302692	62782497	CTCAAACTACACTAATCCCTCAAACRTAAACCTATCTACAAAATAAACCC			II			GACGCCGGATCCTCAGGCTGCACTGGTCCCTCAGGCGTGGGCCTGTCTGCAGAATAAACC[CG]GCTGAGCGCAAACCTCAAAATCCACGGGAACCAGGCCTCGGAGGGCCCCGAGATGTCCCC	37	10	134088195	TCAGGCTGCACTGGTCCCTCAGGCGTGGGCCTGTCTGCAGAATAAACCCG	10	133938185	R					STK32C	NM_173575	Body						10:133938015-133938271
cg14475001	1.29128614630903	0.255638734329245	0.06105566226972	2.8269281469262e-05	0.0218884618302692	52790404	CCAAATAAAAATAAACAACAAAAAACAAAAAATCACACTTCCAATAACCA	73736331	CCGAATAAAAATAAACAACGAAAAACGAAAAATCACACTTCCGATAACCG	I	C	Grn	GCGGGGTGGGGGGGGTGGGGGGGGTTGGGGGGTGGGGGGGGTTGGGGGGTGGGAGGGAGG[CG]GCCACCGGAAGTGTGACCTTTCGCTCCCCGCTGCCTATTCTCATCCGGGGTCACGTCGGT	37	5	78908220	CGGCCACCGGAAGTGTGACCTTTCGCTCCCCGCTGCCTATTCTCATCCGG	5	78943976	F					PAPD4;PAPD4;PAPD4	NM_001114394;NM_001114393;NM_173797	TSS200;TSS200;TSS200	chr5:78908219-78908691	Island				5:78943875-78944493	5:78907744-78908858	Promoter_Associated
cg01961086	0.798393295692193	-0.225153951199256	0.0537861730442965	2.83796439748407e-05	0.0218884618302692	13783301	AATAATTAATAACAAAAAAACTATCATTAATTCACTACCTAATAACCACA	71778431	AATAATTAATAACGAAAAAACTATCGTTAATTCACTACCTAATAACCGCG	I	A	Red	CGCCTTTGTCAGGGTGATTAATAGCGGGGGGACTGTCGTTAATTCACTGCCTAATGACCG[CG]GCCCGCGCGCTCCGAGTAATCGGGTGATGTATGTGGACTGTGCACACCTCGTGGCAGAGG	37	1	3086487	GGTGATTAATAGCGGGGGGACTGTCGTTAATTCACTGCCTAATGACCGCG	1	3076347	R					PRDM16;PRDM16	NM_022114;NM_199454	Body;Body					TRUE	1:3076249-3076399			TRUE
cg05184395	0.788620260000483	-0.23747036676986	0.0567297817508876	2.83924357504795e-05	0.0218884618302692	59766387	CTACTTCCATTTCAAAAATATAATAACAATTTTCCAAATTCTAAATATCC			II			GGCCTTTCCTGCTGCTTCCATTTCAAGGGTATGATGACAGTTTTCCAAGTTCTGAGTGTC[CG]AGGTCACCCGGGAGGCTGCCCGACACCGTGGCCTAGCCTTGACCAGGCTCTTACGGTCAG	37	6	169192573	CGGACACTCAGAACTTGGAAAACTGTCATCATACCCTTGAAATGGAAGCA	6	168934498	R								chr6:169195967-169196186	N_Shelf
cg07303017	0.872904032012802	-0.135929658151029	0.032477906180283	2.84794456661963e-05	0.0218884618302692	28736476	AATCAACAAAAACAAAACCCTCRTAACCTAATCACCTCTTAATACTTAAC			II			GGCATTAATCCAATCAACAAAGGCAGAGCCCTCGTGACCTAATCACCTCTTAATACTTAA[CG]AAATTAAATTTCAACATGAATTCTGGAGAAGACAAACATTCAAATCTTAGCAGTAATTAA	37	13	79974649	CGTTAAGTATTAAGAGGTGATTAGGTCACGAGGGCTCTGCCTTTGTTGAT	13	78872650	R		rs9530916			RBM26	NM_022118	Body					TRUE
cg24312537	0.754425739102287	-0.281798429604557	0.0673450157533284	2.85921289320257e-05	0.0218884618302692	24621480	ATAAAATACACTCRCTATAAACTCTAAACTAAATACATAAAAACTATTAC			II			ATGTTTCAGCTGTGAAATGCACTCGCTGTAAGCTCTAGGCTGAGTGCATGGAAACTGTTA[CG]CTTCTCATTTTATGTGATCTCCTAATTGGTATGTAGCAAAAATTTTCTAAAACTGTTTTG	37	8	38831332	TGAAATGCACTCGCTGTAAGCTCTAGGCTGAGTGCATGGAAACTGTTACG	8	38950489	R					HTRA4;PLEKHA2	NM_153692;NM_021623	TSS1500;3'UTR	chr8:38831592-38832353	N_Shore
cg09352372	1.3033841939045	0.264964108023909	0.0633237393603693	2.86074281341531e-05	0.0218884618302692	56680340	CAAAACAACCTCAAAAAAAATAACTACAAAACCCAAAATCACCTAAATCA	47716372	CGAAACAACCTCGAAAAAAATAACTACAAAACCCGAAATCGCCTAAATCG	I	C	Grn	TCCTTGCCTTGTGCCAAGAGGGCCCAAGGCAGACCTGCCAGCAGCCACGAGATGGCGCTG[CG]ATCCAGGCGACTCCGGGCCCTGCAGCCACCCTCCCCGAGGCTGCCCCGCGGAGGACCCAA	37	1	212838765	CGGGGCAGCCTCGGGGAGGGTGGCTGCAGGGCCCGGAGTCGCCTGGATCG	1	210905388	F												TRUE	1:210905375-210905567	1:212837940-212839779	Unclassified	TRUE
cg11232254	0.774684585160436	-0.255299319360192	0.0610167446286559	2.86315457653785e-05	0.0218884618302692	46764423	AAATCACACAATACAAACCCRTTCCCTACAAACACCTACCACATAACAAC			II			GTGGCAGATTCAAGTCACACAATGCAGACCCGTTCCCTGCAGGCACCTGCCACATAGCAG[CG]CCCCCAACGCCACGTCAGATGCGCCTCCCCCCACCGACCCGCTGCTCACCTGGCTTCATG	37	19	33892576	AGTCACACAATGCAGACCCGTTCCCTGCAGGCACCTGCCACATAGCAGCG	19	38584416	R					PEPD;PEPD;PEPD	NM_000285;NM_001166056;NM_001166057	Body;Body;Body	chr19:33892575-33892780	Island				19:38584416-38584609
cg23713090	0.815973499108722	-0.203373401127854	0.0486180004886399	2.87575315919275e-05	0.0218884618302692	51749382	TACTACTTTCTCCTTTCACCATTCTACTATAACCTTTAATACAATATTAC			II			TAGACTAAACCCGGCTGTTCCAGACATAGTGCTAGGGATGTAGGCAGCACTCATATTTAA[CG]CAATACTGTACCAAAGGCTACAGCAGAATGGTGAAAGGAGAAAGCAGTAAACTTGGAGTT	37	6	70996520	CGCAATACTGTACCAAAGGCTACAGCAGAATGGTGAAAGGAGAAAGCAGT	6	71053241	F					COL9A1	NM_001851	Body	chr6:70992040-70992912	S_Shelf
cg18497098	1.31259485845304	0.272005985979145	0.0650332347699357	2.88233610435951e-05	0.0218884618302692	19674435	CTCAATAATACACTCTCCAACCAACAAATAACACTATAAACTAATAAACA	58615329	CTCGATAATACACTCTCCGACCGACAAATAACGCTATAAACTAATAAACG	I	A	Red	ACCAACCAGCGGCAGCCCCGCTGCGGCGCAGGCGCCTGTGCCAGATCGCAGGGCTGGCGC[CG]CCTACCAGCTCACAGCGCCACCTGCCGGCCGGAGAGTGCACCACCGAGAAGGCGCGTGAC	37	6	83775582	CTCGGTGGTGCACTCTCCGGCCGGCAGGTGGCGCTGTGAGCTGGTAGGCG	6	83832301	F					UBE2CBP	NM_198920	TSS200	chr6:83775374-83775766	Island	high-CpG:83832172-83832316			6:83831915-83832473	6:83775115-83776229	Promoter_Associated
cg10109635	0.754255372720248	-0.28202427770649	0.0674352908770732	2.88769565528479e-05	0.0218884618302692	66763415	CTCCTAAACCAAAACCCCTATATCTAACCCTAATCTCTACRATTCTAAAC			II			GTGAGCCTTGCCTCCTGGGCCAGAGCCCCTGTGTCTGGCCCTAGTCTCTGCGATTCTGAG[CG]CAGAGGCTCCGCCAGCTGCCCAGGCCTCCCGCAGCCGTGGCAGCATGCAGTGGGGGCAGG	37	17	20203992	TCCTGGGCCAGAGCCCCTGTGTCTGGCCCTAGTCTCTGCGATTCTGAGCG	17	20144584	R					CYTSB;CYTSB	NM_001033555;NM_001033553	Body;Body					TRUE				TRUE
cg05608511	0.774283803324414	-0.255816801638004	0.0611714312954196	2.89000113810056e-05	0.0218884618302692	17710495	TAAACCCACRAACAAACAATCTCAACAATAACCAAAAAATATCACTTTAC			II			AATCTCACTTCTGAGCCCACGGGCAAGCAGTCTCAACAATAACCAAAAAATGTCACTTTA[CG]ACTGGTAGTCTGTTTCTGAAGTAAAAATATTCTCGCCAGTAATCAAAATTTGTCATGAGG	37	5	36195177	GAGCCCACGGGCAAGCAGTCTCAACAATAACCAAAAAATGTCACTTTACG	5	36230934	R					C5orf33;C5orf33	NM_001085411;NM_153013	3'UTR;3'UTR
cg20055776	0.74931760494341	-0.288592346701159	0.0690125374154656	2.89289279686855e-05	0.0218884618302692	61795403	CAAACCTAACTAACCCTACCAAAAAAATACCCACAACAACCTAACATAAC			II			GCAGGGAACCACAGGCCTAGCTGGCCCTGCCAGGGGGATACCCACAACAGCCTGACATGG[CG]CTCAATTCCCACACGCCAGCTCAAGGCTCCTGTCCATGCAGCTCAATGTTACTTGTGTGT	37	2	98273086	CGCCATGTCAGGCTGTTGTGGGTATCCCCCTGGCAGGGCCAGCTAGGCCT	2	97639518	R		rs79852251			ACTR1B	NM_005735	3'UTR
cg15812586	0.742358170303655	-0.297923442977297	0.0712470679752474	2.8952381023073e-05	0.0218884618302692	48719395	AAAACCCCTCTATAAATATTTAAAACACAATATTTCAAACCTAAACCACC			II			GTTTGGGATATAAGGCCCCTCTGTGGGTGTTTAAGGCACAATATTTCAGGCCTAAACCAC[CG]AATGACACATGCCTAAACCCAGAATCCTGTATTCTCCACCAGGACTCCAGGGTATGTGAG	37	7	139953117	CGGTGGTTTAGGCCTGAAATATTGTGCCTTAAACACCCACAGAGGGGCCT	7	139599586	R												TRUE				TRUE
cg01564705	0.77971751228313	-0.248823588635202	0.0595060335643678	2.89611320059002e-05	0.0218884618302692	68620485	TATTAAACTACATCATAATAAAAAACTTTACTCTACAAACCTTTAAAAAC			II			CGTGCCCTTCATGTTAGACTACATCATAATAGGAAGCTTTACTCTACAGACCTTTGAAGG[CG]TAAGAGACGACAGCTCTGTGGTGATCTGAGCTTGGAGTCAGAGAGGTCTCCCTGAGCAAA	37	5	9175011	CGCCTTCAAAGGTCTGTAGAGTAAAGCTTCCTATTATGATGTAGTCTAAC	5	9228011	R					SEMA5A	NM_003966	Body					TRUE
cg26691604	1.22471317529782	0.202706673967006	0.0484780624218349	2.89706424385638e-05	0.0218884618302692	49694414	ACAAACTCTCTCCCCAAAACCRACTCTCTTAAAATAAATTAAAAATCAAC			II			AAGTCATGAAGTCTATGCGCGGAGCCCTGTGCAAAATAACTCCCGCTGCTGCCTGCCCGG[CG]TTGATTCCCAATTTATTTCAAGAGAGTCGGCTTTGGGGAGAGAGTCTGCAGGGGGAGGGA	37	2	66661953	CAGACTCTCTCCCCAAAGCCGACTCTCTTGAAATAAATTGGGAATCAACG	2	66515457	F					MEIS1	NM_002398	TSS1500	chr2:66662042-66662338	N_Shore		DMR		2:66514586-66515842	2:66661452-66662205	Unclassified
cg20184247	0.78335203361	-0.244173088103374	0.0584005546746149	2.9022179828142e-05	0.0218884618302692	53755341	CRCTTTACAAACTCTCAAACACATATTACTACTCAAACTAAACAACAAAC			II			GAAACCGAGCACAGCTGGGGCTAAGCGGCCTAGTTGCCGAAAAGACTGCAGCGGCCACCG[CG]TCTGCTGCTTAGTTTGAGTAGTAACATGTGTCTGAGAGTTTGTAAAGCGGGATCCCTTCC	37	17	46672052	GCTTTACAAACTCTCAGACACATGTTACTACTCAAACTAAGCAGCAGACG	17	44027051	F	rs4395118				LOC404266;LOC404266;LOC404266;HOXB5;LOC404266;LOC404266	NR_033203;NR_033204;NR_033201;NM_002147;NR_033205;NR_033202	Body;Body;Body;TSS1500;TSS1500;Body	chr17:46673532-46674181	N_Shore				17:44026708-44027269	17:46670594-46672443	Unclassified
cg08584184	1.31381348238963	0.272933963556044	0.065285514414804	2.90714631763223e-05	0.0218884618302692	72616376	CCAAAAAAATAACAACAACACCAAACTAAAACACCAAATACAACTAAACA	36618356	CCAAAAAAATAACGACAACACCGAACTAAAACGCCGAATACGACTAAACG	I	A	Red	ATCATCGAGACGGCGGCGGTGGTGGGCTAGACGAGTTTCGCGCGGCCGCTCGCCGTCCCC[CG]CCCAGTCGTACTCGGCGCCCCAGCTCGGTGCTGCCGCCATCTTCTTGGAGGACAGGAGGA	37	2	242254765	CCAAGAAGATGGCGGCAGCACCGAGCTGGGGCGCCGAGTACGACTGGGCG	2	241903438	F					SEPT2;SEPT2;HDLBP;SEPT2;SEPT2;SEPT2;SEPT2	NM_001008491;NM_004404;NM_005336;NM_006155;NM_001008492;NM_001008491;NM_006155	1stExon;TSS1500;5'UTR;1stExon;TSS1500;5'UTR;5'UTR	chr2:242254299-242256026	Island	high-CpG:241903103-241903936			2:241902843-241904641	2:242254363-242255819	Unclassified
cg18990365	0.754742978931141	-0.281378012947711	0.0673057421658679	2.90747996929408e-05	0.0218884618302692	48679333	ATTAACATATACAACCATCTCTAACCACCTTCCAACATTAACTCATAATC			II			AGCTTCAACCTTTGGGTTTCATCTGCTTTTGAAAATCTCTTTGCCCAGACCTAGGCCTAA[CG]ATTATGAGCTAATGTTGGAAGGTGGCCAGAGATGGTTGTACATGCTAATGCCTCAGAAAC	37	2	183106125	TTAGCATGTACAACCATCTCTGGCCACCTTCCAACATTAGCTCATAATCG	2	182814370	F					PDE1A;PDE1A	NM_005019;NM_001003683	Body;Body					TRUE
cg17926678	1.29865968047202	0.261332717584377	0.0625237901643711	2.91852201665943e-05	0.0219341596740967	34751371	ATAACTATACCTCTATAATCCAAAAAACTCTTTTACRTTACACTTTCRAC			II			ACACGAGCTTAACTACAACGCCGCTAACAGCCAATCCTCGCGAGAGGAGCCGCCGGAAGT[CG]TCGAAAGTGCAACGCAAAAGAGCCTTTTGGATCATAGAGGCACAGTCACTTCCGGCAGCT	37	14	69865058	CGTCGAAAGTGCAACGCAAAAGAGCCTTTTGGATCATAGAGGCACAGTCA	14	68934811	F					SLC39A9;ERH	NM_018375;NM_004450	TSS1500;TSS200	chr14:69864713-69865073	Island				14:68934436-68934866	14:69864616-69865833	Promoter_Associated
cg08945450	0.727388782248783	-0.318294168257288	0.0761657403526974	2.92835276463066e-05	0.021957101047475	52798459	CCAAAAAACRAACTATTCRAACTACCTACAACCAAAACAACTAAAAAACC			II			GAGAGGGTGCCCCCAAGGATGAGACACAAGCTGTTGCCACATCAGCACTTTGCGCCTGGA[CG]GTCCCCCAGTTGTCCTGGCTGCAGGCAGTCCGAACAGTCCGCTTCCTGGAATATTAGCCA	37	1	11795905	CGGTCCCCCAGTTGTCCTGGCTGCAGGCAGTCCGAACAGTCCGCTTCCTG	1	11718492	F					AGTRAP;AGTRAP;AGTRAP;AGTRAP;AGTRAP	NM_001040194;NM_001040197;NM_001040195;NM_001040196;NM_020350	TSS1500;TSS1500;TSS1500;TSS1500;TSS1500	chr1:11795975-11796263	N_Shore					1:11795708-11797356	Promoter_Associated
cg14391258	0.762217503733485	-0.271523326054705	0.0649776134353766	2.93152881425396e-05	0.021957101047475	53764428	CTAACAATACTAACTACACTACTACAAATAACAATAACAATATTAAAACC			II			GCGAGTAGAATGTGCAGAGAGGGCTAAACCTTGAGTGAGAAGATGGTGAGGCAGTGAAGG[CG]GCTCTAATACTGCTACTGCTACTTGTAGTAGTGCAGCTAGTACTGCTAGTGAACAGTTAC	37	6	149200777	CGGCTCTAATACTGCTACTGCTACTTGTAGTAGTGCAGCTAGTACTGCTA	6	149242470	F					UST	NM_005715	Body	chr6:149198359-149199534	S_Shore
cg07448606	1.29739835206529	0.260360991613565	0.0623159144995679	2.93977862907413e-05	0.0219815718644465	33740480	AAAAAATTTCACTATAAACAACATAATCACAAACCTTAATTTAAATCTCA	28609481	AAAAAATTTCGCTATAAACAACGTAATCGCGAACCTTAATTTAAATCTCG	I	A	Red	GGAGGAAAGAGAGAAGGGTTTCGCTGTGGGCAACGTGGTCGCGAACCTTGGTTTGGATCT[CG]GTAGCCTCTCAGCCCGCAGGTTCCGGGTGGTGTCTGGAGCTAGCCGAAGATTCTTTGAGG	37	5	140855857	GAAGGGTTTCGCTGTGGGCAACGTGGTCGCGAACCTTGGTTTGGATCTCG	5	140836041	R					PCDHGA4;PCDHGA12;PCDHGA11;PCDHGA11;PCDHGA9;PCDHGA1;PCDHGB1;PCDHGB6;PCDHGC3;PCDHGB3;PCDHGB7;PCDHGA6;PCDHGA8;PCDHGA10;PCDHGA5;PCDHGB4;PCDHGA3;PCDHGA2;PCDHGA7;PCDHGB2;PCDHGB5;PCDHGC3;PCDHGC3	NM_018917;NM_003735;NM_032092;NM_018914;NM_018921;NM_018912;NM_018922;NM_018926;NM_032402;NM_018924;NM_018927;NM_018919;NM_032088;NM_018913;NM_018918;NM_003736;NM_018916;NM_018915;NM_018920;NM_018923;NM_018925;NM_002588;NM_032403	Body;Body;Body;Body;Body;Body;Body;Body;1stExon;Body;Body;Body;Body;Body;Body;Body;Body;Body;Body;Body;Body;1stExon;Body	chr5:140855386-140856620	Island	high-CpG:140835615-140836434	CDMR		5:140835571-140837212	5:140855855-140856079	Promoter_Associated	TRUE
cg04264075	0.770868029811582	-0.260238087629203	0.0622993441401695	2.95093136239988e-05	0.0219863977115559	10789367	ACCCTTAACATATACTCCAAACTAAAACCCAAAATTCTAAACTCCTACCC			II			CTGGGGCTTAAGGAGGAAGGAGCTGGGGGCCTGAACTCCAGGTCCTGAGGGAGGAAGAGG[CG]GGCAGGAGCTCAGAATCCTGGGCCCCAGTTTGGAGCATATGCCAAGGGCAGGCAAACAGC	37	19	51876470	CGGGCAGGAGCTCAGAATCCTGGGCCCCAGTTTGGAGCATATGCCAAGGG	19	56568282	F	rs2741235				NKG7	NM_005601	TSS1500
cg20187720	1.23797101564829	0.213473761749474	0.0511103885280114	2.95743214187016e-05	0.0219863977115559	51798490	AAAAAAAACACAACTCCTAAAAACAAAATCCACCAAATCCTCCTCCTACA	70609454	AAAAAAAACACAACTCCTAAAAACAAAATCCGCCGAATCCTCCTCCTACG	I	C	Grn	TCCCATCCAGGAGGAGGAGACACAGCTCCTAGAAACAGGATCCGCCGGGTCCTCCTCCTG[CG]CGGGTAGACGCAGAACGTTCCCACAGTCTACTTTATGCGAGCGTGGCACCCCTGCTTGAG	37	8	126444251	GGAGGAGACACAGCTCCTAGAAACAGGATCCGCCGGGTCCTCCTCCTGCG	8	126513433	R					TRIB1	NM_025195	Body	chr8:126444232-126444440	Island				8:126510528-126513615	8:126443570-126445153	NonGene_Associated	TRUE
cg13250203	0.805267723109677	-0.216580481562953	0.0518682687239259	2.97218305824742e-05	0.0219863977115559	22631314	ACACAATATAAAACTAACCCCCACAAAACTAACCTATACACAAATTCCCC			II			CAGTGGGTGCGGCACAGTATGGAACTGGCCCCCACAGAGCTAGCCTGTGCACAGGTTCCC[CG]TCTCCCTATGGGAAGGAGGAGGCACCAGGCCTGCTCCAGCTCCCTCTCCTGGATTGGGAC	37	11	1565798	CGGGGAACCTGTGCACAGGCTAGCTCTGTGGGGGCCAGTTCCATACTGTG	11	1522374	R					HCCA2	NM_053005	Body	chr11:1567940-1568907	N_Shelf
cg00519063	0.762440994991577	-0.271230157112441	0.064956871802974	2.9727718165895e-05	0.0219863977115559	45736461	TTTCTACTCTCTTCTATAAAATATTAATAACAAACCATACAACAACACAC			II			TGGGCACTGACCCCAACAACAGGCCTGGGCACAGGTCCAGCACTTAACTCAGAGGGATGC[CG]TGTGCTGCTGCATGGTCTGTTACCAACATCTCATAGAAGAGAGCAGAAACCACTTAGGAA	37	1	94373434	TTCTGCTCTCTTCTATGAGATGTTGGTAACAGACCATGCAGCAGCACACG	1	94146022	F	rs17879576				GCLM	NM_002061	Body	chr1:94374369-94375467	N_Shore
cg16406708	0.794524059043134	-0.23001201147124	0.0550870601887585	2.97427315187893e-05	0.0219863977115559	42644337	AAAAAAACTAACCTAAATCRCAAAAAAACAATTAAATTCRCTAATTCTCC			II			AGAATGGAGGGGGAAGGGCTGACCTAAATCGCAGGGAAACAATTAGGTTCGCTAATTCTC[CG]CCTCCATTACTTGGGTTTCTGATGGTCTTAAGGGGTTCTTCTCTCTTCTCCACTCCCACC	37	4	41260221	GAAGGGCTGACCTAAATCGCAGGGAAACAATTAGGTTCGCTAATTCTCCG	4	40954978	R					UCHL1	NM_004181	Body	chr4:41258759-41259867	S_Shore		RDMR
cg11082691	1.35084301851531	0.300728855716959	0.0720280701956182	2.97774180249011e-05	0.0219863977115559	16730479	AAATAATTCATACAAAAACTAATTTCCTAATTTACTACTACRAAACRATC			II			TTCGCCCAGCCCCAGCCCATCCTCCTCACTCGTATTAATGCCAACAGTGTGCTTGTAACA[CG]ATCGCCTCGCAGCAGTAAATCAGGAAACTAGTTTTTGCATGAACCACTTGAAACAGGCTT	37	13	24183666	AGTGGTTCATGCAAAAACTAGTTTCCTGATTTACTGCTGCGAGGCGATCG	13	23081666	F					TNFRSF19;TNFRSF19	NM_018647;NM_148957	Body;Body					TRUE
cg17014095	0.77223156832012	-0.258470814972171	0.061916876161068	2.98666315430296e-05	0.0219863977115559	10759463	ATACRAAAATACTATACCTTTCTTTTAATACCAATTTATAATACATATTC			II			CAAAGTCCATTGTACGAAGATACTGTACCTTTCTTTTAATGCCAGTTTATAATGCATGTT[CG]AACTTTTAACTTCACTAAGTCTATGAAGGTAAGATATACATAGTAAGAACTAAACCTGCT	37	1	114038217	CGAACATGCATTATAAACTGGCATTAAAAGAAAGGTACAGTATCTTCGTA	1	113839740	R					MAGI3;MAGI3	NM_152900;NM_001142782	Body;Body					TRUE
cg19508367	0.754997509754959	-0.281040828076355	0.0673250726338579	2.98791034147872e-05	0.0219863977115559	35807414	AATATCTTTATCTAACATATCTCCAATAAAAAATCTACAAACCACTTCTC			II			AGAAACACAGGTGGCTTGTACAGACCTCACCAGGACTGGAGAGATCTCAAAGAAGGGGCC[CG]AGAAGTGGTCTGCAGACTTCTCATTGGAGACATGTCAGACAAAGATATTCAATTCAAGAA	37	3	52591502	ATATCTTTGTCTGACATGTCTCCAATGAGAAGTCTGCAGACCACTTCTCG	3	52566542	F					PBRM1;PBRM1;PBRM1	NM_181042;NM_018313;NM_018165	Body;Body;Body					TRUE
cg16541026	0.790197950325124	-0.235471794876694	0.0564103732337514	2.98950824877409e-05	0.0219863977115559	52773492	TAATTTTTCTCTAAAATAATAATATCTCAATTATAAAAAAATCCCTTCCC			II			GATAATCTGTTTAATTTTTCTCTGAGGTAATGGTGTCTCAGTTATGGAAGAGTCCCTTCC[CG]CCTCTTCACACGTGCCAGCTTTGATGCAAGGAGTGTTCCATATACCTGAGCACTGGTTCA	37	3	49026934	AATTTTTCTCTGAGGTAATGGTGTCTCAGTTATGGAAGAGTCCCTTCCCG	3	49001938	R					P4HTM;P4HTM	NM_177939;NM_177938	TSS1500;TSS1500	chr3:49027116-49028356	N_Shore					3:49026839-49028774	Promoter_Associated
cg01156557	1.27672802786579	0.244300576971872	0.0585270375209926	2.99101922673906e-05	0.0219863977115559	38639493	AACTCCTACCTATTACCATCCTCTCTAAACACTTTTATTATACCAAAACA	11625456	AACTCCTACCTATTACCGTCCTCTCTAAACGCTTTTATTATACCAAAACG	I	A	Red	ACTGACCTTTGGAGCTCCTGCCTGTTACCGTCCTCTCTGGACGCTTTTATTGTACCAGGG[CG]ATCCCCAGCCCAACTGTACCATTCGAGTCCCTACTCCTGCCTTGCTCTAGGGAAATAAAA	37	5	34008463	CGCCCTGGTACAATAAAAGCGTCCAGAGAGGACGGTAACAGGCAGGAGCT	5	34044220	R					AMACR;AMACR;AMACR;AMACR;AMACR;AMACR	NM_203382;NM_001167597;NM_001167598;NM_014324;NM_001167596;NM_001167595	TSS1500;TSS1500;TSS1500;TSS1500;TSS1500;TSS1500	chr5:34007796-34008105	S_Shore				5:34043517-34044246
cg15686064	1.32134379974716	0.278649248868529	0.0667714683522665	3.00379564235342e-05	0.0219863977115559	63630321	AAAACRCAAAACTACTTTTTCCCCCTACTAATCACTATAAAAAACTACAC			II			GGGATCCATCGGAAACGCAAAACTACTTTTTCCCCCTGCTGGTCACTGTGAGGAACTGCA[CG]TGGTGGAACTAACCTGTAAGTAAGGATTCCTTCCCTCTAAGGAGAGAAGCTTGGGGTCTT	37	18	33530560	AAACGCAAAACTACTTTTTCCCCCTGCTGGTCACTGTGAGGAACTGCACG	18	31784558	R								chr18:33529928-33530516	S_Shore				18:31783978-31784559	18:33530007-33530887	Unclassified_Cell_type_specific	TRUE
cg07481027	0.816870820249071	-0.202274311373808	0.0484712204846259	3.00508531501098e-05	0.0219863977115559	58783503	ACRAACTTCTATCRTATTAACAATTATTCTAAAACCTATTTAACAAAACC			II			GTCAGCAATTAGTGCCCTACTAGAGGGATGGAGAGAGAGTCCCCAGTCAGGGAGTGGACA[CG]GCCCTGCTAAACAGGTCCCAGAACAACTGCCAACACGACAGAAGCCCGTGGAATTGTAGA	37	10	75631588	CGGCCCTGCTAAACAGGTCCCAGAACAACTGCCAACACGACAGAAGCCCG	10	75301594	F					CAMK2G;CAMK2G;CAMK2G;CAMK2G;CAMK2G	NM_172173;NM_172169;NM_172170;NM_001222;NM_172171	Body;Body;Body;Body;Body	chr10:75633600-75634796	N_Shelf		RDMR
cg14037218	0.758774488120767	-0.276050662834977	0.0661504839028449	3.00521303383539e-05	0.0219863977115559	11787326	ATCAACCTCTTCTACCATCRAACTAAACTAAATCAAAAACACCCACCTAC			II			CTCGGACGGTGTGTCCCCCACTGCACTCCTGAACTTGGAGGACAGGGTCGCCGCGAGGGA[CG]CAGGTGGGTGCCCTTGATCCAGCTCAGCCCGATGGCAGAAGAGGTTGACAAAAAAGAAAG	37	1	150522367	CGCAGGTGGGTGCCCTTGATCCAGCTCAGCCCGATGGCAGAAGAGGTTGA	1	148788991	F					ADAMTSL4;ADAMTSL4	NM_019032;NM_025008	5'UTR;5'UTR	chr1:150521349-150522368	Island
cg01324550	0.773443562578049	-0.256902575330998	0.0615764728410184	3.01818610306537e-05	0.0220447513448397	32736486	AATATTTCTTCTTTACTTATCTTAACRAAAAACTCTTCTCACCTTCTACC			II			AAATGTCTCCGAATCGCCTTGAGAGAGAACTAAAGAAGGTTTGTTTCTAGGGTTTTGTGT[CG]GTAGAAGGTGAGAAGAGTTCTCCGCTAAGATAAGCAAAGAAGAAACACCCTCCTCCCCAG	37	17	46676099	CGGTAGAAGGTGAGAAGAGTTCTCCGCTAAGATAAGCAAAGAAGAAACAC	17	44031098	F					LOC404266;LOC404266;LOC404266;LOC404266;HOXB6;LOC404266	NR_033203;NR_033205;NR_033204;NR_033201;NM_018952;NR_033202	Body;Body;Body;Body;5'UTR;Body	chr17:46673532-46674181	S_Shore					17:46676073-46676340	Unclassified_Cell_type_specific
cg23016766	1.28761928687054	0.252794999260547	0.0606025505005729	3.02788286339339e-05	0.0220586918178958	61780490	TCCTAATAACAAAATAAACAAAAAAACCACATTCACAACCAATCCAAACA	38806396	TCCTAATAACGAAATAAACGAAAAAACCGCGTTCGCGACCAATCCAAACG	I	C	Grn	GGGAGGCGTGGGGGGAGGGGCGGAGCGCGCGCCTCGGTCCCCGCGGAAAGCTACTCCGCG[CG]TCTGGATTGGTCGCGAACGCGGCTTCCCCGCCCATCCCGCCATTAGGAGCGCTCCCATTG	37	1	33116697	TCCTAATGGCGGGATGGGCGGGGAAGCCGCGTTCGCGACCAATCCAGACG	1	32889284	F					RBBP4;RBBP4;RBBP4;ZBTB8OS	NM_005610;NM_001135256;NM_001135255;NM_178547	TSS200;TSS1500;TSS200;TSS1500	chr1:33116543-33117363	Island				1:32889090-32889978	1:33115696-33117254	Promoter_Associated
cg07238439	0.745901368617247	-0.293161901169175	0.0702925598159166	3.03803424436255e-05	0.0220586918178958	47768492	AATCCCAAAACCTAATATCAAAAAAACTAAACAAATACATACAAATAAAC			II			GCATGTGTTCTCAGGGTGCTGTGGTCCCCAGCAGTCCCTGCTGCTCTTCCTGACCTGCTG[CG]TTCATTTGCATGTATTTGTCCAGTCCTTTTGACACCAGGTTTTGGGACCTCTGCTCTAAT	37	12	113710369	GTCCCAAAACCTGGTGTCAAAAGGACTGGACAAATACATGCAAATGAACG	12	112194752	F					TPCN1;TPCN1	NM_001143819;NM_017901	Body;Body					TRUE				TRUE
cg06580800	0.729096455343178	-0.315949243869709	0.0757573671330957	3.03876702900663e-05	0.0220586918178958	64647501	ACAAATCCTATAATAACAATCCTTTAAACAAACTAATTTCCTTATACRTC			II			CAACGAAGTCCTCACTTAACGTCATCAATAGGTTCTGGGAAACCGTGACCTTAAGCGAAA[CG]ACGTATAAGGAAACCAGTTTGTTTAAAGGACTGTTATTACAGGATCTGCTTGTTTTGCTT	37	19	39921535	CGACGTATAAGGAAACCAGTTTGTTTAAAGGACTGTTATTACAGGATCTG	19	44613375	F											DMR			19:39921398-39921818	Promoter_Associated	TRUE
cg25325512	0.724228011233504	-0.322649003534335	0.0773688812101107	3.04241053827869e-05	0.0220586918178958	60752400	AACCCTACCATAAAACTATTTCCTTCATCATAAATTCTACTAAATACCRC			II			GGGTGGGTCAGAACCCTGCCATGGAACTGTTTCCTTCATCATGAGTTCTGCTGAATGCCG[CG]ATGGGTCAGGTAGGGGGGAAACAGGTTGGGATGGGATAGGACTAGCACCATTTTAAGTCC	37	6	37142220	CGCGGCATTCAGCAGAACTCATGATGAAGGAAACAGTTCCATGGCAGGGT	6	37250198	R					PIM1	NM_002648	3'UTR	chr6:37137070-37139434	S_Shelf
cg12432568	1.34551921138058	0.296779969329324	0.0711691059020335	3.04509550210774e-05	0.0220586918178958	23796408	AAACACAAAAAAACAAAACCACRACCCCACTCRTATAAAATATCAAAAAC			II			AAACCAGCTGCAGGCACAGAAAGGCAAAGCCACGGCCCCACTCGTGTGGGGTGTCAGAGA[CG]CCGACAAGCACGGTGGCTACTGGGGGCTGGGGTGGGGAAGCCTGGGGAGATGCTGGCCGG	37	13	113659625	GGCACAGAAAGGCAAAGCCACGGCCCCACTCGTGTGGGGTGTCAGAGACG	13	112707626	R					MCF2L;MCF2L	NM_001112732;NM_024979	Body;Body	chr13:113663201-113663539	N_Shelf				13:112707136-112707853
cg19412964	0.793260359964456	-0.231603788453525	0.0555473696693151	3.05291990462253e-05	0.0220741467173749	70703346	AAATAAACCTACACAACCAACATAAACRTATTAACCCAATAAAATTAACC			II			TTCTCTTCCAGCTAACATGTTTGTGAAATGCTGCAGTGAATCTCAAAGATAACAGGCACC[CG]GCTAATTCTATTGGGTTAACACGTCCATGCTGGCTGTGCAGGCTTATTTAAGTAATTGCC	37	7	151328093	AATAAGCCTGCACAGCCAGCATGGACGTGTTAACCCAATAGAATTAGCCG	7	150959026	F	rs74669115				PRKAG2;PRKAG2;PRKAG2	NM_016203;NM_001040633;NM_024429	Body;Body;Body				CDMR	TRUE
cg14418321	0.7598636820593	-0.274616227501161	0.0658684707974574	3.05723629620003e-05	0.0220741467173749	11752382	CCTCCACRAAAAACAATAACRACAACTCAATAATAAAAATCTAAACCCTC			II			CTTCAGCGACACCTCCACGGAGGACAGTGGCGGCAGCTCAGTAGTGAAGGTCTAAGCCCT[CG]AGCTGTGGGTTCGCGTCCTGGGTTGCGTGCATTCGTGGAAAGCGGCGTAGCCGTGCGTGT	37	9	138379992	CGAGGGCTTAGACCTTCACTACTGAGCTGCCGCCACTGTCCTCCGTGGAG	9	137519813	R					KIAA0649	NM_014811	3'UTR	chr9:138379837-138380067	Island				9:137519659-137519888
cg04289891	0.817667341483929	-0.201299698095814	0.0482891514781426	3.0643338890024e-05	0.0220892408247108	15699479	TCTATTAATATCTATACCAATTCTAAACCTCTTTATCCTAACTTCCATCC			II			GCCTGAGGGAACACACTCCCCCCTACGTCCTTCTCCAACACAGCAGAGCCAGGAAGGACC[CG]GATGGAAGTTAGGACAAAGAGGCCCAGAATTGGCACAGATACCAACAGACCATTCGTTGA	37	1	20395440	CTGTTGGTATCTGTGCCAATTCTGGGCCTCTTTGTCCTAACTTCCATCCG	1	20268027	F					PLA2G5	NM_000929	TSS1500
cg09670175	0.848693208393455	-0.164057514402782	0.039359406488535	3.07026941479549e-05	0.0220959225943096	43688403	CTCCATAATACCTAAAACTATAATCACACCTAATAAAACCCAACTTAACC			II			AGTATTAATTTTTTCAAGCTGTCGAGGGGAGCCCTTAGAGGGGACAACTTCTTGGAGTGG[CG]GCCAAGCTGGGCCTTACCAGGTGTGATCATAGTCTTAGGTATCATGGAGTTCCCATCTCC	37	12	4923468	CGGCCAAGCTGGGCCTTACCAGGTGTGATCATAGTCTTAGGTATCATGGA	12	4793729	F					KCNA6;KCNA6	NM_002235;NM_002235	3'UTR;1stExon	chr12:4918273-4919657	S_Shelf
cg04912501	0.836254824508417	-0.178821898338503	0.0429102725197061	3.08168273235321e-05	0.0221262350005077	35710324	CTAACTAAATATCCCRCATAATTTCTATAAAACATAAAAACCATATCACC			II			ATGAAAAAGTACTAACTAAATATCCCGCATGATTTCTGTAGGACATGGAAACCATATCAC[CG]TCCCTTCCCACCTGAATTTATGTTTAACTGTGTGATGCTTCATGTCCGAGATGGATCCTT	37	6	167271883	CGGTGATATGGTTTCCATGTCCTACAGAAATCATGCGGGATATTTAGTTA	6	167191873	R					RPS6KA2	NM_001006932	Body	chr6:167275720-167276626	N_Shelf
cg09170397	0.819150279118521	-0.199487720974275	0.0478719581806398	3.08485509902257e-05	0.0221262350005077	62734433	TCCATAAAAACTCTTACCTCCRCAATAACTAAAATATCATAAACTTCATC			II			GGGGTTCATCTTCCATAAGGGCTCTTACCTCCGCAATGGCTGGAATGTCATGGACTTCAT[CG]TGGTCCTCAGTGGGTAAGTCCATTTTCTCTCTCTGTCTGTGTGTGTGTATGAAGGGGGTT	37	1	181480632	CCATAAGGGCTCTTACCTCCGCAATGGCTGGAATGTCATGGACTTCATCG	1	179747255	R					CACNA1E	NM_000721	Body
cg15818715	1.26772271332204	0.23722215175561	0.0569319736381601	3.08952778137472e-05	0.0221262350005077	61755341	AAAAAATAACTCACTCCTCCRAAAACTTATAAAAACCTCAACTCAAAAAC			II			TGAGTGGGGTCAGGAAGTGACTCACTCCTCCGAGGGCTTGTGGGAGCCTCAGCTCAGGGG[CG]GGCAGGGGGCGTGGGGAAGTCTGCAGCCGAGAGTCCAGGTAGGAGTCTCCTGCGTGGTCC	37	22	44577211	CGCCCCTGAGCTGAGGCTCCCACAAGCCCTCGGAGGAGTGAGTCACTTCC	22	42908544	R					PARVG;PARVG;PARVG;PARVG;PARVG;PARVG	NM_001137605;NR_024427;NM_001137606;NR_024428;NR_024426;NM_022141	5'UTR;Body;TSS200;TSS200;Body;5'UTR						22:42908408-42909051
cg23070380	0.801127015767116	-0.221735772990382	0.0532207988378421	3.09533293363362e-05	0.0221318813128332	24647385	AACCATAAAAAATCCCAACTTAAACTAAACTAAACAACTAACAAATACCA	41737403	AACCGTAAAAAATCCCGACTTAAACTAAACTAAACAACTAACGAATACCG	I	A	Red	CTGTCCTGTGTGCAGCTGCGTGTGCTCCCCCACTGGCCCGGCCTGCGCGCTTTTCTGCCC[CG]GCACTCGCCAGCTGCCCAGTCCAGCTCAAGCCGGGATTTTCCACGGCTGCCTCTGAACGG	37	6	169351075	AGCCGTGGAAAATCCCGGCTTGAGCTGGACTGGGCAGCTGGCGAGTGCCG	6	169093000	F												TRUE	6:169092978-169093072
cg23208513	1.27499108347622	0.242939185233954	0.0583286690333439	3.11346043867511e-05	0.0222254726072154	59614439	AAAAAACCAAAACCAACCACTCAAATACCTTTCAAAATTCCCAAACTACA	15719340	AAAAAACCGAAACCGACCACTCAAATACCTTTCGAAATTCCCAAACTACG	I	A	Red	TACGGCCGCCCAGGGAGGCCGAGGCCGGCCACTCAGGTGCCTTTCGGGGTTCCCAAGCTG[CG]ACGGGAACACCCCCGCCGCCCCCTACCCTCCCTTCCTCCTCCTCTGGGCAGGGACCAGCG	37	8	101118377	CGCAGCTTGGGAACCCCGAAAGGCACCTGAGTGGCCGGCCTCGGCCTCCC	8	101187553	R					RGS22	NM_015668	TSS200	chr8:101117922-101118693	Island	high-CpG:101187366-101187681		TRUE	8:101187107-101187920	8:101118281-101118428	Unclassified_Cell_type_specific
cg19847643	1.32347571504244	0.280261393474316	0.0672963371770956	3.11917839571629e-05	0.0222303189184847	42718313	CAAACCCTAAAACCAACACAAAACAAAACAAAACAAACAAAAACTCTTCA	72702466	CAAACCCTAAAACCAACGCAAAACGAAACGAAACAAACGAAAACTCTTCG	I	A	Red	GAAGCTGAGATCCAGACCCTGAAGCCAACGCAGAACGGAACGAGACAAGCGGGAGCTCTT[CG]GCGCATGCGGATAGACCAGACACTTCTTAGGCCTCCCTCGGATGGGAGCTGCTAGCTGTG	37	4	177116576	CAGACCCTGAAGCCAACGCAGAACGGAACGAGACAAGCGGGAGCTCTTCG	4	177353570	R					SPATA4	NM_144644	1stExon	chr4:177116543-177116893	Island				4:177353432-177353887	4:177116328-177117292	Promoter_Associated
cg17691334	0.786462292231323	-0.24021050139497	0.0576876294534742	3.12738824543857e-05	0.0222528806186722	17729454	AACRATCTCTAAATCATTTTATTTTATAATTCTTTCAAACAAAAATCTAC			II			GAATTAAGGCTATGTTATTACTGACTGTTACCATCTGCAGAGACATAGTTTCTGATGGTA[CG]TAGATTTTTGTCTGAAAGAATTATAAAATAAAATGACTTAGAGATCGCTTCATATAATCA	37	11	36615733	GCGATCTCTAAGTCATTTTATTTTATAATTCTTTCAGACAAAAATCTACG	11	36572309	F					RAG2;C11orf74	NM_000536;NM_138787	5'UTR;TSS1500
cg16725094	0.769124787576704	-0.262502050109781	0.0630472635239719	3.13302179267838e-05	0.0222570675371658	72618409	CTTTCCTTACRAAAATTAACTCAAAAAAACTCTAAACTCATCTCACAACC			II			GAACAGACAGACTTTCCTTGCGAGGGTTGGCTCAGGAAGGCTCTGGGCTCATCTCACAGC[CG]CCCCAGCGAGGGTCGGGGAGGCAGGTGCTGGCTCCGGTGGGGTCTGCGGCAGAGCAGGAC	37	2	7057153	TTTCCTTGCGAGGGTTGGCTCAGGAAGGCTCTGGGCTCATCTCACAGCCG	2	6974604	R					RNF144A	NM_014746	TSS1500	chr2:7057530-7058433	N_Shore				2:6974604-6975854	2:7056673-7058598	Unclassified	TRUE
cg11095743	0.777176647555442	-0.252087608822393	0.0605975658957926	3.18207708510654e-05	0.0225368576117931	34672341	ACAACTACACAAAAAAAACRCCTAAAAATAATTTCTTAACCAAAACAAAC			II			GACCACTTCATCCAAGTCAGAGGCAAGGAAATGCCCTGAGACTTAGTCTGGGTCCACTCA[CG]CTTGTTTTGGTTAAGAAACCACCCCCAGGCGCTTTTCCTGTGCAGCTGTTTTCCCTGATG	37	10	49815243	CGCTTGTTTTGGTTAAGAAACCACCCCCAGGCGCTTTTCCTGTGCAGCTG	10	49485249	F		rs78348372						chr10:49812852-49813352	S_Shore			TRUE				TRUE
cg09722236	0.878196398465688	-0.12988502190405	0.0312231019643991	3.18385175955838e-05	0.0225368576117931	17807429	ATATTCTAAAATCCCRAAAAAACCCTTCRTATCTACTACTAATTCCCTCC			II			GAGAGCTGCAGACAGTAAGAGAATGAGCCTCACTGGAGAAAGAGCTGTATGGTTCTCAGG[CG]GAGGGAACCAGCAGCAGACACGAAGGGTCCCTCCGGGATTTCAGAATATACACAGAAGTG	37	5	11369996	TATTCTGAAATCCCGGAGGGACCCTTCGTGTCTGCTGCTGGTTCCCTCCG	5	11422996	F			TRUE		CTNND2	NM_001332	Body
cg25219874	0.74949107886828	-0.288360864287801	0.0693330175102356	3.19546147542482e-05	0.0225368576117931	10607377	ACTAAACRCTAAAAAATCCCRAAAATCCCAATAAATCTCCTACAAACTTC			II			GGATCAATTCTTCCAGCTCTGGAGAGAAAAACCGGGAGTGCAAGTGGCGGGTGGCAGAGG[CG]AAGCTTGCAGGAGATCCACTGGGACCCCCGGGATCCCTCAGCGCCCAGCAGGGCCCTCCC	37	17	22193751	CTGGGCGCTGAGGGATCCCGGGGGTCCCAGTGGATCTCCTGCAAGCTTCG	17	22117878	F								chr17:22191801-22192068	S_Shore				17:22117850-22118335
cg13954161	0.784645595263254	-0.242523134145669	0.0583176048665293	3.20118922827461e-05	0.0225368576117931	20768375	CRACRACTTAAAACTACTAAAATAAATCACCCTTTCAAAAAACATCTTAC			II			TTTTGAAGAAAAATACTACATGTTTCCTTTTACAGCTCCCATGTGCCCTACCGGGGAAGG[CG]CAAGATGCCCTCTGAAAGGGTGACCTATCCCAGCAGTTCTAAGCCGCCGTTGCGTGTTTT	37	8	1263108	GGCGGCTTAGAACTGCTGGGATAGGTCACCCTTTCAGAGGGCATCTTGCG	8	1250515	F								chr8:1263423-1266338	N_Shore				8:1250515-1250570
cg09740468	0.801546370547708	-0.221212453898989	0.0532018893976513	3.21072493212338e-05	0.0225368576117931	20635426	CACTACTAAACTATTCATTAACTAACTTTTTCCTACATCCCCATCTTATC			II			GGGAAATAAGCACAGGCCTATTTCTTTCTCAAGACGGAAAAACCGAGCCCCAGAAAATGG[CG]ATAAGATGGGGATGCAGGAAAAAGCTAGCTAATGAACAGTTCAGCAGTGGGCACCGTGTG	37	6	3025325	ACTGCTGAACTGTTCATTAGCTAGCTTTTTCCTGCATCCCCATCTTATCG	6	2970324	F																TRUE
cg19326100	0.775714387535069	-0.253970883848799	0.0610839454602983	3.21417969565418e-05	0.0225368576117931	56663331	CTAAATAACAAAATCATCTATACACCAAAACCCTATAACACTCACTACCC			II			TACTGTTTCTTCTGTCCAGCTTTTCCTTTAGGCTCAGGGTACGTGTGTGGGTCTGTGACA[CG]GGTAGTGAGTGTCACAGGGCTTTGGTGTACAGATGATTTTGCCACCCAGGTAATAAGCAT	37	13	114194084	CGGGTAGTGAGTGTCACAGGGCTTTGGTGTACAGATGATTTTGCCACCCA	13	113242085	F					TMCO3	NM_017905	Body	chr13:114195709-114196719	N_Shore				13:113242066-113242360
cg06285575	1.25128809956523	0.22417350038671	0.053917735599174	3.21474815990763e-05	0.0225368576117931	52656335	AACCCCTCCTAAAAACAAACTAACATCAAAATAAAACATTCTCTAATCTC			II			GAGCAAACAAGCTCAGAAGGTAGGAGGGGAAGGGCAGGATTAAGGTGCCAAAATCAGATT[CG]AGATCAGAGAATGTTTCACTCTGATGTCAGCCTGTTCTTAGGAGGGGCTTAGGGAGGGGT	37	16	31888794	CGAGATCAGAGAATGTTTCACTCTGATGTCAGCCTGTTCTTAGGAGGGGC	16	31796295	F					ZNF267	NM_003414	Body	chr16:31885042-31885600	S_Shelf			TRUE		16:31888667-31889115	Unclassified_Cell_type_specific
cg00990740	0.775957348408826	-0.253657723700148	0.0610114223746438	3.21686161602885e-05	0.0225368576117931	67651382	TATCTAAAATCCAAACTATAAATTCAAAATCACAAATCTATTTTCTCCTC			II			GCCCCATTACATGTCTAAAATCCAAGCTATAAGTTCAGGGTCACAGGTCTGTTTTCTCCT[CG]AAGGAAGTACAGCGAATGCAGGCCTGAACATTCCTTAGAGGGTTTCAGGACTTTAATTAC	37	21	39871287	CGAGGAGAAAACAGACCTGTGACCCTGAACTTATAGCTTGGATTTTAGAC	21	38793157	R	rs2836443				ERG;ERG;ERG;ERG	NM_004449;NM_182918;NM_001136155;NM_001136154	Body;TSS1500;TSS1500;Body
cg05655806	0.735073235825642	-0.307785144153989	0.0740324297649591	3.21838341994507e-05	0.0225368576117931	13730404	AATCTCTATATCAATCAAACTACRTCTAAAATCCAAACAAAAAATATCAC			II			TGTTAAATGACTTTGTGCTCTTGAAAAAAATGTATAAAAAGCACATTGCCAACTGCTCTG[CG]TGATATCCTTTGTTTGGATTTTAGACGCAGCTTGACTGACACAGAGATCCTGAATAAGAG	37	3	111260756	ATCTCTGTGTCAGTCAAGCTGCGTCTAAAATCCAAACAAAGGATATCACG	3	112743446	F					CD96;CD96	NM_198196;NM_005816	TSS200;TSS200							3:111260756-111261223	Promoter_Associated
cg13962844	0.776537129974472	-0.252910820441333	0.0608419803768562	3.22669535618436e-05	0.0225421557575547	27610501	TACTATAACTCAACRTTAATTTCTTTTAATAACCACTCAATAAATCCTAC			II			TAAAGGAAGCTCCATGCTATAAGTTCCGCACCTCGCTTGAAGTAGGAAAAGGCCACGGCA[CG]CAGGACTCACTGAGTGGCTACCAAAAGAAACCAACGCTGAGCTATAGCATGGCAAGCTAA	37	7	156714526	CGCAGGACTCACTGAGTGGCTACCAAAAGAAACCAACGCTGAGCTATAGC	7	156407287	F													7:156407253-156407288
cg15625092	0.770307509902331	-0.260965480349267	0.0627825142170352	3.22935951554415e-05	0.0225421557575547	57624470	CTAAACCCTCCCAAAAAAAAACACTCCCCAAACCTAAACAAAACTTACAC			II			TACCTGATGAACTGAGCCCTCCCAGGGGAAGACACTCCCCAGGCCTGGGCAGGGCTTACA[CG]CGCACTCTCTCTCTTCTTTCCCTTTTTCTTCCCACCGCAAGCACTGATGACCCTGTTGAA	37	7	101893731	TGAGCCCTCCCAGGGGAAGACACTCCCCAGGCCTGGGCAGGGCTTACACG	7	101680451	R					CUX1;CUX1	NM_181500;NM_001913	Body;Body	chr7:101891665-101892634	S_Shore				7:101680451-101680550
cg10670787	0.758574051210619	-0.276314856467644	0.0664893901349204	3.24188639581058e-05	0.022566651823215	53650468	TAAAATTATCATCAACTAAAAAACTCCTACTATCCAATAACCTCATAACC			II			CGGTGGCCCTGTAAGATTATCATCAGCTGGAAGACTCCTACTGTCCAGTGACCTCATAGC[CG]TCACAATGCATGACTCACGTGTGACTTACCCTGGTAGAGAAACCCCCTGTGCAGCCACCG	37	8	1383619	CGGCTATGAGGTCACTGGACAGTAGGAGTCTTCCAGCTGATGATAATCTT	8	1371026	R								chr8:1385205-1385432	N_Shore				8:1370966-1371145
cg06713968	0.822457712744373	-0.195458210741058	0.0470343617238606	3.24368112469831e-05	0.022566651823215	10617389	ATCTCATAATACCAAATAACTCATAAAACAAACAATAAAAAACATTTATC			II			GCATGTAACATATCTCATAATACCAAGTAACTCATAAAACAAGCAGTGAGAGACATTTAT[CG]GACAAACACTTCCTCAGATCACTTCATCTGCCTGAGAGAACAGACCTGCCATAATGGGCC	37	2	47089970	TCTCATAATACCAAGTAACTCATAAAACAAGCAGTGAGAGACATTTATCG	2	46943474	R												TRUE
cg03727700	1.2952671189991	0.258716943378247	0.0622663343316274	3.25280134295669e-05	0.022566651823215	73668461	AAACTAAAAATAACTAACRCRAATAACTTTCACTTATACACAAACACAAC			II			CGGCACCCCCATCTAAAAATGTGTTCGCGCCCGCACTTTCAGCACTCCCAGATGACAAAA[CG]CTGTGTTTGTGTATAAGTGAAAGCCACTCGCGCCAGTCACTTCCAGTTTACAAAGCCTTC	37	10	115614022	CGCTGTGTTTGTGTATAAGTGAAAGCCACTCGCGCCAGTCACTTCCAGTT	10	115604012	F					NHLRC2;DCLRE1A	NM_198514;NM_014881	TSS1500;TSS200	chr10:115614373-115615056	N_Shore				10:115603696-115604144	10:115613584-115615233	Promoter_Associated	TRUE
cg13852730	0.839702171202185	-0.174708008107997	0.0420484566709414	3.25400206701021e-05	0.022566651823215	51667332	CTACCAATCCATTCTACACAAAAAATTAAATAAAACAATACACTAACCCC			II			GCCTCTCCTTTGGAGACAGTCCTCCTGCTCCCTTCTGCCTGTCCTTGTTGCCCAGAGTGG[CG]GGGCCAGTGTACTGCTTTACCTAATCCTCTGTGTAGAATGGACTGGCAGCTGGGGGCTCT	37	15	62745028	CGGGGCCAGTGTACTGCTTTACCTAATCCTCTGTGTAGAATGGACTGGCA	15	60532320	F												TRUE
cg11648968	1.28170587502213	0.248191905516351	0.0597389349534932	3.25844528320518e-05	0.022566651823215	42726336	AACCAACTCTCCAAATCCACACTAAAAACAATAAAAAATATACACCTACA	47766481	AACCGACTCTCCAAATCCGCGCTAAAAACGATAAAAAATATACACCTACG	I	A	Red	AGGCGGGGGACCTCGGCGAAAAGCCACCGCTACCCGGACCTGGCGGTACCTGTGTTCTGT[CG]CAGGTGCACACCTCCCATCGTCCCCAGCGCGGACTTGGAGAGCCGGCCTCGGTCTGGACA	37	1	85931116	CGCAGGTGCACACCTCCCATCGTCCCCAGCGCGGACTTGGAGAGCCGGCC	1	85703704	F		rs68175195			DDAH1;DDAH1	NM_012137;NM_001134445	TSS1500;5'UTR	chr1:85929940-85931168	Island	high-CpG:85703225-85703736			1:85702564-85703736			TRUE
cg07467448	1.30914540028691	0.269374558136444	0.0648599620514533	3.27898531909954e-05	0.0225685135737745	34745348	AAAACAAACACAATCCTATAACATCACAAACAATAACCACTAACAAAACA	74615352	AAAACGAACGCGATCCTATAACGTCACAAACAATAACCACTAACAAAACG	I	C	Grn	GTAGCCTGAAGACCCGCCGGAGCCGCCCGCCCCACGATGGGCCCGCCCCTCCGGGATTGG[CG]CCCTGCTAGTGGCCATTGCCTGTGACGTCACAGGATCGCGCCCGCTTTTCTCTCGGGTGA	37	2	96068411	CGCCCTGCTAGTGGCCATTGCCTGTGACGTCACAGGATCGCGCCCGCTTT	2	95432138	F	rs58446487				FAHD2A	NM_016044	TSS200	chr2:96068303-96068840	Island				2:95431831-95432549	2:96067832-96069349	Promoter_Associated
cg02277868	0.774553945628466	-0.255467969351376	0.0615163932952544	3.28368960061942e-05	0.0225685135737745	36605486	CCTTTAATCTTATTTATATCATTTATTTCCTTAAACCATCTTTCATCATC			II			CAGATTCCACTAATCAGAAATGTAAGGCATAAAGTAGACTAGGATTTATCTTTTTATCAA[CG]ATGATGAAAGATGGCCCAAGGAAATAAATGACATAAACAAGATTAAAGGGGGATGTTTTC	37	5	137222136	CGATGATGAAAGATGGCCCAAGGAAATAAATGACATAAACAAGATTAAAG	5	137250035	F					MYOT;MYOT	NM_001135940;NM_006790	Body;Body	chr5:137224986-137225477	N_Shelf
cg19970325	0.769757917989635	-0.261679205787256	0.0630198435807394	3.29106792574807e-05	0.0225685135737745	37616363	ATTCTATAAAAAAACTTCTACRAAAACCACTTTATAAAATAACATAATAC			II			ATTAAATCATAGTTCTGTGAAGAAACTTCTACGAGAACCACTTTATAAAGTAACATAATG[CG]GCTGGGCGCGGTGGCTCATGCCTGTAATCCTAGAACTTCGGGAGGCCGAGGAGGGCGGAT	37	3	122231286	TTCTGTGAAGAAACTTCTACGAGAACCACTTTATAAAGTAACATAATGCG	3	123713976	R					KPNA1;KPNA1	NR_026698;NM_002264	Body;5'UTR	chr3:122233408-122233944	N_Shelf
cg11316296	0.783140629919894	-0.24444299513366	0.0588761685790336	3.29847994631205e-05	0.0225685135737745	50717472	TAACRTACRTACCTTACRTCCACACTTACATACTTAATAAACTTAATAAC			II			GTTCATATCCTTCTCTTTGTCTTGGTAACCTCTACACTCAGTTGCCCACTGTCTGTGCTC[CG]CTATCAAGCTCATCAAGCATGTAAGTGTGGACGCAAGGCACGCACGCCATTTCCTTCTTT	37	3	55123709	GGCGTGCGTGCCTTGCGTCCACACTTACATGCTTGATGAGCTTGATAGCG	3	55098749	F												TRUE
cg10518295	0.846002033568023	-0.167233515634095	0.0402801717024939	3.29931379586812e-05	0.0225685135737745	69669350	TCACCCAAAAAATACTTAAACRAAAAAACAACCTCTACTCCAAACCTTCC			II			GGAGTATGGACTCACCCAGGGAGTGCTTGGGCGGAGAAGCAGCCTCTGCTCCAGGCCTTC[CG]CTGCGGCACCTAAAGAGGCCGGGCGGCCCAGAGGCCCGCAAGCCACGCCCCCTTCCAGGC	37	11	11833054	CACCCAGGGAGTGCTTGGGCGGAGAAGCAGCCTCTGCTCCAGGCCTTCCG	11	11789630	R													11:11789405-11789801
cg00782707	0.759925597609559	-0.27453474837623	0.0661263335567236	3.30057233044467e-05	0.0225685135737745	48632362	ACACCTTATTAACAACRTCCCCAAAAATAAAATTAATAAAAATCATACCC			II			TTGACTATGAGATGCACAAGATGACCCGGGACCCGCTGAACCTGGCGCTGCGCCGCTACG[CG]GGCATGACCCTCACCAACCTCACCTTTGGGGACGTTGCCAACAAGGTGCCCGGGGGCAGT	37	19	1460273	CGGGCATGACCCTCACCAACCTCACCTTTGGGGACGTTGCCAACAAGGTG	19	1411273	F					APC2	NM_005883	Body	chr19:1456077-1456347	S_Shelf
cg16954385	0.761775885467881	-0.272102880114577	0.0655487202039907	3.30802016296206e-05	0.0225685135737745	25693300	ACACAAACAAATAAAACAAAATACRCAAAAATAATAATTAATCTTACCTC			II			GTGCACTGGTTCAGGGGAGGAGGGGGAAGTGCAGAGATCTCTATGCCACTGTGCTTACAG[CG]AGGCAAGATTAATCATTATCTCTGCGCATTTTGTTTTACTTGTCTGTGTATATAGTGTAC	37	7	23246896	CACAGACAAGTAAAACAAAATGCGCAGAGATAATGATTAATCTTGCCTCG	7	23213421	F		rs73275877						chr7:23245556-23246161	S_Shore					7:23246809-23246900	Unclassified_Cell_type_specific
cg07151594	0.784900941652492	-0.242197758139945	0.0583455639605411	3.30893844601166e-05	0.0225685135737745	35645431	TATAAAATCAACACTACAAAAAAACCACATTCAAATAAAAACAAAAAACC			II			TGGAAGTTTGCTGTGGAGTCAACACTGCAGAAAGGCCACATTCAGGTGGAGGCAGGGAAC[CG]GCGGGCATGCCTCGGGGGTTGGGCAGCAGAGAGGGGGCAGACACCCCACCGTGTCCATGG	37	11	1295072	GTGGAGTCAACACTGCAGAAAGGCCACATTCAGGTGGAGGCAGGGAACCG	11	1251648	R								chr11:1293162-1294071	S_Shore				11:1251427-1251752
cg06940127	0.840586877865077	-0.173654966971845	0.0418440353228733	3.32398207671947e-05	0.0225685135737745	20791395	AAAAAAACTCCAACCAACACAAAACTTTTTTTACTACCTTCTAATCCAAC			II			ATCCAAATTGAGTGCAGGTCGCTTTAAGAAAGGAGTAGCTGTAATCTGAAGCCTGCTGGA[CG]CTGGATTAGAAGGCAGCAAAAAAAGCTCTGTGCTGGCTGGAGCCCCCTCAGTGTGCAGGC	37	17	1665303	CGCTGGATTAGAAGGCAGCAAAAAAAGCTCTGTGCTGGCTGGAGCCCCCT	17	1612053	F	rs9913583				SERPINF1;SERPINF1	NM_002615;NM_002615	1stExon;5'UTR			low-CpG:1611983-1612134
cg05699373	0.733545099339433	-0.309866198163899	0.0746682138942358	3.32609321445076e-05	0.0225685135737745	71757362	CTATTCTCTCCCTAAAATAAATCCTCCCACTTTCCCTTTTCTACTTACTC			II			TTTTTTCGACTCTGTTCTCTCCCTGAAATGGGTCCTCCCACTTTCCCTTTTCTACTTGCT[CG]CTCTTCTTTCCCCAGGAAACTTTGCAAGAAAGGCAAAAGCGAATCCCAGGAAAAAGACTG	37	11	60609308	TGTTCTCTCCCTGAAATGGGTCCTCCCACTTTCCCTTTTCTACTTGCTCG	11	60365884	R					CCDC86	NM_024098	TSS200	chr11:60609392-60609786	N_Shore					11:60608947-60610009	Promoter_Associated_Cell_type_specific
cg24624505	0.771257022568491	-0.259733598366729	0.0625913585914899	3.3295225334129e-05	0.0225685135737745	33642428	TACTTATTCACATCAAACTATTACRCTAACCCAAACCTACAATTTCATAC			II			GTTTTTCTTTTTGCTTATTCACATCAAACTATTGCGCTGGCCCAAGCCTGCAGTTTCATG[CG]GACAAAGCAGGTCTCTCTCCAAGCCCTGGGGGCTGGGGGTGAAGCAACTGCTACTCACTC	37	17	69972248	GCTTATTCACATCAAACTATTGCGCTGGCCCAAGCCTGCAGTTTCATGCG	17	67483843	R												TRUE				TRUE
cg19316148	1.31643656476128	0.27492851403165	0.0662541869119672	3.33053689680618e-05	0.0225685135737745	50784423	AAATAAAAACTCRAAAACCAAACACTAACRCTAACRCAAACTAACAAAAC			II			CAGGAGGGGCTGGTGCGCCCATCCCCCAACCCACCGAGGTGGGTGGGGACCAGCCAGTGG[CG]CCCTGCTAGCCTGCGTCAGCGCCAGTGCCTGGCCCCCGAGTCCCTACCCCAGGCTGGTAG	37	1	31846089	CGCCCTGCTAGCCTGCGTCAGCGCCAGTGCCTGGCCCCCGAGTCCCTACC	1	31618676	F					FABP3	NM_004102	TSS200					TRUE	1:31618439-31619323	1:31845949-31846952	Unclassified	TRUE
cg16407699	0.757526747759688	-0.277696431648171	0.0669244334325699	3.33343790669405e-05	0.0225685135737745	54709387	TTTAAAATAATAAATCACAAACATTCTTTCCCCCATCCCTTAAAATTTAC			II			CTAAGTCAGGGTTTAGGGTAGTGAGTCACAGACATTCTTTCCCCCATCCCTTAGGGTTTG[CG]CACACCCAGGAAGCCTTCCCCTCCCCAACAGAGACCGCTTTGTTAGCACGACCCACCCGG	37	10	74020428	TTAGGGTAGTGAGTCACAGACATTCTTTCCCCCATCCCTTAGGGTTTGCG	10	73690434	R								chr10:74020773-74021023	N_Shore			TRUE		10:74020207-74020999	Promoter_Associated
cg10201328	0.863151962507399	-0.147164517064747	0.0354674870768834	3.3352337950765e-05	0.0225685135737745	34768419	ATTTACTATTCCTTCRTCTTAAAAAACTCTTCCACCAAACTCCCTCCTTC			II			TTGGTCTTTGCATTTGCTATTCCTTCGTCTTGGAAGGCTCTTCCACCAGGCTCCCTCCTT[CG]CTTTCTTCAGGTCTTTGCTTAAAAGTTACCTTTTCACTCAGGCCTTCCCTGTTTGGGAAT	37	1	52082165	TTTGCTATTCCTTCGTCTTGGAAGGCTCTTCCACCAGGCTCCCTCCTTCG	1	51854753	R					OSBPL9;OSBPL9;OSBPL9;OSBPL9	NM_024586;NM_148906;NM_148908;NM_148909	TSS1500;TSS1500;TSS1500;TSS1500							1:52082034-52083410	Promoter_Associated
cg24006721	0.784397873245114	-0.242838895977857	0.0585257667328715	3.33544991615309e-05	0.0225685135737745	60724438	CAACTCTCCCAATAATCAAAATAAATCCAAAATCCTTCACCCCTAAAACA	42618373	CAACTCTCCCGATAATCGAAATAAATCCAAAATCCTTCGCCCCTAAAACG	I	C	Grn	TCTGACCCCTGCTCAGCGCGCGCCATTTCGTCGTTGCCAAACGAAATCAAGCCCCGCGTG[CG]CTCCAGGGGCGAAGGACTCTGGACTCACCCCGACCACCGGGAGAGCTGGCCCCTACCCAC	37	1	25258225	CAGCTCTCCCGGTGGTCGGGGTGAGTCCAGAGTCCTTCGCCCCTGGAGCG	1	25130812	F	rs3116868				RUNX3;RUNX3	NM_004350;NM_001031680	TSS1500;Body	chr1:25255527-25259005	Island				1:25127743-25131723
cg11119767	0.733130389540996	-0.31043170813885	0.0748327919751852	3.34897830126524e-05	0.0225993874137599	11633490	ATACTAAAAAATCTCCTATTACTCAATAATATTCCTAATATAATACAACC			II			GCAGCTCTAGATCCCTGGAGGGAAGCCCAGGCTCCTCCCAAGTGACTGCACACAGTGAGT[CG]GCTGCATCACACCAGGAATACCATTGAGCAATAGGAGACTTCCCAGCACTGGTGACTCCA	37	2	174024669	CGGCTGCATCACACCAGGAATACCATTGAGCAATAGGAGACTTCCCAGCA	2	173732915	F					ZAK;ZAK	NM_016653;NM_133646	Body;Body					TRUE
cg13832201	0.770489301413285	-0.260729509570432	0.0628806656177948	3.37717381725389e-05	0.0225993874137599	26654411	AATCAATATATATTAACTAAAACCAAAACTCRCACCCCRCTTTCCTTCCC			II			CGTCGCCTCCCAGATGTGGCAGCGTCGCAGGGAGTGGGAAACCGGCCTGTCCCAGACAGC[CG]GGAAGGAAAGCGGGGTGCGAGTTCTGGCTCCAGTCAACACACACTGACCAGGGCCTTCTG	37	17	19282521	GTCAGTGTGTGTTGACTGGAGCCAGAACTCGCACCCCGCTTTCCTTCCCG	17	19223114	F					MAPK7;MAPK7;MAPK7;MAPK7	NM_002749;NM_139033;NM_139032;NM_139034	Body;Body;5'UTR;Body	chr17:19281000-19282541	Island
cg14580297	0.821359947324993	-0.196793840122879	0.047469403232864	3.38779166848546e-05	0.0225993874137599	18679510	AACTCCAAATCCTAAAAATCCAAATCAATCTCAAAACTAATAAACTACTC			II			GCAGGTACTTCAGCTCCAGGTCCTGGAAGTCCAGGTCAGTCTCAAAGCTGATGAACTGCT[CG]CTCCGCTCCGAGTCCACGTTCTGTGGTTCACAGCGGCCTCGATACAGCTTGTAGCCCTTG	37	9	121930234	GCTCCAGGTCCTGGAAGTCCAGGTCAGTCTCAAAGCTGATGAACTGCTCG	9	120970055	R					DBC1	NM_014618	Body						9:120969333-120970210
cg04940329	0.75893196203172	-0.275843147196491	0.0665404204849434	3.39076690905049e-05	0.0225993874137599	24657340	ATACAACTTATATTTCCTCTTAATCAATCCCAAAATACCCCTAAACCTTC			II			ATTGTATCATTGTGCAACTTGTGTTTCCTCTTGGTCAATCCCAAAGTGCCCCTGGGCCTT[CG]CACACTGTTGTTGTTTAGAGCCACATCAATATGACAGTTTGCTTCCTCCCTTCCCCTGGT	37	17	39093054	TGCAACTTGTGTTTCCTCTTGGTCAATCCCAAAGTGCCCCTGGGCCTTCG	17	36346580	R					KRT23	NM_015515	5'UTR					TRUE
cg04389058	0.728431828205744	-0.316861236029314	0.0764359660592154	3.39151639968671e-05	0.0225993874137599	34683362	AATTTTAAAATAAACAAAATCAATTCCAACTCAACCTCAACAAAAAACAC			II			TTCCAGAAACACCTCCAACAGCCCTGAAGGAAAGACAGCCATGAAACAGTCACCACTGCA[CG]TGCCTTCTGCTGAGGCTGAGCTGGAATTGATTTTGTTTATTCCAAAATCAGGCTTGGAAA	37	3	57041402	CGTGCCTTCTGCTGAGGCTGAGCTGGAATTGATTTTGTTTATTCCAAAAT	3	57016442	F		rs9845664			ARHGEF3	NM_001128615	Body					TRUE		3:57040548-57041540	Unclassified_Cell_type_specific	TRUE
cg27553745	1.31993893508802	0.277585474231236	0.066961931233225	3.39188199734997e-05	0.0225993874137599	18731389	AAAAACCAAAATAAACACCAAAACTACAACTACTATAATTATCCTAACCA	55678500	GAAAACCGAAATAAACGCCGAAACTACGACTACTATAATTATCCTAACCG	I	A	Red	ACGTTCGCCCCGCCAGCCCTCCCGCCCGCCCGCCGCTCCGCCACCCCGCCGCCCCAGCAC[CG]GCTAGGACAACTACAGCAGCCGCAGCTCCGGCGCCCACTCCGGCTCCCGCCTCCTCTCCC	37	12	56101649	CGGCTAGGACAACTACAGCAGCCGCAGCTCCGGCGCCCACTCCGGCTCCC	12	54387916	F					ITGA7;ITGA7;ITGA7;ITGA7;ITGA7	NM_002206;NM_001144997;NM_001144996;NM_001144996;NM_002206	1stExon;Body;5'UTR;1stExon;5'UTR	chr12:56101212-56101600	S_Shore	high-CpG:54387831-54387967		TRUE	12:54387555-54388157	12:56099391-56102320	Unclassified	TRUE
cg17591573	0.767013999876122	-0.265250225009464	0.0639863608413	3.39194070504423e-05	0.0225993874137599	12733384	CAAAATACRAACACCAAAAATAATCACTCCATAAATATCCAATACTAAAC			II			ACTTCTTCATCCAGAATACGGGCACCAAAGATGATCACTCCATGGGTGTCCAATACTGGA[CG]AGCACTTCGGGGGAGAGGCCGGGTGACTCGCTTCTTGCAGTCAACAATGAGGGTGACAGA	37	6	33156206	AGAATACGGGCACCAAAGATGATCACTCCATGGGTGTCCAATACTGGACG	6	33264184	R					COL11A2;COL11A2;COL11A2;COL11A2	NM_080679;NM_080681;NM_080680;NM_001163771	Body;Body;Body;Body	chr6:33159991-33160263	N_Shelf
cg23524510	0.769386270876221	-0.262162132758394	0.0632440144992093	3.39445935616522e-05	0.0225993874137599	58734389	TAAACTTACAAAATCAAATAAAATACCCAAAAAATATTCTTTTCCTAACC			II			CAAGACAGCAATGAACTTACAAAGTCAAGTGAAATACCCAAAAAGTGTTCTTTTCCTAAC[CG]GGTCCTCACCCGGTTAGGATCTGGGGTGTCTGGCTTTGTAGCTCTTGCCTTTAACAGGTT	37	12	117461528	GAACTTACAAAGTCAAGTGAAATACCCAAAAAGTGTTCTTTTCCTAACCG	12	115945911	R			TRUE		FBXW8;FBXW8	NM_153348;NM_012174	Body;Body
cg26069374	0.774546144072454	-0.255478041723153	0.0616336997076693	3.39660802095576e-05	0.0225993874137599	15620402	CCTTTCCTTAAAAAAATAACAAATCRTATATTTATAACAAACCCTACTTC			II			CCCTCCAGCACCTGACAGGTGAGCGTCGTGGATGAAATGAGTTATGTGCCTCAATCGCTC[CG]AAGCAGGGCCTGTCATAAACACACGATCTGCTACCTTTTCAAGGAAAGGAACTGCTTTGG	37	5	176757514	CTTTCCTTGAAAAGGTAGCAGATCGTGTGTTTATGACAGGCCCTGCTTCG	5	176690120	F								chr5:176759071-176759361	N_Shore				5:176689983-176690121
cg10857341	0.7828131241155	-0.244861277995877	0.0590751322619524	3.3994289346917e-05	0.0225993874137599	37650322	TCACTCTAAATAAAAAATACTAACATTCCRAATAACTAATATACACCTTC			II			ATTTATCAAAATCACTCTGAATAAGGGATACTGACATTCCGGATGACTGGTGTACACCTT[CG]TGAGAAACAGCCCGAATTGACTCTTCTCACTGACCTTCAACATCATGATTTGGTGAGGAG	37	2	161952702	CACTCTGAATAAGGGATACTGACATTCCGGATGACTGGTGTACACCTTCG	2	161660948	R		rs79473138										TRUE
cg19893929	1.32540774742083	0.281720146000337	0.0679677855281562	3.39951739066757e-05	0.0225993874137599	39675392	AAAACCTAACCCCTATAACAAAAAAACAATAAAACACTATCCCCAAACCA	23794432	AAAACCTAACCCCTATAACGAAAAAACGATAAAACACTATCCCCAAACCG	I	A	Red	CCTTGGGGACTGCTCGACTGTGGCCAGGCCTCCATCCAGCCCTTCAGAGCTGGGGCAGCT[CG]GTCTGGGGACAGTGTCTCATCGCTCCCTCGCCACAGGGGCCAGGCCCTAATCGCTTTCTT	37	2	16105823	CGGTCTGGGGACAGTGTCTCATCGCTCCCTCGCCACAGGGGCCAGGCCCT	2	16023274	F												TRUE		2:16105767-16106160	Unclassified_Cell_type_specific
cg23320834	0.774893368695898	-0.255029847874481	0.061530454597255	3.40148545714403e-05	0.0225993874137599	34608317	CTCTACCATAACAACCAAAACTCCACCCCCAAAAATACTCRAAAAAACTC			II			CATGTGAAACCCTCTGCCATGACAGCCAGAACTCCACCCCCAGGGGTGCTCGGAGGGGCT[CG]CGGCCGGCTATGCCCATCAGTTCCAGCTCCTCCTTCTGGATTTCTCGTTTGTAGTTTCCT	37	7	1007372	TCTGCCATGACAGCCAGAACTCCACCCCCAGGGGTGCTCGGAGGGGCTCG	7	973898	R					COX19	NM_001031617	3'UTR	chr7:1007159-1007558	Island				7:973650-974084
cg26469895	0.786999467980781	-0.239527706574136	0.0578061898452411	3.41844838023242e-05	0.0226779351492231	18752376	AAAAAACTCCAAAAACCCTTCCCACCCAAAAAATAACACCCTATACCAAC			II			CTTGCTGCCATAAGGGGCTCCAAAGACCCTTCCCACCCAAGGGATGACACCCTGTGCCAG[CG]CAAGGCCAGAAACAGATCAGAAACGCCTCCCTTCGCTTCCCTGGCTTTTACGGCAGCCCG	37	2	240143798	CGCTGGCACAGGGTGTCATCCCTTGGGTGGGAAGGGTCTTTGGAGCCCCT	2	239808735	R					HDAC4	NM_006037	Body					TRUE	2:239808735-239808810			TRUE
cg27621897	0.792972606870443	-0.231966601612986	0.0560019166913467	3.441117500258e-05	0.0227913270502253	46663373	TTTACAACTTTCCCAACACATAAAAAACCAACTCTACCAACTCCTACTCC			II			GCTGAGCCCCATTTGCAGCTTTCCCAACACATAAAGAACCAGCTCTACCAGCTCCTGCTC[CG]TGACAAGAGCACCAGGGGTGCAGTGTCCCTCCTTAACAGCCTGAGTTTCCACTCCTCTAA	37	17	13965860	CGGAGCAGGAGCTGGTAGAGCTGGTTCTTTATGTGTTGGGAAAGCTGCAA	17	13906585	R												TRUE				TRUE
cg17588293	1.22554042637579	0.203381911100692	0.0491116908669122	3.45475843217535e-05	0.0227913270502253	51666481	AATATCACTAACTAACACAAATACTTCCTACCCCACACAAATAAACATCA	63728465	AATATCACTAACTAACGCGAATACTTCCTACCCCGCACAAATAAACATCG	I	C	Grn	GGGGGAGGTGGGGGGTGGGACTGGAACTTGGCCTATTGGCAGTGGGGGAGGGGGCGGGGG[CG]ATGCTTATCTGTGCGGGGCAGGAAGCACCCGCGCCAGCCAGTGACACCCCAGCAAAGGGT	37	1	154986238	GGTGTCACTGGCTGGCGCGGGTGCTTCCTGCCCCGCACAGATAAGCATCG	1	153252862	F					ZBTB7B	NM_015872	5'UTR	chr1:154989749-154990234	N_Shelf					1:154986090-154986631	Promoter_Associated_Cell_type_specific
cg06610329	0.770409821770613	-0.260832669656055	0.0629850091308831	3.45513873263315e-05	0.0227913270502253	57688390	TATTAACTAATTCTCATATTTTTTTTCCTCATCTTACCACATCTTCTTAC			II			GAATAATGAACTGTTAACTGGTTCTCATATTTTTTTTCCTCATCTTACCACATCTTCTTA[CG]TAAGAAAGCTGTGGAAGACAACCATTTTTCAGGTTAACATTGAAAGGAAAAAATACTAGG	37	21	33981092	CGTAAGAAGATGTGGTAAGATGAGGAAAAAAAATATGAGAACCAGTTAAC	21	32902963	R					C21orf59	NM_021254	Body	chr21:33984367-33985450	N_Shelf
cg13635299	0.74790832842638	-0.290474864097914	0.0701441076496624	3.45620586558182e-05	0.0227913270502253	48754484	AACCCAAACACACAAAACCATCAAAAAAAACTTAAAAAATAAACRTTTAC			II			TGCCCTGGCCAGGCCCAGGCACACAGAGCCATCAAGAAAGACTTAAGGAATGAGCGTTTG[CG]AGGTTTGAATTCCATACTGCCTTCTAAAGAAGCTCAGACTCTTCAAAAGGAAAGAGGCCC	37	6	42409704	CGCAAACGCTCATTCCTTAAGTCTTTCTTGATGGCTCTGTGTGCCTGGGC	6	42517682	R					TRERF1	NM_033502	5'UTR					TRUE
cg05620648	0.787520319170301	-0.2388661064942	0.0577060676756521	3.48278212082276e-05	0.0229133199450997	74722472	AAAAAAACTAAATTTTTCTATTAAATCCCRAAACCTTATTTTTTCTTCAC			II			GCTGGGAATGGAAGAAAGCTAGATTTTTCTATTAAGTCCCGAAACCTTGTTTTTTCTTCA[CG]TCCTTTTTTTGTATGTGTGCATTTTGCTTAGTCTTTAGTCAGCCATTTCTAGTGCAGTTT	37	12	19308364	AGAAAGCTAGATTTTTCTATTAAGTCCCGAAACCTTGTTTTTTCTTCACG	12	19199631	R					PLEKHA5;PLEKHA5	NM_019012;NR_026568	Body;Body					TRUE
cg23560676	0.773248526140802	-0.257154773476581	0.0621265889920295	3.48509331833391e-05	0.0229133199450997	36774407	CACTAATAACTTAACCTAAAAAACTAAATTCTTCCAAATAATCACATTCC			II			AATCAAGAAATGTGGGAGGACATATCTCTGATGAGTCAGAATAGTGGAAGGGAGTGGCCC[CG]GAATGTGACTACCTGGAAGAATCTAGTTCCTTAGGCTAAGTCACTAGTGTTAGCCCAGTA	37	8	126272469	ACTAGTGACTTAGCCTAAGGAACTAGATTCTTCCAGGTAGTCACATTCCG	8	126341651	F					NSMCE2	NM_173685	Body					TRUE				TRUE
cg08925720	0.824671471084519	-0.192770188824098	0.0465920432968045	3.5125462281016e-05	0.0230158836695931	34735483	ATACATATACATATATACATACATATACCAAACACAAACTACAATACCCA	11763462	ATACGTATACGTATATACGTACGTATACCAAACACAAACTACGATACCCG	I	C	Grn	GCCGGGCACACAGTGGGCGGGGCTTCGTGGGTCAGCTCCTGCGGGAGGAAGAAAGGCAGG[CG]GGCACCGCAGTCTGTGCCTGGCACACGCACGCATACACGCACACGCACACATGTGCAAAC	37	11	61314936	CGGGCACCGCAGTCTGTGCCTGGCACACGCACGCATACACGCACACGCAC	11	61071512	F					SYT7	NM_004200	Body						11:61071424-61071600
cg07573985	0.741371270758535	-0.299253739004794	0.0723413804265562	3.52354288034595e-05	0.0230158836695931	65674358	AACAAAAATATACCTAAATTTAAAAATAAACAACRATAATCTAAAAACCC			II			CCTTTTAGTTGGGCAGAGATATGCCTGGGTTTGGGAATGAACAACGGTGATCTAGAAGCC[CG]CTGTCCCTGGGTAGCAGGGAGTGATTAGGCAGGCACGGGCATGGCAAGACAATAGCTAGC	37	6	33386467	CGGGCTTCTAGATCACCGTTGTTCATTCCCAAACCCAGGCATATCTCTGC	6	33494445	R					CUTA;CUTA;SYNGAP1;CUTA;CUTA;CUTA	NM_015921;NM_001014837;NM_006772;NM_001014838;NM_001014840;NM_001014433	TSS1500;TSS1500;TSS1500;TSS1500;TSS1500;TSS1500	chr6:33385678-33386262	S_Shore					6:33385034-33386783	Promoter_Associated
cg06750410	0.788226340892207	-0.237969995733448	0.057528593003233	3.52564040535519e-05	0.0230158836695931	69685457	AAATATAAACAATTTTAAAATTCTTTATACATAATACCAAACTACCTTCC			II			AGTGGGTCAAAGGGTATGAACAGTTTTGAGGTTCTTTATACATAGTGCCAAACTGCCTTC[CG]GAAGATTGAGTCAATTTGTCCTCCTACTAGCTATGTTTCTCCTCCTTCTGTAATACTGAG	37	5	55412925	CGGAAGGCAGTTTGGCACTATGTATAAAGAACCTCAAAACTGTTCATACC	5	55448682	R		rs76518949			ANKRD55;ANKRD55	NM_001039935;NM_024669	TSS200;Body
cg25347728	0.843326125285528	-0.170401533057467	0.0411945367820196	3.52630988327274e-05	0.0230158836695931	37656308	TTAAATAATCRATAAAACTAAACACCACAAAACAAAAAACAATATCAATC			II			GGTCATGCCGGAGCCTCTCCCCAACCCCCACCGTGGGCTTCCGCGTGGCCCGAACCTCCC[CG]ACTGACACTGCCCCCTGCTCTGTGGTGCCCAGTCCCATCGACCACCCAAGGACTGAGGAG	37	6	116176683	TGGGTGGTCGATGGGACTGGGCACCACAGAGCAGGGGGCAGTGTCAGTCG	6	116283376	F													6:116283120-116283377
cg22762388	0.774622088859591	-0.255379995835582	0.0617385188952093	3.52677880148811e-05	0.0230158836695931	39719483	AAAAAACTAAAATCTTCTTTCTCTTATCAATTACTAAAACCAATAACTTC			II			GACCAAGTCTCAAGGAGCTGGGATCTTCTTTCTCTTGTCAGTTGCTGAAGCCAGTAGCTT[CG]TCAAAAACATATGAATTCATATAAGGAAGCCCTTTAGATGGTACATTCACTAAGACGTGT	37	7	141176413	AGGAGCTGGGATCTTCTTTCTCTTGTCAGTTGCTGAAGCCAGTAGCTTCG	7	140822882	R
cg25947144	1.33969730366372	0.292443695656929	0.0707062616510809	3.53355647298992e-05	0.0230260527861777	69793360	AAACAAACAAAACCCACAACACTAAACTCTCTCTAAAAAACAAAATTACA	50766416	AAACGAACGAAACCCGCGACACTAAACTCTCTCTAAAAAACAAAATTACG	I	C	Grn	GGCTGTCGTCCCCGGCCGACAGGGCTGGACGGCTCTAGGCAGATTCTCGCCGGCGGCCGG[CG]CAATTCTGCCTCTCAGAGAGAGCTTAGTGCCGCGGGTTTCGCCCGTTCCCGCCGCCGGCG	37	11	695492	GAACGGGCGAAACCCGCGGCACTAAGCTCTCTCTGAGAGGCAGAATTGCG	11	685492	F					TMEM80;TMEM80;DEAF1;DEAF1	NM_001042463;NM_174940;NM_021008;NM_021008	TSS200;TSS200;5'UTR;1stExon	chr11:694761-696375	Island	high-CpG:684994-685601			11:684574-686352	11:694495-696474	Promoter_Associated
cg12806681	0.771626372401085	-0.259254819684096	0.062696172602112	3.54803150516281e-05	0.0230432614653792	73739331	AATAAAAAAAACCAATAAAACTACTCAAAAAAACTCCCTAAACRTACACC			II			CCCTCTTCCGCAGTAGGAGAGGCCAGTGGGGCTGCTCAGGAAGACTCCCTGGGCGTGCAC[CG]CGCACTGTATCCTGCCTGAGGGTGTGGGCCAGGGCGCTCCCTGGCTGTGGCCGCGTGGGG	37	5	368394	GTAGGAGAGGCCAGTGGGGCTGCTCAGGAAGACTCCCTGGGCGTGCACCG	5	421394	R					AHRR	NM_020731	Body	chr5:370185-370422	N_Shore			TRUE	5:421278-421478			TRUE
cg14059830	0.772751164079538	-0.257798191559479	0.0623467661366655	3.55095633844948e-05	0.0230432614653792	27618392	TAATATATTCRACTCACCTTTCCTATAAACTTCTAAACTATCCCCTATAC			II			ATTTTAGGAGGCTAAGGAAGGATCAGGGAGATGTGGGTTGGTTTTTGCTTGGTTTCAAGG[CG]CACAGGGGATAGCCCAGAAGCCTACAGGAAAGGTGAGCCGAACACATCACAGAGAGAGAA	37	9	125878907	GATGTGTTCGGCTCACCTTTCCTGTAGGCTTCTGGGCTATCCCCTGTGCG	9	124918728	F		rs62578961			C9orf45	NR_026677	TSS1500
cg03636183	0.721632287740041	-0.326239566583903	0.0789015299960912	3.55312509014993e-05	0.0230432614653792	36692300	CTAATAATAAAACTACCRACCAATAAACTAACRCTATAAATACTAACCAC			II			ATGGGCTGGTCCTGGTGGTGGGGCTGCCGGCCAATGGGCTGGCGCTGTGGGTGCTGGCCA[CG]CAGGCACCTCGGCTGCCCTCCACCATGCTGCTGATGAACCTCGCGGCTGCTGACCTCCTG	37	19	17000585	TGGTGGTGGGGCTGCCGGCCAATGGGCTGGCGCTGTGGGTGCTGGCCACG	19	16861585	R				TRUE	F2RL3	NM_003950	Body	chr19:17000627-17001398	N_Shore				19:16861552-16862354			TRUE
cg17939401	0.78871757243205	-0.23734697857782	0.0574090991630534	3.56023571116415e-05	0.0230432614653792	51798384	TTAAATACCTCCTACAAATATCCACTATAACTTCTAAAAAAAATCTCTCC			II			GGAGCAGAGAATTGGGTGCCTCCTGCAAGTGTCCACTGTGGCTTCTAGGGAAAATCTCTC[CG]AAAGAGGAAAGATGTGCTGTGCTGGCAGGAAGGCGGAGACATTCATTTCCAGTCCCTCTG	37	15	92517946	CGGAGAGATTTTCCCTAGAAGCCACAGTGGACACTTGCAGGAGGCACCCA	15	90318950	R					SLCO3A1;SLCO3A1	NM_001145044;NM_013272	Body;Body					TRUE		15:92517775-92518044	Unclassified_Cell_type_specific
cg06833656	0.798206823596111	-0.225387537674263	0.0545181366917415	3.56231397211637e-05	0.0230432614653792	34670312	RTTTCTATCATACCTAATAATATAAAACATCTTTCACRAACTTACTTACC			II			TCTTTACCTGCGTTTCTGTCATGCCTGATGGTGTGGAGCATCTTTCACGGGCTTACTTGC[CG]TCTGTACCTCCTCTTTGGTGAAATGTCTGCTCAGGTCTTTTACTCATTTCTAAGTGGATT	37	17	80845752	CGGCAAGTAAGCCCGTGAAAGATGCTCCACACCATCAGGCATGACAGAAA	17	78439041	R					TBCD	NM_005993	Body						17:78438815-78439042
cg04656070	0.819180296286346	-0.199451077370988	0.0482497268541565	3.56931324498877e-05	0.0230547325206332	26779431	CRCTAAATAATAACTAATAAAAATACTTTTTTAAATCTAACCCAAACCAC			II			TCTAACAGACACGCTGGATAATAACTGATGAAAGTACTTTTTTAAGTCTAACCCAAACCA[CG]CTTTCTTTTTTTTTTTCTTTTTTGTCTTTGTAGCACACATAAGCTACCTCAGATTCAAAG	37	8	116661063	GCTGGATAATAACTGATGAAAGTACTTTTTTAAGTCTAACCCAAACCACG	8	116730237	R					TRPS1	NM_014112	5'UTR	chr8:116660432-116660747	S_Shore		RDMR			8:116660005-116661201	Unclassified_Cell_type_specific
cg14735645	0.799970067907037	-0.223180967130377	0.0539975846679707	3.57800509976913e-05	0.0230770866931893	28773494	CCTTCCRTATTATTCATCTAAACATTCAAACATAAATATTTCTACTATCC			II			TTGTGAATGAGCCTTTAAGCCTGTCTAGGCAAGCAAGATCATTGCGGAAGTTTTTTGAGG[CG]GATAGTAGAAACACTCATGTTTGAATGTTCAGATGAACAATACGGAAGGACATCGTGAAA	37	6	9486422	CTTCCGTATTGTTCATCTGAACATTCAAACATGAGTGTTTCTACTATCCG	6	9594408	F	rs9369420											TRUE
cg15713809	0.770701924001068	-0.260453589768105	0.06302150731555	3.58412518571827e-05	0.0230828126559339	10750451	TAAACAAATACCATCAATATCATATAATAAATACTATACTTAAAAACAAC			II			AGACCAGCACATGAACAGATGCCATCAATATCATATGATAAATGCTGTGCTTAGAGGCAG[CG]GGGAGCGGTGCAGACCAGGATGCGAGCTCAGATGAGATGTTCCCTAGGAGAAGCCCCTCG	37	17	78322484	GAACAGATGCCATCAATATCATATGATAAATGCTGTGCTTAGAGGCAGCG	17	75937079	R					RNF213	NM_020914	Body	chr17:78321461-78321987	S_Shore				17:75937079-75937160
cg21579239	0.821599338685821	-0.196502425278262	0.0475572730338095	3.59759537175153e-05	0.02313553689192	33742359	AAATATTAAAAAAAACTTTCCTTTAAAACCATACTTCATATATCCCCTTC			II			TCATAAAAGAAAAATGTTAAGAGAAACTTTCCTTTAAAACCATGCTTCATATGTCCCCTT[CG]GTGTCTTGATAAAATGTTATCATACAGGAAAACATAAGCTTCTAAATCAAAGATTTCCTT	37	15	43211292	AATGTTAAGAGAAACTTTCCTTTAAAACCATGCTTCATATGTCCCCTTCG	15	40998584	R					TTBK2	NM_173500	5'UTR	chr15:43212416-43213601	N_Shore
cg03623111	0.820427312003708	-0.197929962256004	0.0479066159650626	3.60280030935467e-05	0.02313553689192	63749381	CAAACTTATAAACAAACCCTAATCTTCACAACAACCCTAAAAATACAAAC			II			CCACTGAGCACCAGGCTTATGGGCAAGCCCTGATCTTCACAGCAACCCTGAGGGTGCAGA[CG]CGACCCCTGAGAGCAAAGGGGCCTTGAGGCCAGGGGGTTGCAGGAGTGGCCTAGTCCTGC	37	16	67430099	AGGCTTATGGGCAAGCCCTGATCTTCACAGCAACCCTGAGGGTGCAGACG	16	65987600	R					ZDHHC1	NM_013304	Body	chr16:67427284-67428950	S_Shore			TRUE
cg06645286	0.776063205476332	-0.253521311759721	0.0613879672610652	3.63045901937697e-05	0.0232792630957608	34626503	ACATATAACAAAATACTCACATAACCCAAAAATCCAAAAATCACACTACA	28642325	ACGTATAACGAAATACTCGCGTAACCCGAAAATCCGAAAATCACACTACG	I	T	Red	TCCACACACACTCCCCCAGCAGCTGTTCCCACAGCAGTACCCACAGACACCCAGAAGTCA[CG]TAGTGTGACCCTCGGATCTTCGGGCCACGCGAGTACCCCGTCACACGCACACGCGCGTAC	37	20	1165206	GCGTGTGACGGGGTACTCGCGTGGCCCGAAGATCCGAGGGTCACACTACG	20	1113206	F					C20orf46	NM_018354	TSS200	chr20:1165365-1166332	N_Shore		RDMR					TRUE
cg01557147	0.754021144800375	-0.282334867865569	0.068379345617583	3.64424357132132e-05	0.0233337372122513	61751377	AAATATAAACCCAAACTCAAAAAATCAAAAAACTACTTCTTATAATATAC			II			TTGTACTTTATAAATGTAAACCCAGACTCAGAAAATCAAAAAGCTACTTCTTATGGTATA[CG]AATAGTAACCATAGCCCTTTGAATATTTGTATTTATTTCTTTACATCGCCTTTTACTTCT	37	5	100233130	CGTATACCATAAGAAGTAGCTTTTTGATTTTCTGAGTCTGGGTTTACATT	5	100261029	R					ST8SIA4;ST8SIA4	NM_005668;NM_175052	Body;Body	chr5:100236567-100236955	N_Shelf
cg00431050	0.742194335657659	-0.298144162212222	0.0722220327146939	3.65676415473581e-05	0.0233405856983249	25789351	CTCATCACAAACCTAAATTTCCCAAAATCTCAAAAAACCTAAAAACTAAC			II			GTTAGTATTTGCTCATCACAGGCCTGGGTTTCCCAGGATCTCAGGGAGCCTGGAAACTGA[CG]CCTCCATTTCTGGGTGGGAGCACCAAAGCCTAAGGACACCTTTCCTCTCTCTTCACTGCT	37	10	103985730	TCATCACAGGCCTGGGTTTCCCAGGATCTCAGGGAGCCTGGAAACTGACG	10	103975720	R				TRUE	ELOVL3	NM_152310	TSS1500	chr10:103985852-103986246	N_Shore					10:103985568-103986679	Unclassified	TRUE
cg19753609	0.824894511835785	-0.192499765264283	0.0466332475425589	3.66009929879674e-05	0.0233405856983249	35664388	TCAAATTTTCCCAACAAAAAATATCATTTATCATTTTTATCRCTACTACC			II			ATAATTTGGGCTCAGATTTTCCCAACAGAGGGTATCATTTATCATTTTTATCGCTGCTAC[CG]AGATTAATAACAAAATGGCAAAGAAAACTAGAGATCAGTAGTTCTGAAAGATTTTGTTTT	37	14	80324276	CGGTAGCAGCGATAAAAATGATAAATGATACCCTCTGTTGGGAAAATCTG	14	79394029	R					NRXN3;NRXN3;NRXN3	NM_004796;NM_001105250;NM_138970	Body;Body;Body	chr14:80328014-80328331	N_Shelf
cg05512483	0.756096536412252	-0.279586217287747	0.0677311413755157	3.66118535298776e-05	0.0233405856983249	70783312	TTCCTCCTCATTAAAACAAAATCCTAAAAAACTACAACTAACAAACATTC			II			AGGCAGGATGTTTCCTCCTCATTGGAGCAGAATCCTGGAAAGCTACAACTGACAAGCATT[CG]TCTGACCCTGGGCAGATCAGTGGGCATCTATCTGAGAAAAAAGGGGCATATATCAGTGGG	37	11	62621791	TCCTCCTCATTGGAGCAGAATCCTGGAAAGCTACAACTGACAAGCATTCG	11	62378367	R					SNORD30;SNORD22;SNORD29;SNORD31;SNHG1	NR_002561;NR_000008;NR_002559;NR_002560;NR_003098	TSS1500;TSS1500;TSS1500;TSS1500;Body	chr11:62623359-62623877	N_Shore
cg05774324	0.7976837331641	-0.226043084445346	0.0547689818116238	3.67191194254879e-05	0.023346751777421	20736318	ATCTCTCTACACATTAACTAAAAACTAAATAACAAATTCTAATCCTATAC			II			CTTGAAGGTCACCAACATCTGGAAAGTCAAACAGAAGTAATGCTATTGGCCTTGTGTTGT[CG]CATAGGATCAGAACCTGTCACTCAGTCTCTAGTCAATGTGCAGAGAGATCCAGGTCTGAA	37	19	58067768	CGCATAGGATCAGAACCTGTCACTCAGTCTCTAGTCAATGTGCAGAGAGA	19	62759580	F		rs7250705			ZNF550	NM_001039654	TSS200	chr19:58070553-58071273	N_Shelf
cg06073542	0.789129359338013	-0.236825018041571	0.0573821027554056	3.67273681510794e-05	0.023346751777421	36708482	AACAAAAAAATTCCAAAAAACTAAACAACTAAAACTACACTACAAATCAC			II			AATAGGCAGGAAACAAGAGAATTCCAGAGGGCTAGGCAGCTGGAACTACACTACAGGTCA[CG]GAGCAAGAACAGTTAGGTGCATGTGGCACTGCTGCTGAGAGGAAAATGACCTCTAATTAC	37	11	14398601	ACAAGAGAATTCCAGAGGGCTAGGCAGCTGGAACTACACTACAGGTCACG	11	14355177	R								chr11:14402600-14403086	N_Shelf
cg03801286	0.721836214008554	-0.32595701622742	0.0789905955850258	3.68278916612619e-05	0.0233769678924925	11610504	AAAACRTCAAAATACTTTCTAAAAATAAACCTTCCTCTCCAAAAAACAAC			II			CTTCTTGAGAACCATCACCCTCGGAGGATCCGGTAGTGTATCCCAGTCAAGTGTCAAATG[CG]TTGTTCCCTGGAGAGGAAGGCTTATTTCCAGAAAGTACTCTGACGTTTTGTAATTTGTGA	37	21	35884508	AAACGTCAGAGTACTTTCTGGAAATAAGCCTTCCTCTCCAGGGAACAACG	21	34806378	F	rs11702354			TRUE	KCNE1	NM_000219	TSS1500			low-CpG:34806373-34806389
cg23538765	1.32645014121496	0.282506307168535	0.0684822143379817	3.70331029336812e-05	0.0234722272442654	63731353	TTAAAACCCCAAACTAAAAAACRACCCTTAAACTTTTTAAATCTAATAAC			II			TTGGCTGGGAGTTGAAACCCCAGGCTAGAAGGCGACCCTTAGACTTTTTAGGTCTGATGG[CG]GGCCTATGCTGGTGTGGGAATAACACCGCCGGTCTCAGCTGGAGGTCGCCAGCCCTTTGC	37	19	34919100	TGAAACCCCAGGCTAGAAGGCGACCCTTAGACTTTTTAGGTCTGATGGCG	19	39610940	R					UBA2	NM_005499	TSS200	chr19:34919127-34919960	N_Shore					19:34918818-34920163	Promoter_Associated
cg03976667	1.31673678306694	0.275156541789266	0.0667057101211444	3.70843738989324e-05	0.0234722272442654	15729324	AACCACTAACAAATAAAAATATTAAATAACTAAACCAAAATTCAAATCCA	29635332	AACCGCTAACAAATAAAAATATTAAATAACTAAACCAAAATTCGAATCCG	I	A	Red	CCCCATCCTGTCATTTGTCACCGCGGGGCCGAGAGCAAGCTCCCAAATTTGCAGGGCTCC[CG]GACCCGAATCCTGGCTCAGCCACCCAATATCTCCATCTGCCAGCGGCCTAAGTCATGCCC	37	2	84686045	GGCCGCTGGCAGATGGAGATATTGGGTGGCTGAGCCAGGATTCGGGTCCG	2	84539556	F					SUCLG1	NM_003849	Body	chr2:84686005-84686751	Island				2:84539517-84540082	2:84685703-84686996	Promoter_Associated
cg00122854	0.765654043538991	-0.267024851550263	0.064749091963309	3.72358977421827e-05	0.0235343676904604	13610357	TCCTAAACTAACTACTTAACCTATATCAAATACCCTAAACTCTACCAACC			II			GACTAGCACCGTCCTGGGCTGGCTACTTAACCTGTGTCAGGTGCCCTGGGCTCTGCCAAC[CG]CCAGCTCCCGACTCGGGGCGTCGTCCCTCACCCATTCCCGCAGCCCCTACCTGAAGCGGT	37	2	218898491	CCTGGGCTGGCTACTTAACCTGTGTCAGGTGCCCTGGGCTCTGCCAACCG	2	218606736	R								chr2:218898490-218898835	Island
cg17348951	0.769403044317296	-0.262140331929769	0.0635713876404728	3.73063754641745e-05	0.0235451796849431	10608307	ACAACCTCTACATTACCTTAAATATAATCTAAAAAATTACAAATTAATCC			II			CAGAACGTAACTTAGTGAATATATTAAAACTAAACTTTCTTTGAATGGGAGTAATTTCTA[CG]GATTAATCTGTAATCTCTTAGACCACACCTAAGGTAATGTAGAGGTTGTTGTATCATAGG	37	6	133561224	CGGATTAATCTGTAATCTCTTAGACCACACCTAAGGTAATGTAGAGGTTG	6	133602917	F		rs61335247			EYA4;EYA4;EYA4	NM_172105;NM_172103;NM_004100	TSS1500;TSS1500;TSS1500	chr6:133562086-133563586	N_Shore
cg22171088	0.770377369732083	-0.260874793628416	0.0632802887434651	3.74736235223549e-05	0.0235723635027288	35676482	AACACAATAACCATCTTTTTCATTATATTACAACACTAATCACRTACCTC			II			AAGTAACACAAGGCACAGTAGCCATCTTTTTCATTATGTTGCAACACTGATCACGTGCCT[CG]ATAAAATGGCTGATTCAACAAGATGATGGCAACACGAAGGGGAGACTTTGGATTGTCTAT	37	15	25583237	CGAGGCACGTGATCAGTGTTGCAACATAATGAAAAAGATGGCTACTGTGC	15	23134330	R					UBE3A;UBE3A;UBE3A	NM_130838;NM_000462;NM_130839	3'UTR;3'UTR;3'UTR
cg21657450	1.33934852082666	0.292183317252169	0.0708773486326967	3.74979043944457e-05	0.0235723635027288	39709428	AAAAAAAACCACRCAATAAACCAAAATTCCTACTTTCCAACTCAAAAACC			II			GTGGTGGTGGTGGGGGGGACCACGCAATAAGCCAGGGTTCCTGCTTTCCAGCTCAAGGAC[CG]CCACCACCCCACGCGCCTTAAATTTTTTTTTTTTTTTTTTTACCCTTTTGGTCTCTCCTC	37	2	46769311	GGGGGGACCACGCAATAAGCCAGGGTTCCTGCTTTCCAGCTCAAGGACCG	2	46622815	R					RHOQ	NM_012249	TSS1500	chr2:46769471-46769676	N_Shore				2:46622289-46622816	2:46768395-46769929	Promoter_Associated	TRUE
cg00553967	0.808616048589332	-0.212431074595064	0.0515320896354591	3.75097451693618e-05	0.0235723635027288	12760344	CTATACTCAATAAATCTCTAAAAAATATAAAATAAACCCTACTATACTCC			II			CGTCTGTGCGTCTGTGCTCAGTGAATCTCTGGAAGGTGTGGGGTGGGCCCTGCTATACTC[CG]CAAGGCCCCTGCTGTGCAAGACAATGTCCCGTCTCTTCTGCTTGAAATGATGTTTAACTA	37	8	998514	CGGAGTATAGCAGGGCCCACCCCACACCTTCCAGAGATTCACTGAGCACA	8	985921	R													8:985835-985922
cg19474833	0.758588866112948	-0.276295326722801	0.0670357552371682	3.76231613407052e-05	0.0236100054865797	40790486	CTTATTTTCACCTTAATACTAACCTTTTTCAAAAAATAAAAACCTCTTTC			II			CCTTCTCCCCTTCCCCAGGAAAAGATGAGTGAGGATCTCCGCGTTGGAGGAAGAGGGAGT[CG]AAAGAGGCTTCCACTCTTTGAAAAAGGTCAGTATTAAGGTGAAAATAAGAAAGAGATTTA	37	17	46622899	TTATTTTCACCTTAATACTGACCTTTTTCAAAGAGTGGAAGCCTCTTTCG	17	43977898	F					HOXB2	NM_002145	TSS1500	chr17:46620367-46621373	S_Shore		RDMR
cg07436694	0.775532210187337	-0.254205762492643	0.0616928475049695	3.78040843963534e-05	0.0236693533978284	17622497	AAAACCTTATTACTATAAATAACTTTTAATAACCTATAAATTTTACAAAC			II			ACCTGAGACAAGAAGCCTTGTTGCTATGGGTGACTTTTAGTGACCTATAAATTTTGCAGG[CG]CGCCACGGCACTCTATTATTGCTTTCTTTCTCTGAGTCACTAATTAGATCCTGATGATTT	37	16	21638444	AAGCCTTGTTGCTATGGGTGACTTTTAGTGACCTATAAATTTTGCAGGCG	16	21545945	R					METTL9;METTL9	NM_001077180;NM_016025	Body;Body					TRUE		16:21638194-21638487	Unclassified_Cell_type_specific	TRUE
cg18107006	0.730566788544714	-0.313934623435858	0.0761907233744764	3.7825038864514e-05	0.0236693533978284	13623397	CAAAAACTACTCATTCAACATTATTAAACACCTAAATTATACTAAAAATC			II			GTGAGCGCCTGAAGACAGGAACTGTGTGCAATTTTCATTTTCGCAAGCCCAGTTCCTGTG[CG]ATCTCCAGCACAATTTAGGTGCTCAACAATGCTGAATGAGTAGTCCTTGGGAAATAAAGG	37	2	38831166	AAGGACTACTCATTCAGCATTGTTGAGCACCTAAATTGTGCTGGAGATCG	2	38684670	F					HNRPLL;HNRPLL	NM_001142650;NM_138394	TSS1500;TSS1500	chr2:38829103-38830804	S_Shore					2:38829925-38831356	Promoter_Associated
cg07835953	0.760261159016454	-0.274093274444317	0.0665360024716749	3.79739699882808e-05	0.023703014047844	67687366	AACAAATAAAAAATCCAAATTCCAACCAAACCAATCTAAATCCAAACCCC			II			TCTCAGCAGAGCCACTGCACCTTCAGCCCCCACCACCGCCCTGAGGCCTGGGGAGGCGAC[CG]GGGCTTGGACTCAGACTGGCCTGGCTGGAATCTGGACCCTCCACTTGCCTGGGTTCTTCA	37	10	73202938	CGGGGCTTGGACTCAGACTGGCCTGGCTGGAATCTGGACCCTCCACTTGC	10	72872944	F	rs10999811				CDH23;CDH23	NM_052836;NM_022124	Body;Body					TRUE
cg12517050	0.772038082644733	-0.258721400323348	0.0628056273409586	3.79862882669002e-05	0.023703014047844	24666485	AAACAAAACATAATTTAAAAAATCTCCTCRTACAAACATCATTCCTTAAC			II			GACCGCATTAGAGACAGAGCATAATTTAGGAAGTCTCCTCGTGCAGACATCATTCCTTGA[CG]GGCGCTAAGCAAGGTGGCACGTCTATAAGAACAGAAAGGAAAATGTTTATTAGAAGAATA	37	8	103293724	GACAGAGCATAATTTAGGAAGTCTCCTCGTGCAGACATCATTCCTTGACG	8	103362900	R					UBR5	NM_015902	Body			low-CpG:103362894-103362911
cg15770515	0.780282445523366	-0.248099315199034	0.0602323019341829	3.80452620137861e-05	0.0237062821892682	43633419	CCCTAACTAATCTAAATTACCAAACACTATAAATAAAATTAAACTAAATC			II			ACGCAGTGACCCGAACAAAGCCCGTGGGAATCATGGGGCGTTCCTGGAGGGTCGCCTAGA[CG]ACCCAGCCCAACCCCACCCACAGTGCCTGGCAACCTAGACCAGTCAGGGACGCGGCAGGA	37	3	118864974	CGACCCAGCCCAACCCCACCCACAGTGCCTGGCAACCTAGACCAGTCAGG	3	120347664	F	rs72953098				C3orf30;IGSF11	NM_152539;NM_152538	TSS200;TSS200					TRUE	3:120347515-120347665
cg04164596	0.81190795754783	-0.208368298018979	0.0506083433525592	3.83384060645975e-05	0.0238449162624811	35796459	AAACTCTCTCTATTATCATAATTCAATCCCTTAAAAAACCRCTTTACTTC			II			TCCTACCCCGAGAGCTCTCTCTGTTATCATGGTTCAGTCCCTTGGAAGACCGCTTTGCTT[CG]CTCCTGGTATGCTCTTCCTGTTTTCTTTTATGAGCATGGAGATGGTAACTGGAGACTGGA	37	14	78436764	AGCTCTCTCTGTTATCATGGTTCAGTCCCTTGGAAGACCGCTTTGCTTCG	14	77506517	R								chr14:78432385-78432804	S_Shelf
cg15156614	1.31232862259128	0.271803133694422	0.0660189598463091	3.83758512702004e-05	0.0238449162624811	17697331	ATCTACTAAAACAAATAATACRACRACTACTACTACTACTAAAATTACRC			II			GCTGCACGGGCATCTGCTGGGGCAGGTGGTGCGGCGGCTGCTGCTGCTGCTGGGGTTGCG[CG]GGAAAGGCCAGGCCGGCCGCGCCGTAGGAGGGCGCCCCGCCGCCGCTGCTCAGCGCGCCT	37	1	59248148	CGCGCAACCCCAGCAGCAGCAGCAGCCGCCGCACCACCTGCCCCAGCAGA	1	59020736	R					JUN	NM_002228	1stExon	chr1:59247461-59250940	Island				1:59020305-59023712	1:59248049-59248301	Promoter_Associated_Cell_type_specific
cg26270738	1.32379592197688	0.280503308154717	0.0681429585237176	3.8484515869075e-05	0.0238788031234896	11753312	ACATCTACTAACCCCCTTTCTAACCACTCCTAAAATTAATAACCATAACC			II			TTCAAATGAAAACATCTGCTAACCCCCTTTCTAGCCACTCCTGAAATTGGTAGCCATGGC[CG]CTTCCCGCGACAGTCCACTTGAGGGCGCTGTGGCAACAGCTAGCGCCGGGAGGCAGGAAG	37	6	83777272	CGGCCATGGCTACCAATTTCAGGAGTGGCTAGAAAGGGGGTTAGCAGATG	6	83833991	R					DOPEY1	NM_015018	TSS200	chr6:83777271-83777690	Island				6:83833991-83834706	6:83776787-83778434	Promoter_Associated
cg26306329	0.825655817345483	-0.191577278321321	0.0465601839080368	3.87824467951159e-05	0.0240277930521181	33708467	AAAAATAACCAATAATAAAAATATTTATCCAACACTCAACTAACAAACAC			II			TGGTGTGCATATGTTGGGGGCAGGGCAAGGGTAATAAATACCAGGGACACTTTTGCAATG[CG]TGCCTGTCAGCTGAGTGCTGGACAAACATTTTTACCACTGGCTATTTCCCTGAGGCTTCT	37	4	124400196	GAAATAGCCAGTGGTAAAAATGTTTGTCCAGCACTCAGCTGACAGGCACG	4	124619646	F												TRUE
cg03523740	0.812558098068657	-0.207567862019357	0.0504501980235273	3.88335670644668e-05	0.0240277930521181	56636389	AACCTTATTTCTATCTCRCAAAAACTATACTTCAACTCCCAAAACCTTAC			II			ACATTTGTTCACGGCCAGGGAGGAAGGTTTGATGGAGGCCTGCAGGAAACAACAGCCAGG[CG]CAAGGCTTTGGGAGTTGAAGCATAGCTTCTGCGAGATAGAAACAAGGTTGACATGGGCAC	37	1	32645027	ACCTTGTTTCTATCTCGCAGAAGCTATGCTTCAACTCCCAAAGCCTTGCG	1	32417614	F					TXLNA	NM_175852	TSS1500	chr1:32645154-32645814	N_Shore				1:32417614-32418465
cg09947274	0.801477548427679	-0.221298319267879	0.0537976441183763	3.896513540802e-05	0.0240375349950629	59638419	CCAATCAAAAAACTCTACTTCCTAAAAAAACATCTTTCRCCAATAAATTC			II			ACTATCTTAGCCCAGTCAGGGAGCTCTGCTTCCTAGAAAGGCATCTTTCGCCAGTGGATT[CG]CCTCAAGGTTGAGGCCGCCATTGGAAGATGAAAAATTGCACTCCCTTGGTGTAGACAAAT	37	2	27439915	CAGTCAGGGAGCTCTGCTTCCTAGAAAGGCATCTTTCGCCAGTGGATTCG	2	27293419	R				TRUE	C2orf28;C2orf28;CAD;C2orf28	NM_001170795;NM_080592;NM_004341;NM_016085	3'UTR;3'UTR;TSS1500;3'UTR	chr2:27440128-27440786	N_Shore					2:27439658-27441365	Promoter_Associated
cg13483597	1.31449604009667	0.273453352704504	0.0664771802543524	3.89718462824318e-05	0.0240375349950629	54738425	CRAAACCTTAAAAAAACRAATCAAAAATACAAAACAAAAAACRAACCCTC			II			GGGCTGTGGGGCGGGGCCTTGGAGGGGCGGGTCAAGGGTGCAGGGCAGGGGGCGGGCCCT[CG]GGGGGGCGGGTCACGGGAGGTGCTGCTAGGAACCTCGGGTGGGGCGAGTTTTCCGGGCAG	37	16	31488438	GGGGCCTTGGAGGGGCGGGTCAAGGGTGCAGGGCAGGGGGCGGGCCCTCG	16	31395939	R					TGFB1I1;TGFB1I1;TGFB1I1	NM_001042454;NM_015927;NM_001164719	Body;Body;Body	chr16:31487152-31488967	Island				16:31394613-31396887	16:31487307-31489273	Promoter_Associated
cg23615892	0.819266974765887	-0.199345271732744	0.0484654100048256	3.9030460667222e-05	0.0240375349950629	22657301	CTTATATCAACTTATTTAATCCTTCCAATAAAAACCTTATAAAATAAACC			II			AAGCACTTTAACTTATGTCAGCTTATTTAGTCCTTCCAATGGAAACCTTGTAAGGTGAGC[CG]AGAATGTATTACTAGTCCCCTTTTAAAGGTGAGGAAATTGAGCCTCAGAAAATTTCACTA	37	1	215825505	CGGCTCACCTTACAAGGTTTCCATTGGAAGGACTAAATAAGCTGACATAA	1	213892128	R					USH2A	NM_206933	Body					TRUE
cg15572012	1.29877826633445	0.261424027455826	0.0635620936385514	3.90733181341307e-05	0.0240375349950629	43699321	AAAACRATACCAAAACTATAAATACRAAAACCTACCRAAAACCTAAAAAC			II			GGGCGGAGTCAGCAGCCCCACCCACCCTGTTGTCGCTCCCAGGCGTCATTTCCCTCGCTC[CG]TCCCCAGGTTTCCGGCAGGCTTCCGCACTCACAGCCTTGGCACCGCCCCCAAGCCGAAGT	37	7	100034196	GGGCGGTGCCAAGGCTGTGAGTGCGGAAGCCTGCCGGAAACCTGGGGACG	7	99872132	F					C7orf47	NM_145030	TSS200	chr7:100033262-100034253	Island				7:99871173-99872221	7:100033930-100034458	Promoter_Associated
cg15539318	0.795385594819374	-0.228928256984346	0.0556650085556504	3.91217474985384e-05	0.0240375349950629	50801362	ATAATAAACTATTAACTTCAATCCATTCCTCAATAAACAAATATCTAATC			II			GTTCCTATTTAGCCCTTGACCTCAAATGTGACTGACAAGTGGAGTGGTGATTTGGGAATG[CG]ATCAGACACCTGTCCACTGAGGAATGGACTGAAGCCAACAGCTCATTACACAGAAAACTA	37	5	87345279	TAATGAGCTGTTGGCTTCAGTCCATTCCTCAGTGGACAGGTGTCTGATCG	5	87381035	F												TRUE
cg00071618	0.815699949833524	-0.20370870017674	0.0495423324144203	3.92567858876758e-05	0.0240486709939139	12709479	CTAACTATACATAAACTTCATCTAAATTACTTTAAAAAATACAAATACCC			II			TCACTTTAACCCTAGCTGTGCATGAGCTTCATCTAGGTTGCTTTAGAAAATGCAGATGCC[CG]GGCCCCACCCACAGGTGCTGATTGAGGTCCTCTGGGTACAGCCTGGGCATTGGGATTCTT	37	16	87645667	TAGCTGTGCATGAGCTTCATCTAGGTTGCTTTAGAAAATGCAGATGCCCG	16	86203168	R					JPH3	NM_020655	Body	chr16:87648086-87648688	N_Shelf		CDMR
cg22703164	0.790918875910816	-0.234559875373102	0.0570550220025229	3.93749465498194e-05	0.0240486709939139	74785356	CCCRTATTCTAACCTTAAAAATATTCTAAAATTCTCTAAACAAACCTAAC			II			GTTTGCTCAGGGATCTTACATTTTAATGGGAGAATTCACCTTCCAGGCCTTACAGGAAGG[CG]CTAGGCCTGCCTAGAGAATTCTAGAACATTCTTAAGGTCAGAATACGGGCGTAGAGCAGG	37	3	16647608	CCGTATTCTGACCTTAAGAATGTTCTAGAATTCTCTAGGCAGGCCTAGCG	3	16622612	F					DAZL	NM_001351	TSS1500	chr3:16645948-16646259	S_Shore
cg13689068	0.770325579060299	-0.260942023553359	0.0634724901694411	3.93771360800432e-05	0.0240486709939139	26703404	CACRCCTCTTCAAAACRCACRCATTTTTCACAAATAAAATAAACACATAC			II			CACCGACCAGCCACGCCTCTTCAAGGCGCACGCATTTTTCACAGATGGGGTGAGCACATG[CG]CTCCCGAGAAGCTGAGCGACATCACGGTTTCCGTGTACTCCGGTGATTGCAGAGTTCTCC	37	8	1152941	ACGCCTCTTCAAGGCGCACGCATTTTTCACAGATGGGGTGAGCACATGCG	8	1140348	R								chr8:1150825-1151237	S_Shore				8:1140314-1140473
cg17474004	0.76872099988828	-0.26302718429553	0.0639814456806667	3.93963573647182e-05	0.0240486709939139	57715403	CCACCCTAAATAATAAAAAATAATAACTCRACATACCATAAATAACCTAC			II			CAGTTTCTTTTCCACCCTAAGTGGTAGGAAATGATAACTCGACATGCCATGGGTGACCTG[CG]CTAAGCCTTTAACTTCTTGTCTTGTGTTTTTAGAGAAAAATCTGTAAAATTGCTTCTGGG	37	2	44908093	CGCAGGTCACCCATGGCATGTCGAGTTATCATTTCCTACCACTTAGGGTG	2	44761597	R					C2orf34	NM_024766	Body					TRUE
cg15258521	0.771621598662629	-0.259261006296417	0.0630710039357719	3.94596079207332e-05	0.0240486709939139	22637378	AAAACATTATATTAATTTCTAACAAAATCCATAAACCAATCACAAAAAAC			II			CCATTCCACCCACCCCAATTCTTTCATCGTAGCTTCTTTTCTGGATTTGGAAGAAGAGAC[CG]CCCTTTGTGACTGGTTCATGGACTTTGTCAGAAATCAACACAATGTCTTATTCTCCCATC	37	2	42160150	CGCCCTTTGTGACTGGTTCATGGACTTTGTCAGAAATCAACACAATGTCT	2	42013654	F												TRUE
cg18834544	0.798958820810243	-0.22444587295422	0.0546020189662337	3.94669457783881e-05	0.0240486709939139	30650381	ATTAATTCAAACATTATACAAAAACACCCCTATACAACTACRTTTACRTC			II			TTTCACACACAATTGATTCAAGCATTATACAGGAACACCCCTGTGCAGCTACGTTTACGT[CG]TCATTTATTCCACAGAGTCAAGACCAATATTCTGCCAAAAAATCACCAATGGAAATTTTC	37	13	101182535	CGACGTAAACGTAGCTGCACAGGGGTGTTCCTGTATAATGCTTGAATCAA	13	99980536	R		rs41281122			PCCA;PCCA	NM_001127692;NM_000282	3'UTR;3'UTR	chr13:101184396-101184848	N_Shore
cg24146331	1.24678306532186	0.220566686305052	0.0536684549327879	3.9599970109272e-05	0.0240701698176982	54720475	ACATAAAATCCCATAAACCAACTCCTAAAACCTCTACAAAACATTCTTCA	49657418	GCGTAAAATCCCATAAACCAACTCCTAAAACCTCTACGAAACATTCTTCG	I	A	Red	AAACGCGAAGACCGCAGACGCTTGCCGCAAGTTTCCTCGCTCTGCGTTTACTTCTGGGCC[CG]AAGAATGCCCCGCAGAGGCCCTAGGAGCTGGTTCATGGGACTTCACGCGCCTCCAGTGTC	37	10	102590225	GCGTGAAGTCCCATGAACCAGCTCCTAGGGCCTCTGCGGGGCATTCTTCG	10	102580215	F								chr10:102590122-102590402	Island		DMR		10:102579749-102580385
cg15717858	0.810351936776499	-0.210286635831504	0.0511679313060908	3.96113502757478e-05	0.0240701698176982	13606344	CTCTTCTTCCCAAAAAATAAATTTAAACTAAAACTCTAATATTCAAAACC			II			CTGTAGGAAGGCTCTTCTTCCCAGAGGGTGAGTTTGGGCTGGAACTCTAGTATTCAGAAC[CG]GAAGGATCCTCAAACATACTCTTACCCAGTCCTTTCCCCTGTCTCTGTCAAAGGCAGAAC	37	12	109956918	TCTTCTTCCCAGAGGGTGAGTTTGGGCTGGAACTCTAGTATTCAGAACCG	12	108441301	R					UBE3B;UBE3B	NM_130466;NM_183415	Body;Body					TRUE		12:109955530-109956993	Unclassified
cg27168573	0.78429732318493	-0.242967091768283	0.0591341864696389	3.97820891260281e-05	0.0241120616957717	35682431	CATAAACTCTCCCCTATATTAAAAACCAAAAAACACACRACTAAAAACAC			II			ACCGGACACACCATAAACTCTCCCCTGTGTTAGGGACCAGGAGGCACACGGCTGAGAGCA[CG]CTCAGGAGAAAAATAAAAACAAGAGGTCTGGGCTTTGTGTCCACCCTAAGGAAAACAGCT	37	12	120700929	ATAAACTCTCCCCTGTGTTAGGGACCAGGAGGCACACGGCTGAGAGCACG	12	119185312	R			TRUE		PXN;PXN	NM_001080855;NM_002859	Body;Body	chr12:120702976-120703541	N_Shelf			TRUE
cg16848843	1.26706098782445	0.236700035795713	0.0576094998941895	3.97896022180655e-05	0.0241120616957717	11691397	CCAAAACAAATTAACTAAACCTAAACAAAATAAAAACAAAACCCCAAACA	74627370	CCGAAACAAATTAACTAAACCTAAACGAAATAAAAACGAAACCCCAAACG	I	A	Red	ACTGAAGCCAGGCCGGGGCAGGTTGGCTGGACCTGGGCGGGGTAGAGGCGGGGCCCCAGG[CG]GAGAGACCTTGCCCTTTAGAACCGGCAGAGGGAGGGCCCGGGGCGGGACCTGTGCTTCTC	37	19	53290102	CGCCTGGGGCCCCGCCTCTACCCCGCCCAGGTCCAGCCAACCTGCCCCGG	19	57981914	R		rs1974835			ZNF600	NM_198457	TSS200	chr19:53289642-53290212	Island				19:57981597-57982024	19:53289723-53290472	Promoter_Associated
cg12492496	0.772472621364497	-0.258158712437662	0.0628535398246588	4.00300992700053e-05	0.0242245248202408	61747498	AAACTAAAAACCCCAATACACATAAATTAAACRTATACCCCCCTACACCC			II			GGGTTGGGAGGAGGCTGGGGGCCCCAGTACACATGAGTTGGACGTGTGCCCCCCTGCACC[CG]CAGACTGGTCCCTGAGCGACGTGGATCAGTGGGACACGGCAGCCCTGGCTGACGGCATTA	37	19	18271859	CGGGTGCAGGGGGGCACACGTCCAACTCATGTGTACTGGGGCCCCCAGCC	19	18132859	R					PIK3R2	NM_005027	Body	chr19:18271738-18272232	Island			TRUE	19:18132752-18133731	19:18271336-18273019	Promoter_Associated
cg08094571	0.789425853725678	-0.236449365180401	0.0575732889671966	4.0095576327448e-05	0.0242309102090643	12674304	ATCCCTACCCRAAATTACCTTAATACTCTACTTCTCCTTCATAATAATCC			II			ATCTGCCCAGAGTCCCTGCCCGGGGTTACCTTGGTGCTCTGCTTCTCCTTCATAATGATC[CG]GGACAGGAGGACCACCCAGATGGGCATGGTGGCCTTGACTGCAAAGAGAGGGATGGGCAC	37	19	16682354	TCCCTGCCCGGGGTTACCTTGGTGCTCTGCTTCTCCTTCATAATGATCCG	19	16543354	R					SLC35E1	NM_024881	Body	chr19:16682657-16683792	N_Shore					19:16682215-16684022	Promoter_Associated
cg17586764	0.783733513349059	-0.243686222855545	0.059351977271292	4.02951042803856e-05	0.024236574997451	18620396	AACCAACTTTATTACTAAAAAAAAATCCATTTCTTATAACAAATAACTTC			II			CCAGACTCAAAGGCCAACTTTATTACTGAGAAGAGGTCCATTTCTTATGGCAAATAACTT[CG]TAAATCTTTTTAAGGTTATATGATTAATCTGCTAAGAAATTGTTATTTTTCACCCAAAAT	37	7	86574551	CGAAGTTATTTGCCATAAGAAATGGACCTCTTCTCAGTAATAAAGTTGGC	7	86412487	R					KIAA1324L;KIAA1324L;KIAA1324L	NM_001142749;NR_030672;NM_152748	Body;Body;Body
cg04354714	0.800059891101216	-0.22306869023985	0.0543373666650057	4.03870921082961e-05	0.024236574997451	32711300	ATTTAAAAAACTACCTAAATTTACCTCTAACAATTTTCTTTATAAACACC			II			TCTGTTTTTACATATTTAAGCTATGCATTTAGATACAATTCAAGCATTCCAGGGTGTTAA[CG]GTGTTTACAAAGAAAACTGCCAGAGGCAAATTCAGGCAGTTTCTTAAATTAATAATGCTT	37	10	62895835	CGGTGTTTACAAAGAAAACTGCCAGAGGCAAATTCAGGCAGTTTCTTAAA	10	62565841	F		rs79415989										TRUE
cg03904013	1.25812946902073	0.229626069533361	0.0559396719748791	4.04511396195906e-05	0.024236574997451	34615399	TATTTCAAAAACAAATCTACTCTTCCAAACTTACCAAAAAAACAAATACC			II			TTAAAACCCTGTGTTATGCAATGAATTCACTCCTCGTTGTGAATATGCATAGAAAGGTAG[CG]GTATTTGTTCCTTTGGCAAGTTTGGAAGAGCAGATTTGCTTTTGAAACAGCTACATTTTA	37	2	105466094	GTTTCAAAAGCAAATCTGCTCTTCCAAACTTGCCAAAGGAACAAATACCG	2	104832526	F								chr2:105468851-105473488	N_Shelf			TRUE		2:105466007-105466322	Unclassified	TRUE
cg01940273	0.740918189600743	-0.299865065178282	0.0730616095208055	4.05581716714787e-05	0.024236574997451	32604508	AACACRAAACCTAACACRTAAAAAACCTTCATTACATCTCTCTTCCCTTC			II			GGGAGGCGCTGGGCACGGGGCCTGGCACGTAGGGGGCCTTCATTGCATCTCTCTTCCCTT[CG]CCTTTCTTGTCCACGACCTGTCCTAGCCAAGGCCAAGTGGGGTGGGGGAAGGAGCAGAGG	37	2	233284934	GCACGGGGCCTGGCACGTAGGGGGCCTTCATTGCATCTCTCTTCCCTTCG	2	232993178	R								chr2:233283397-233285959	Island				2:232991729-232994336
cg09222287	1.25125828282726	0.224149671267548	0.0546208881785637	4.06532435347495e-05	0.024236574997451	39638457	TTATTAACAAAAACAACCCCTATACTAAACTAATTCCTCCTATACTTTTC			II			AGTCTATGCCAGCCGGGTGTGAGGGGAGTGGTGGGGGTGAGCAGGGGGAGGAGAGAGATT[CG]AAAAGTACAGGAGGAATCAGTCCAGTACAGGGGTTGCCCCTGCCAACAAGTAGCTATTCC	37	3	105085073	TGTTGGCAGGGGCAACCCCTGTACTGGACTGATTCCTCCTGTACTTTTCG	3	106567763	F	rs7647531				ALCAM	NM_001627	TSS1500	chr3:105085990-105086223	N_Shore				3:106567667-106567764	3:105084578-105085185	Promoter_Associated	TRUE
cg24708354	0.774499958626555	-0.25553767254477	0.0622695931684316	4.06539775994474e-05	0.024236574997451	64600466	AAACACTAAAATTTATACACCCTAAAATTTAAAAACATAAAAATCTAAAC			II			GGAAGCAGAAGGGCAGCCCCCGGAAGGGAGCACCGAGTGCGGTGCGCCCAGACCCCCGTG[CG]CCCAGACCCCCATGTCCCTAAACCCCAGGGTGCACAAACCCCAGTGCCTAAACCCCAGAG	37	2	242888658	CGCCCAGACCCCCATGTCCCTAAACCCCAGGGTGCACAAACCCCAGTGCC	2	242537331	F													2:242537263-242537406
cg04317031	1.29449682230536	0.258122065440402	0.0629016851890093	4.06806584246633e-05	0.024236574997451	13790306	RAACCRTAAACRACRCCAAAAAATACCTAAATAAATTTCAATAATATTCC			II			AGCAGGCGTGCGGGCCGTGAGCGGCGCCAGAGGGTACCTGGGTGAGTTTCAATGATATTC[CG]GGGTGGGGGCAAGAGAAGAAGGGGCTGCCCAAGATGCCTGGGGTGGAGTGAGCAATTTCT	37	9	131799315	GGCCGTGAGCGGCGCCAGAGGGTACCTGGGTGAGTTTCAATGATATTCCG	9	130839136	R				TRUE	FAM73B	NM_032809	5'UTR	chr9:131798727-131799280	S_Shore		RDMR		9:130838398-130839245	9:131797821-131800042	Promoter_Associated
cg00737970	0.778878660615082	-0.249900008253871	0.0608985731768067	4.06868055974341e-05	0.024236574997451	62775403	ACATACAACACRAAATAACCAATACAAAAATATAACAACAAATAAACAAC			II			TGCGGCTCGTCACATGCAACACGAGGTGGCCAATACAGGGATGTGGCAGCAAATGAGCAG[CG]ATTTGCAGAGGGCAACACTTAGGGTGGTTTTAGCCGATTGTAACGTGGAGAGCTATTTAA	37	10	2267289	CGCTGCTCATTTGCTGCCACATCCCTGTATTGGCCACCTCGTGTTGCATG	10	2257289	R													10:2257193-2257290
cg06487442	0.770289994098558	-0.260988219323891	0.063600814423304	4.06883445244199e-05	0.024236574997451	54802326	CTATCRTCTTATCATCTAATTACAAACAAATAAAATCCTATACTAAACCC			II			TCTAATGCCACCTGTCGTCTTATCATCTGATTGCAGACAAATGGAATCCTGTGCTGAACC[CG]AATCTTCCAAAAAACAGCCTACAATCTGTGACCACCACAAGATGTGCCCTGATGGCAGCT	37	6	41757330	CGGGTTCAGCACAGGATTCCATTTGTCTGCAATCAGATGATAAGACGACA	6	41865308	R					TOMM6	NM_001134493	3'UTR	chr6:41753880-41755576	S_Shore
cg24487969	0.780358931566524	-0.248001296468603	0.0604363301675626	4.06922704089263e-05	0.024236574997451	20755390	CTCACTAATAACAATTACCATATCTTTCTATTCTTAAAAAACTCATTACC			II			ACTCGCCGCTGCGCAGCACACATCTCAGCGTGTTGATGAATAAGATTCCCAGCACGACAG[CG]GCAATGAGTTTCTTAAGAACAGAAAGACATGGTAATTGTCACCAGTGAGATGCATCCGGT	37	13	101287178	CGGCAATGAGTTTCTTAAGAACAGAAAGACATGGTAATTGTCACCAGTGA	13	100085179	F		rs35723483			TMTC4;TMTC4	NM_001079669;NM_032813	Body;Body						13:100085122-100085180
cg02836046	0.77930452771272	-0.249353388175523	0.0607700352374659	4.07423120133421e-05	0.024236574997451	48741362	TCATCACTTCTACCTTCACCTAAACATCTAAAAAAACTCRTAACACAAAC			II			AGGGAAAACCCACCCTACCACAGTCCGCTCTTCCAAGTGGACGGCAGACCTGGGAGGGGA[CG]CCTGTGTCACGAGCCCTTTTAGATGCTTAGGTGAAGGCAGAAGTGATGATTGTAAGTCCC	37	21	38120824	CGCCTGTGTCACGAGCCCTTTTAGATGCTTAGGTGAAGGCAGAAGTGATG	21	37042694	F					SIM2	NM_005069	3'UTR	chr21:38119793-38120742	S_Shore							TRUE
cg16675054	0.824953318671494	-0.192428477676851	0.0469016412378526	4.08164120193621e-05	0.024236574997451	56711427	TAAAAAATTCAAACAACACCTAACTCAATAAAAACAATCAACAACAAACA	65747351	TAAAAAATTCAAACAACGCCTAACTCAATAAAAACGATCAACGACGAACG	I	A	Red	ATGTTTCCACAGCTGCAGGAGTGCCTGGAATTGTAGAGGGTCTTTAAAAGAAGGAAACGC[CG]CTCGTCGCTGACCGTTCTCATTGAGTCAGGCGCTGTCTGAACCTCCCAAAACATGCTGAA	37	5	171616574	TGGGAGGTTCAGACAGCGCCTGACTCAATGAGAACGGTCAGCGACGAGCG	5	171549179	F					STK10	NM_005990	TSS1500	chr5:171614430-171615939	S_Shore		RDMR		5:171548858-171549194	5:171615117-171616622	Promoter_Associated
cg03096811	0.755787891050711	-0.279994509562238	0.0682448451037694	4.081914775389e-05	0.024236574997451	19637322	ACTTAACATCAAACTTAACCATCTCCTACACATAAATACCAATACTCTCA	46768382	ACTTAACGTCGAACTTAACCATCTCCTACACGTAAATACCGATACTCTCG	I	C	Grn	CCACTTTGATGACTCGAGCGCGTCCTCGCTGAAGAACGTGTACTTCCTGCTCTTCGACAG[CG]AGAGCATCGGCATCTACGTGCAGGAGATGGCCAAGCTCGACGCCAAGTAGCCGCCGCACT	37	10	71871388	ACTTGGCGTCGAGCTTGGCCATCTCCTGCACGTAGATGCCGATGCTCTCG	10	71541394	F					H2AFY2	NM_018649	Body						10:71541348-71541482
cg12113740	0.778627043121867	-0.250223111398597	0.0609940327187182	4.08852060694853e-05	0.0242431686957179	50678465	AAAATAAAAACAACTACACTTCTTAAAACCCAAACCAACRTCATAAAACC			II			TTAGGACAAGGGATCAATTTATTTTGTAAATAACAAGAGGAAAGAACCTTCTTATGACGT[CG]GCCTTATGACGTTGGCCTGGGTCCCAAGAAGTGTAGTTGTTTTCATTCTTTCTGCAAACA	37	18	52625368	CGGCCTTATGACGTTGGCCTGGGTCCCAAGAAGTGTAGTTGTTTTCATTC	18	50776366	F					CCDC68;CCDC68	NM_001143829;NM_025214	TSS200;5'UTR	chr18:52626517-52626849	N_Shore
cg09822136	1.20242904005562	0.184343710907845	0.0449534302355063	4.11776377921003e-05	0.0243837942125677	69632450	ACAAATATAAAACAAACAACCCCAACACATAAAAACAATAATCCCAAACA	30721426	GCGAATATAAAACGAACAACCCCGACGCATAAAAACAATAATCCCAAACG	I	A	Red	CGAGCTCCGGCCACCGCGCGCTGGTGCCCGCCCGTCCGTCCGTCGGGGCCCGCAGGCTCT[CG]CCTGGGACCACTGCTTCCATGCGCCGGGGCTGCCCGCCCCACATCCGCGTGTCCCGCTGC	37	5	14144123	CGCCTGGGACCACTGCTTCCATGCGCCGGGGCTGCCCGCCCCACATCCGC	5	14197123	F					TRIO	NM_007118	Body	chr5:14143017-14145350	Island				5:14195664-14198319
cg25240172	0.787424667834647	-0.23898757275056	0.058284708178586	4.12529744049372e-05	0.0243910497223645	66613435	ATAACCAATTTACAAAATTTAAAAATAACCCCTCTCAAACTCATAAAATC			II			GTGTGGCCAGTTATCACACCAGTGGAACTAAGTGGTGGGGAATGGTGTACTTTTGAAAGT[CG]ATCTTATGAGTTTGAGAGGGGTCATCTTTAAATTTTGTAAATTGGTCATTAGTTGAATTC	37	2	62435157	TGACCAATTTACAAAATTTAAAGATGACCCCTCTCAAACTCATAAGATCG	2	62288661	F					B3GNT2	NM_006577	5'UTR					TRUE
cg11107669	1.25951348521062	0.230725523550052	0.0562733993850669	4.13004672740191e-05	0.0243910497223645	46655327	TACCATAAACTCTAAACCAAAATTAAAAACAACACCTAAAATTCACACCA	32785340	TACCGTAAACTCTAAACCGAAATTAAAAACGACACCTAAAATTCGCGCCG	I	A	Red	CCAACGCCCTAGCGGGTGGCTGGGACCCCTGGGTTCCTCCCACGTCCCTGCCTCCAGTCC[CG]GCGCGAACTCCAGGTGTCGCCCCCAACTCCGGCTTAGAGCCTACGGCACCCCGAGCCTCC	37	2	127976613	CGGCGCGAACTCCAGGTGTCGCCCCCAACTCCGGCTTAGAGCCTACGGCA	2	127693083	F								chr2:127976389-127977667	Island		DMR		2:127692638-127694440			TRUE
ch.4.1080479F	1.25460016918438	0.226816931531751	0.055327831036703	4.14027885923263e-05	0.0244075784703406	41657381	AAATATAATCTAATTCTAAACCCAAACATTCCTATCTCAACTCAAAACCT			II			GGTTCTTTTTTATGTATTTTTGAATAATTTATATAGTGTCTCCAAGTTATTGACCATTTA[CA]GGCTTTGAGCTGAGATAGGAATGCCTGGGCCCAGAATTAGATCATATCTATTTGAACACT	36	4	52742061	CAGGCTTTGAGCTGAGATAGGAATGCCTGGGCCCAGAATTAGATCATATC	4	52436817	F					DCUN1D4;DCUN1D4	NM_001040402;NM_015115	Body;Body
cg14422906	0.833924680624137	-0.181612191703908	0.0443031569116289	4.14391066150266e-05	0.0244075784703406	20696329	TTTCTTCTTAATACCTACTCCCAAACTCAAAACAATAAAAATAAACATTC			II			TGATTTTAACATTTCTTCTTAATGCCTACTCCCAAGCTCAGAACAATAGAAATAAACATT[CG]CACACTGGTTTTCTTAAAACCCTACATTTGGAACTGCATCTTTTTCATGTCAATTATAAA	37	6	51951835	TTCTTCTTAATGCCTACTCCCAAGCTCAGAACAATAGAAATAAACATTCG	6	52059794	R					PKHD1;PKHD1	NM_170724;NM_138694	5'UTR;5'UTR
cg21624228	0.786351877478467	-0.240350905461978	0.0586452721908044	4.16042806161698e-05	0.0244413932784124	40779478	AAATATAAAACCCRCTTAACTACTCTCAAAAAAATCCTATTCAACAAACC			II			GTGTAGCTCAGGGAATGGAAGAGGCGATGGGCTGGGTGGGATGGGAGGAGTGAGTTTAAA[CG]GCTTGCTGAACAGGACTCTTCTGAGAGCAGCTAAGCGGGTCCTACATTCTGGCTGTGAGC	37	11	65372226	CGGCTTGCTGAACAGGACTCTTCTGAGAGCAGCTAAGCGGGTCCTACATT	11	65128802	F		rs76029898			MAP3K11	NM_002419	Body	chr11:65374699-65375308	N_Shelf
cg10760715	0.788575945094895	-0.237526561307301	0.0579563756645471	4.16073224047686e-05	0.0244413932784124	45807319	CAACACAATACAAAATATTAAAAAACCCCRTCTCCCCAAACTCCATTCTC			II			ACACGTTTGAACTTGTTCCTGCAGACCAGGGGTCCAGAGAAGGTGCTGTGTGGGGAGGAA[CG]AGAATGGAGTCTGGGGAGACGGGGCTTCCCAACACCCTGCACTGTGTTGCTGGAAGGTGC	37	15	27189846	CGAGAATGGAGTCTGGGGAGACGGGGCTTCCCAACACCCTGCACTGTGTT	15	24772592	F					GABRA5;GABRA5	NM_001165037;NM_000810	Body;Body
cg11084113	0.760592392488784	-0.273657685524871	0.0667838772590123	4.17345982137718e-05	0.0244537850264062	29661337	AAAATATTCTCATTATTAAATACCTTACATTACTTACATATCAATTTACC			II			ACAAAACAATTTTTATAAAAACCACATTTGGTTCTGCTACAAAAATCTAAATGGCTGTTG[CG]GTAAATTGACATGTAAGTAATGCAAGGTACTTAATAATGAGAACATTCCCACTCTATTTT	37	5	123646053	GAATGTTCTCATTATTAAGTACCTTGCATTACTTACATGTCAATTTACCG	5	123673952	F												TRUE
cg12198704	0.754616318565963	-0.281545846233907	0.0687109035744886	4.17559557001068e-05	0.0244537850264062	34722309	CRAAATATTTCTATTTTCCAAAATTCCCTTAACTAACCTTAACAATAAAC			II			TTGCAATTTTTCGGGGTGTTTCTGTTTTCCAAGATTCCCTTAGCTGACCTTGACAGTGGA[CG]TCTTTACAATGGCACCATCGCACGATCTCTCGATCACTCTCAGCTTTCAAAAGCAGAATA	37	6	27258540	CGTCCACTGTCAAGGTCAGCTAAGGGAATCTTGGAAAACAGAAACACCCC	6	27366519	R								chr6:27258958-27259163	N_Shore				6:27366389-27366552
cg06539804	1.28697666819125	0.252295799616132	0.0615787083954214	4.18309115259863e-05	0.0244537850264062	58772470	TAATCTCTAATCTCTTCAATATAACTTTACAAACTATAAAAACRCAACRC			II			TCTCAGGACCGCCGACTCTGCCCTTCCTCTCCGCCGTCTGGGGCCAACCCGCCTCGTTGG[CG]CGCTGCGCCTTTATAGTCTGCAAAGCCACACTGAAGAGACCAGAGATCACCTGGTGGCCA	37	20	2781489	CGCGCTGCGCCTTTATAGTCTGCAAAGCCACACTGAAGAGACCAGAGATC	20	2729489	F				TRUE	CPXM1	NM_019609	TSS1500	chr20:2780978-2781497	Island		DMR		20:2728767-2729558	20:2780246-2781714	Unclassified	TRUE
cg02825765	0.755810888406645	-0.279964081704994	0.0683369345215147	4.1886535581348e-05	0.0244537850264062	47714500	CRCTAACTTCAAAATCAACTAACACTACAATCCTCACACATTCCAACTCC			II			AGCCAGATGCCCGCTAACTTCAGAGTCAACTGGCACTGCAATCCTCACACATTCCAGCTC[CG]GTATGTTACTGTTTGTGAACACAACAATTCTCTGCTCATTAACATTACAGGGGTCTCCAG	37	1	225614261	CGGAGCTGGAATGTGTGAGGATTGCAGTGCCAGTTGACTCTGAAGTTAGC	1	223680884	R					LBR;LBR	NM_194442;NM_002296	5'UTR;5'UTR	chr1:225614721-225616512	N_Shore
cg20804661	1.25951209527777	0.230724420002029	0.0563193837170252	4.19055704958815e-05	0.0244537850264062	56751321	AAACAACAACTTCTTAAAACCCCAAAACRCATTCCTATACTACRAAAAAC			II			CTATTCTCCCGCCAATTCGGCCTTCTGACCTTCGCCTTCTGACCCCGAGAGCTACTCTTC[CG]TCTTCCGTAGCACAGGAATGCGTTCTGGGGCTTCAAGAAGCTGCTGTTTTTGAAAATGAG	37	11	71639526	AACAGCAGCTTCTTGAAGCCCCAGAACGCATTCCTGTGCTACGGAAGACG	11	71317174	F					LOC100133315;RNF121;RNF121;RNF121	NR_029192;NR_024148;NR_024147;NM_018320	TSS200;TSS1500;TSS1500;TSS1500						11:71316815-71317243	11:71639013-71640678	Promoter_Associated
cg12033125	0.782490047388552	-0.245274075640982	0.0598813743420904	4.20350948828752e-05	0.0244935127594519	51788315	AACTACTCAATAAATATTTTATATCACCAATCACATCTCCTTCCAACCCC			II			TGACACATTTTAACTACTCAATAAATGTTTTGTATCACCAATCACATCTCCTTCCAACCC[CG]ACATTTTAATTTGATGTTTATTAACATGGACGGTGCCAGCCACTGGAAGACAGAGTTTCT	37	6	32933013	CGGGGTTGGAAGGAGATGTGATTGGTGATACAAAACATTTATTGAGTAGT	6	33040991	R								chr6:32935896-32936792	N_Shelf
cg27509823	0.762545222947873	-0.271093463475172	0.0661893506237802	4.20846918842699e-05	0.0244935127594519	39794400	TACCTTTCATCCRAAAAAAATAAACAAATCATTTTTAATCTCATTTATCC			II			AATCTTCACACCATTGGGAATAGGCAAAGATGACTTAAACCGGACACACACAAAAAAACA[CG]GATAAATGAGACTAAAAATGATTTGCTTACTTCTTCCGGATGAAAGGTAGGAGGCAAGGT	37	1	173930183	CGGATAAATGAGACTAAAAATGATTTGCTTACTTCTTCCGGATGAAAGGT	1	172196806	F					RC3H1	NM_172071	Body
cg11159666	0.775787524740788	-0.253876604614988	0.0620001034682339	4.22574716714141e-05	0.0245559745320509	41743373	TTAAATTATAACATACTATTAATTATAAAACACATCCTAATCTCRAAAAC			II			CTGACAGCCTGTGATGCCACATTTCATCCAATCCACCATGCGCTCTCTTTCCCATGGTCA[CG]TCTCCGAGATCAGGATGTGTCTTATAATCAACAGCATGTCATAATTTAATTGGCTGCCTT	37	17	71432902	CGTCTCCGAGATCAGGATGTGTCTTATAATCAACAGCATGTCATAATTTA	17	68944497	F					SDK2	NM_001144952	Body	chr17:71431621-71431878	S_Shore
cg02858826	0.788955954136235	-0.237044784616921	0.0578965998126209	4.23485645194566e-05	0.0245559745320509	67766478	AACTAAACTATAAAAACTATTAACAAACRAAATAACTAAATAACAAACTC			II			GCAGAGCACAGAGCTGGGCTGTAAGAACTGTTGGCAGACGGAATGACTGAGTGGCAGACT[CG]GTGCCACGTTGGATGGGGGGTAGAAGAGGGCAGGGTGACCCAGCCCCAGGGAGGGTCGCT	37	14	75389222	GCTGGGCTGTAAGAACTGTTGGCAGACGGAATGACTGAGTGGCAGACTCG	14	74458975	R					RPS6KL1	NM_031464	TSS200	chr14:75389712-75390133	N_Shore					14:75389209-75390361	Promoter_Associated
cg05512561	0.780489984083741	-0.247833371801186	0.0605324840583554	4.23590004055008e-05	0.0245559745320509	72774337	AAACCTCAAAACACTTCAAAAACAAAACTTTATAAACTACAAAACACCCC			II			CAAGCCCACTTCCTGGACTTCAACTCATTCATAAGGAGAAGACAATACTGTCTCAGGCCT[CG]GGGTGTCCTGCAGTTCACAAAGTTTTGTTTCTGAAGTGCTTTGAGGTCTTCCAAGAAAGT	37	13	33925656	CGGGGTGTCCTGCAGTTCACAAAGTTTTGTTTCTGAAGTGCTTTGAGGTC	13	32823656	F								chr13:33923930-33924781	S_Shore							TRUE
cg05341057	1.29763525464746	0.260543573127893	0.0636423388883234	4.24229028933576e-05	0.0245607451974195	28729349	AAAAATACACTTTTACACATATACTTACAATCCTAACATAAAAAAAAACA	57681460	AAAAATACACTTTTACGCATATACTTACAATCCTAACGTAAAAAAAAACG	I	A	Red	GGGGGCGGGGGCAGGGATGCACTTTTGCGCATGTGCTTACAGTCCTGACGTAGGAAGGGG[CG]GGGCTTTGCCGAAGGGGGCGGGGCTCTCGCTGATGGGTTGGCTTTCGTCAGGGACATAGG	37	22	42017134	CGCCCCTTCCTACGTCAGGACTGTAAGCACATGCGCAAAAGTGCATCCCT	22	40347080	R		rs36218586			PPPDE2;XRCC6	NM_015704;NM_001469	TSS1500;TSS200	chr22:42016301-42017784	Island				22:40346295-40347826	22:42016159-42018029	Promoter_Associated
cg26505319	0.802895611843757	-0.219530571189724	0.053637296707596	4.26063579015423e-05	0.0246346275908839	63685412	TAAAAATACAACCTACTATCRACACAATTTATTTCTATTTTAATTATTAC			II			AAAAACAAAAATAAAAGTGCAACCTGCTATCGACACAATTTGTTTCTATTTTAATTGTTG[CG]CTGGGTCTATTTTCACAGTTCAAAATTTTTATTTTTTTAAAATAAAGGCAGCAGAAACCA	37	6	14408336	AAAAGTGCAACCTGCTATCGACACAATTTGTTTCTATTTTAATTGTTGCG	6	14516315	R												TRUE
cg03057621	1.31612336598361	0.274690571658154	0.0671236463461318	4.27102578618443e-05	0.0246623787412713	54743415	AATTTTCATTTAAAAATCTCRTCTTAACCACCCCAAATATAATCAAAAAC			II			AGGTATGTCTAACCCACGCTATCCTTGCTTTGTTCCAGGGCACTCTCGCAGGGAAAACGC[CG]CCTCTGACTACACTTGGGGTGGTTAAGACGAGATCTTCAAATGAAAATTCTCAACGCTAC	37	1	40723164	ATTTTCATTTGAAGATCTCGTCTTAACCACCCCAAGTGTAGTCAGAGGCG	1	40495751	F					ZMPSTE24	NM_005857	TSS1500	chr1:40723386-40723698	N_Shore				1:40495737-40496760	1:40723013-40724510	Promoter_Associated
cg03546163	0.75835123911198	-0.276608624528157	0.0676051914546597	4.2853771097584e-05	0.0247045485560231	53698368	CTACAATCTTATCCAATTCCTTTCAACTATTTACATAAAATAAACCCTCC			II			AATAATGGAAGCTACAGTCTTATCCAGTTCCTTTCAACTATTTACATAGAATAAGCCCTC[CG]AACGTGAGGATGAATTATTGTTCAACCTATCCACACTAAACATCAAAAAGCCAACTTAGC	37	6	35654363	CGGAGGGCTTATTCTATGTAAATAGTTGAAAGGAACTGGATAAGACTGTA	6	35762341	R					FKBP5;FKBP5;FKBP5;FKBP5	NM_004117;NM_001145775;NM_001145777;NM_001145776	5'UTR;5'UTR;5'UTR;5'UTR	chr6:35655607-35656856	N_Shore
cg24041338	0.811977849544002	-0.208282218079232	0.0509085063760541	4.28952855968667e-05	0.0247045485560231	14745470	TCTATTATTCAATAATTTAAAACTTCTCTAAATCTTATTCAAAACAAAAC			II			CTTTACATGAATCTGTTGTTCAATGATTTGAAGCTTCTCTAGATCTTATTCAAAGCAAGG[CG]TATAGGCTCAGACAGCCTGCTCCACCCCTGGATACTTATATAGAATAATCATGTAGAAAT	37	1	175525106	CGCCTTGCTTTGAATAAGATCTAGAGAAGCTTCAAATCATTGAACAACAG	1	173791729	R					TNR	NM_003285	5'UTR
cg06690548	0.750714170641568	-0.286730298010715	0.0700997028705026	4.30776268455224e-05	0.024747754590648	64769400	AAAATATTCCAAATCACACCAACAACRAATACTACATCTAAATAATTCAC			II			GAAGCAATTTGAGGGTGTTCCAGATCACACCAACAGCGGATGCTGCATCTGGGTAGTTCA[CG]TACCCGAACAAAAATTTTAAAAATTTGGTGTGGCCTTTGCCATCCATTCACTCCTCAAAA	37	4	139162808	CGTGAACTACCCAGATGCAGCATCCGCTGTTGGTGTGATCTGGAACACCC	4	139382258	R				TRUE	SLC7A11	NM_014331	Body
cg13668207	0.785586623987532	-0.241324548579282	0.0589993026972598	4.30824996047185e-05	0.024747754590648	33777404	AACCACATCAATCATATAAAATAAACCACATATACTCCCACTAACAAACA	38720351	AACCACATCAATCGTATAAAATAAACCGCATATACTCCCACTAACGAACG	I	C	Grn	ATGGTTCTGCAGGGCCACATCAATCGTGTAAAGTGAGCCGCATGTGCTCCCACTGACGAG[CG]CGTTGGCAGCTCTCCTCCATCGGCTTGGAATGCACACAAGCCTCGGGTCTGCTCTCCCCG	37	12	65904452	GGCCACATCAATCGTGTAAAGTGAGCCGCATGTGCTCCCACTGACGAGCG	12	64190719	R												TRUE	12:64190697-64190742
cg01177928	1.27981109370123	0.246712483994164	0.0603265403066509	4.32084861398119e-05	0.0247730139288121	17642417	TACATAAAAACCAAAAATTATCTTAAAATTCRCAACRAACTAAACRAACC			II			CCGCAGGCTTTAGTTACTGCTCCGAGGCCCTCGGACCAAAGAGAGGCTGCGAGGAGGACG[CG]GCTCGTTTAGCTCGCTGCGAACCTCAAGATAACCCTTGGTTTCCATGCACATCCCCCCAA	37	1	244893571	GCATGGAAACCAAGGGTTATCTTGAGGTTCGCAGCGAGCTAAACGAGCCG	1	242960194	F								chr1:244893441-244894366	Island			TRUE	1:242960065-242960214	1:244893567-244894147	Promoter_Associated	TRUE
cg06213463	1.26842918989599	0.237779276580287	0.0581444893185557	4.32387812249191e-05	0.0247730139288121	20719317	AAAAATAAACTAACAATACACACACAACAACAACAAATAAATCATACACA	41761470	AAAAATAAACTAACAATACGCGCACAACGACGACGAATAAATCGTACACG	I	C	Grn	GGGACCCACGCGGGGAGTGGGCTGGCAGTGCGCGCACAGCGGCGGCGAGTGGGTCGTGCA[CG]CGGATGCGGGGTGGGAGTGGGGGCGCACGCGCGGGCGTGGGCGAGCGGGCCCCGGCAGTG	37	16	56623215	GGGAGTGGGCTGGCAGTGCGCGCACAGCGGCGGCGAGTGGGTCGTGCACG	16	55180716	R					MT3	NM_005954	TSS200	chr16:56623068-56623914	Island			TRUE	16:55180497-55181415	16:56623116-56623644	Unclassified_Cell_type_specific
cg02150018	0.797472212228532	-0.226308288530777	0.0553452561623013	4.33185025094929e-05	0.0247864987899972	70742462	CAATATAAAACTACCTTTTCTCAAAAATTCTTTAAATTTCTAACTCTAAC			II			CCAAACTATTTCAGTATGAAACTGCCTTTTCTCAGAAATTCTTTGAATTTCTAACTCTGG[CG]CTTTGGGAATGACAGGGGAAATTGAATGCATAAACATGGGAGGGGACAGGGAAAGTGGGG	37	12	56781267	CGCCAGAGTTAGAAATTCAAAGAATTTCTGAGAAAAGGCAGTTTCATACT	12	55067534	R												TRUE
cg03656137	0.804791406833419	-0.21717215708753	0.0531285411999348	4.35719832747594e-05	0.0248279437936067	71747480	TTAATTTTTCTTATTAAAAATACCTACTCAAATAAAATTTTCTTTATACC			II			CTATCACTCTTTTAATTTTTCTTATTAAAAATACCTACTCAAATGAAGTTTTCTTTATGC[CG]TTTACTCAGATGACATCTATCAAGAAGGAGCTTTTAAAAAGTTAATTACTGTGAATACAC	37	3	99579802	CGGCATAAAGAAAACTTCATTTGAGTAGGTATTTTTAATAAGAAAAATTA	3	101062492	R					C3orf26;FILIP1L;MIR548G;FILIP1L;FILIP1L	NM_032359;NM_182909;NR_031662;NM_014890;NM_001042459	Body;Body;Body;5'UTR;Body					TRUE
cg16007508	0.782292489977736	-0.245526580263378	0.0600717851162024	4.36573754626357e-05	0.0248279437936067	19768317	AACCATATCCTAAACATATTACACAATAAATTTTTTCCTAATTTCCATTC			II			TAGGGAAGCAGAGCCATATCCTAAGCATATTACACAGTAAGTTTTTTCCTAATTTCCATT[CG]CATAAAGTTAAGGGGTGAAAAAATCAAATTCTCTAGGACAACTCAGAGTAGGTTATTTTT	37	17	14027721	GCCATATCCTAAGCATATTACACAGTAAGTTTTTTCCTAATTTCCATTCG	17	13968446	R					COX10	NM_001303	Body					TRUE
cg14152306	0.78770371206481	-0.238633259747705	0.0583901357987184	4.37220159118512e-05	0.0248279437936067	57671452	ATAAATATAAACAACAATAAAACCTACAAACACTTATCCTATATACTCTC			II			ATAATTTCTGATTTCTGTCCGGCCGCACACATCTAGAGCATCCAGGTCAGCGATCAGCCC[CG]AGAGCACACAGGATAAGTGCCTGCAGGTCTCATTGTTGTTCACACCCATCAGAAGTGCAA	37	14	104026839	TGGGTGTGAACAACAATGAGACCTGCAGGCACTTATCCTGTGTGCTCTCG	14	103096592	F					BAG5;BAG5;BAG5	NM_001015049;NM_001015048;NM_004873	Body;Body;Body	chr14:104028308-104029671	N_Shore				14:103096582-103096734	14:104026839-104027493	Promoter_Associated_Cell_type_specific
cg14093936	0.805076065601061	-0.216818514597718	0.0530562174902205	4.37777251076632e-05	0.0248279437936067	71604467	RAACCACTTAACTAACCATAACAAAATTATTAAATATTAAACTCCTCTAC			II			CACTCCCCGCACCCCGTAAAAAGATTGGCGTAGAAGTCGTGGAGGACCTCTCTCCAAGGG[CG]CAGAGGAGTCCAACACCCAACAACCTTGCTATGGCCAGCTAAGTGGTTCGCACCCTGAGG	37	15	74726614	AACCACTTAGCTGGCCATAGCAAGGTTGTTGGGTGTTGGACTCCTCTGCG	15	72513667	F				TRUE	SEMA7A;SEMA7A;SEMA7A	NM_003612;NM_001146030;NM_001146029	TSS1500;TSS1500;TSS1500	chr15:74725323-74726487	S_Shore					15:74726117-74726655	Promoter_Associated
cg07717588	0.770881918653765	-0.260220070645064	0.0636781888210659	4.37954610499336e-05	0.0248279437936067	52680446	CRTTATCACTAAAATACAAAAACTTAAAAAAACRCTAAACACAACTTCCC			II			CCGTAATCAGCAGATAATCCAATAGAGGAGAAGGGCACTTGAGGCCATGCAGCGGCTGAA[CG]GGAAGCTGTGCTCAGCGTCTCTCCAAGCCTCTGCATTCCAGTGACAACGTCCGCAGGGCC	37	2	235907647	CGGGAAGCTGTGCTCAGCGTCTCTCCAAGCCTCTGCATTCCAGTGACAAC	2	235572386	F	rs77568309				SH3BP4	NM_014521	5'UTR						2:235572378-235572536
cg04990850	0.815460758783274	-0.204001977290026	0.0499308501807631	4.39460135842618e-05	0.0248279437936067	15738448	CTAAACAAAAAACACTCTCCTTTCCCACAAAACTTCTAATTAAAAAACAC			II			GAAGGCCCAAGTGGGTAGTGAGGAGAGGCCCAGGGACTGTCCGGCCTTGAACCCTGGCCC[CG]TGCTTCCCAACCAGAAGTTCTGTGGGAAAGGAGAGTGCCTTTTGCTCAGCAGCTGACCTA	37	7	142564916	TGAGCAAAAGGCACTCTCCTTTCCCACAGAACTTCTGGTTGGGAAGCACG	7	142275038	F					EPHB6	NM_004445	Body							7:142563750-142565004	Unclassified
cg05349024	0.765305582471782	-0.267480070704715	0.065469198579563	4.39656262215538e-05	0.0248279437936067	17717398	CAACCTAAATTTATTTTCAATCTTTCCTTCCCTTCTTTCAAAAAACCCCC			II			CTTTCGAAATTTGAAACCCTGTGGCCACCGGCCAGAGCTGAGTCTGGCTTGTGGGGTTCG[CG]GGGGCCTCCTGAAAGAAGGGAAGGAAAGATTGAAAATAAACCTAGGCTGATGGTTTGTGA	37	14	101471543	CGGGGGCCTCCTGAAAGAAGGGAAGGAAAGATTGAAAATAAACCTAGGCT	14	100541296	F		rs59517828										TRUE
cg09837298	0.776937514562424	-0.252395350686837	0.0617777568142103	4.39748709278875e-05	0.0248279437936067	22636407	ACTTATTTTTTACTATATAACAACAAAACCTCCCTAAACAAAACATATTC			II			CAATTCCCGTGTGTGGGGTGAGAGGAGGTACTTCCACTCCCCTACCTGGCTGCAAGCCCC[CG]AATATGTCCTGTCTAGGGAGGCCCTGCTGCCACACAGCAAAAAATAAGTGATTCACTCTT	37	14	93516702	CTTATTTTTTGCTGTGTGGCAGCAGGGCCTCCCTAGACAGGACATATTCG	14	92586455	F					ITPK1;ITPK1;ITPK1	NM_001142593;NM_014216;NM_001142594	Body;Body;Body					TRUE
cg05268858	0.775845192683988	-0.253802272664419	0.0621257439090522	4.4019992007871e-05	0.0248279437936067	13762417	AAAAAAATTCCTTCAACCCAACATAAAACAACTCCCAACTAAAACTCAAC			II			GGTCCCGGCAGGAAAGGGTTCCTTCAGCCCAACATAGAGCAGCTCCCAGCTGAAACTCAG[CG]GGCTGGTCAGGCCTCGAGGACTGCCCAGGCCACATGAGGTGGGCAACAGGGGCTCTGGGG	37	15	25493111	AAAGGGTTCCTTCAGCCCAACATAGAGCAGCTCCCAGCTGAAACTCAGCG	15	23044204	R					SNORD115-11;SNORD115-29;SNORD115-36;SNORD115-43	NR_003303;NR_003344;NR_003351;NR_003358	TSS1500;TSS1500;TSS1500;TSS1500
cg24719853	0.811517622215118	-0.208849176656226	0.0511233944402637	4.40392910330267e-05	0.0248279437936067	54713383	CRAAAAAAACTTAAAAACAACCRATTTCTTTAAACTCTTACCAAAACCCC			II			ATTGAGGGGGTCGGAGGGAGCTTGGAAGCAGCCGGTTTCTTTAAACTCTTACCAAAACCC[CG]CGCTCTGTCTAGACGGTGATGATTATTATTCAAGACCTGGAAACATTTCGAGGAAGGGCC	37	2	110260219	GGAGGGAGCTTGGAAGCAGCCGGTTTCTTTAAACTCTTACCAAAACCCCG	2	109617501	R					SH3RF3	NM_001099289	3'UTR						2:109617375-109617517
cg13270350	0.75481819337574	-0.281278362206766	0.0688550190265584	4.40613544206991e-05	0.0248279437936067	26738340	AATATCTACCTAACTATAATAACATCTCCTTTTTATACAACTTCTAAACC			II			CAGGGGGCTGCTCCGTCTTTCGGCCACTTTCTGCTTTAGCCTGGACCGTAATTTCAGATT[CG]GTTCAGAAGCTGCACAAAAAGGAGATGTCATTACAGCCAGGCAGACACCACTGGCTCAAG	37	2	240066400	CGGTTCAGAAGCTGCACAAAAAGGAGATGTCATTACAGCCAGGCAGACAC	2	239731337	F	rs2290087				HDAC4	NM_006037	Body						2:239731185-239731338	2:240065029-240067042	Gene_Associated
cg08290628	0.752644254521178	-0.284162600370903	0.0695635073969575	4.40886265975493e-05	0.0248279437936067	43739310	CACTCATACAAAATCCRCTATAAATTCTATAAATATTCCAAAACAACAAC			II			CAAAAGTTTGTCACTCATGCAAAGTCCGCTATGGATTCTGTAAGTGTTCCAAGACAGCAA[CG]CCTCATGTAGTGACTCAGCAATCCAGATTGCTTTAATCATGTGCTTTGTCATCACATGAG	37	15	68936551	ACTCATGCAAAGTCCGCTATGGATTCTGTAAGTGTTCCAAGACAGCAACG	15	66723605	R				TRUE	CORO2B	NM_006091	Body
cg09424253	1.32324918366263	0.280090214837298	0.0685695788981946	4.41225585596783e-05	0.0248279437936067	68770328	ACAAAATTCTATTACCRAAAACTACAACACACAAACATACTACCTACTCC			II			AAGCAGAGCAAGCAGGATTCTGTTACCGGAAGCTGCAGCACACAGGCATGCTGCCTACTC[CG]AGGTGGTTGCGGTGTGTTTCTCTCGCCCAAGAGGCCAGGTCAGGGCTGGTGGTTCATCTC	37	15	80445813	CGGAGTAGGCAGCATGCCTGTGTGCTGCAGCTTCCGGTAACAGAATCCTG	15	78232868	R					FAH	NM_000137	Body						15:78232834-78232957	15:80444292-80446179	Promoter_Associated
cg07573872	0.73001051545532	-0.314696340210132	0.0770670727858671	4.43799080442897e-05	0.0248668336438741	29631335	AAAAAAACAAACACCACACAAATTCCTAAAAAACTAAATCACCATTCCCA	17639345	AAAAAAACAAACGCCACGCAAATTCCTAAAAAACTAAATCACCATTCCCG	I	A	Red	TTAACAAAACACAAAAAAACAGACGCCACGCAGGTTCCTGGAAGGCTGAGTCACCATTCC[CG]GTGGGGCTGGCGGGCATTGGGTTTCAGATGCCCTCGTGCCGGCCACAGCAGGCCGGTCAG	37	19	1126342	CGGGAATGGTGACTCAGCCTTCCAGGAACCTGCGTGGCGTCTGTTTTTTT	19	1077342	R		rs35025504			SBNO2;SBNO2	NM_001100122;NM_014963	Body;Body	chr19:1122475-1123287	S_Shelf				19:1077310-1077717			TRUE
cg07376067	0.753969360541248	-0.28240354768678	0.0691616568073941	4.44123786534911e-05	0.0248668336438741	25613346	AAAATCCAAAACAAAACCTTAAAATACTCTAACATATACAATTTAAAATC			II			TTAATTTTTAAAAAGTCCAAAGCAAAACCTTAAAGTACTCTGACATATACAATTTAGAGT[CG]ATGTCAAGATTATTAAGCCAAAAATTAATTTTAAATTGGAAAACAATTCACTCCAGTAAT	37	1	244011194	CGACTCTAAATTGTATATGTCAGAGTACTTTAAGGTTTTGCTTTGGACTT	1	242077817	R								chr1:244012712-244013245	N_Shore
cg18676273	0.776862088904434	-0.252492436125501	0.0618399093891893	4.44577565664739e-05	0.0248668336438741	70724348	ACAAAACTCATAAAAATAAATTACCCCAAACCTATTAAACCTCCCTATCC			II			CAAGGTTGGGTTTTGTTTTTCTAGGAAAGAGTGTAAAACTGGAGTGTCTGACTAGTGCCC[CG]GATAGGGAGGCTTAATAGGTTTGGGGTAACTCATCCCCATGAGCTCTGCTCTACTCTCAT	37	7	41732833	CAGAGCTCATGGGGATGAGTTACCCCAAACCTATTAAGCCTCCCTATCCG	7	41699358	F	rs11770488				INHBA;LOC285954;LOC285954	NM_002192;NR_027119;NR_027118	Body;TSS1500;TSS1500							7:41732612-41733461	Unclassified
cg14480507	0.764537580426698	-0.268484097951726	0.0657569586194746	4.44625754342232e-05	0.0248668336438741	21762434	CTTTTCCAACATTACRACTCAAAAATATTTCCCTAAAAAACCTAAACACC			II			GCGAAATAAGCCTTTTCCAGCATTACGACTCAGGAATGTTTCCCTGAAGGACCTGGGCAC[CG]CCTCTTTGAGATGTAAATTCGAAGGAAAACAGCGCCCCTAGTGTTCAGTGGGAGGAAGGA	37	4	6021538	TTTTCCAGCATTACGACTCAGGAATGTTTCCCTGAAGGACCTGGGCACCG	4	6072439	R												TRUE		4:6021459-6021682	Unclassified	TRUE
cg22260897	0.785718061307272	-0.241157251528269	0.0590672610101165	4.45046228587653e-05	0.0248668336438741	17786473	AAAAACTACACTCAAACTCAAAAAAACTACCCRAACCRTAATTACAACCC			II			ATGTCAAGAGGAGTGCAGCCTCTCACAAAAGCTGAACAATTCCTAGGCTCCTGCGCACTG[CG]GGTTGTAACCACGGCCCGGGCAGCTCCTCTGAGCCTGAGTGCAGCCCCTTCCCTGTCTGT	37	21	46822283	CGGGTTGTAACCACGGCCCGGGCAGCTCCTCTGAGCCTGAGTGCAGCCCC	21	45646711	F	rs61674626							chr21:46824531-46826234	N_Shelf
cg26512283	0.847815829035204	-0.165091849519325	0.0404376730725009	4.45298725602061e-05	0.0248668336438741	17651395	AAATTAACCCTAAACCTAAAAATTCCTCCTAACTTCCTTCTAAAACTCCC			II			GCCTCTATTTTCCTCCTTCCCCAGACTGGCAAAAGAGAATCTGAGCTCCCAGCCCCGCCC[CG]GGAGCTCTAGAAGGAAGCCAGGAGGAACCTCCAGGCCTAGGGCTAACTCAGAAGGGGGAT	37	16	57672401	AGTTAGCCCTAGGCCTGGAGGTTCCTCCTGGCTTCCTTCTAGAGCTCCCG	16	56229902	F					GPR56;GPR56;GPR56;GPR56;GPR56;GPR56;GPR56;GPR56	NM_001145773;NM_001145774;NM_005682;NM_001145771;NM_201525;NM_201524;NM_001145772;NM_001145770	5'UTR;TSS1500;5'UTR;5'UTR;5'UTR;5'UTR;5'UTR;5'UTR
cg03229538	0.783656531222635	-0.243784452554977	0.0597218930978812	4.46508106357602e-05	0.0248797915467469	44730510	ATCACTATTCAAAACATATAACATATATACTATAATCCTCACATTAACCC			II			TCTATGTGCCTTAACTTTGTCATCATTTAAACTGGGCAAAATAATAGCACTTGTCTTAAT[CG]GGTTAATGTGAGGACTATAGTATACATGTCATATGCTTTGAACAGTGACTGGAACTGTTG	37	1	173065092	CGGGTTAATGTGAGGACTATAGTATACATGTCATATGCTTTGAACAGTGA	1	171331715	F												TRUE
cg15349696	1.24191897875148	0.216657746883807	0.053078368517088	4.46793247620425e-05	0.0248797915467469	12673457	AAAAAAAATACTCTCRCCTCTTATAAATTTCCTAAATATAACCTAAAAAC			II			ATACATTGAGAGGGAAAAATACTCTCGCCTCTTGTAGATTTCCTGGGTGTGGCCTGGAAG[CG]GCCTGAAACGGCGGGAGCCGCCGCGTGTCTTTTCCCTTGGCCTCGCGCGCCCTGTGGCCT	37	17	80545434	GGAAAAATACTCTCGCCTCTTGTAGATTTCCTGGGTGTGGCCTGGAAGCG	17	78138723	R					FOXK2	NM_004514	Body	chr17:80545433-80545658	Island				17:78138688-78139218
cg11753124	0.774346347194092	-0.255736028485433	0.0626554724950324	4.4722265610142e-05	0.0248797915467469	39731327	TCATTTAAATTTCTTATAACAAAAACTTTCTCTTTTAAATTTTCCACTCC			II			TTGTTAAATAATAGGAGGCTTCAGGTTAGATTCATTCATTATAGTCCTCAAAGTTAATCT[CG]GAGTGGAAAACTTAAAAGAGAAAGCTTCTGCTATAAGAAATCCAAATGAAATACCTAAAA	37	1	222476017	CGGAGTGGAAAACTTAAAAGAGAAAGCTTCTGCTATAAGAAATCCAAATG	1	220542640	F												TRUE
cg09523339	0.783351811143005	-0.244173372097053	0.0598307704159238	4.48294633829116e-05	0.0248912879640206	74676321	CCAAAATAAACCTAAAACCAAAAAACACCCCAACTACTCTAAAAACACTC			II			ATTCGACAGCACCAGGGTGAGCCTGAGGCCAGAAGACACCCCAGCTGCTCTAAGAACACT[CG]CCTCGGCAGCAGGCGACACTCGCCGCAGATGGCGGGGGCAGCGGGTGGCCCAGGTCACAG	37	20	62593794	CAGGGTGAGCCTGAGGCCAGAAGACACCCCAGCTGCTCTAAGAACACTCG	20	62064238	R					ZNF512B	NM_020713	Body	chr20:62593793-62594966	Island				20:62064238-62065477
cg14046302	0.778358212263704	-0.250568433693596	0.0614005593425934	4.48651405302591e-05	0.0248912879640206	20668489	CAAACTTTTTAATAAACAAATCTATCAACAACAAATTCTTCRAATCTTCC			II			CCTTTTGCCATAAGCGAAACAGAGAAGAAAGTCAGCGTGTCCCGAGGATTAAGGAGAGGT[CG]GAAGATCCGAAGAACCTGCTGCTGACAGATTTGCTTATTAAAAAGCCTGCTCCAGTGGAC	37	2	67939758	CGGAAGATCCGAAGAACCTGCTGCTGACAGATTTGCTTATTAAAAAGCCT	2	67793262	F												TRUE	2:67793216-67793272
cg21208539	0.82003845349719	-0.198404045314583	0.0486208359843951	4.49121978859379e-05	0.0248912879640206	41798468	TCAACTAAAAACCTCAATCCACTATCAAATAAAAACTTAAAAAACATCCC			II			GCCAAATTCATTGTGGAAAATAGTTTTTAGTTTTCCTGCTCTTTGCGCAGGCATAGTCAT[CG]GGATGTTCTTTAAGTTTCCATTTGACAGTGGATTGAGGCTTCCAGCTGAAAGCAAAACCA	37	11	93864142	CGGGATGTTCTTTAAGTTTCCATTTGACAGTGGATTGAGGCTTCCAGCTG	11	93503790	F					PANX1	NM_015368	Body	chr11:93861560-93862773	S_Shore			TRUE
cg19464524	0.765382399709281	-0.267379701147421	0.0655301646719819	4.49865616141132e-05	0.0249012189732524	33747429	AAAACCACAAACTCTTAACCACAAACTCTATATTATAATTTTAACTCCAC			II			ACTCTGGCTCAGAAGCCACAAACTCTTAACCACAAACTCTGTATTATGGTTTTAGCTCCA[CG]TTCTCTGCCCTTCTCCTCTCCTGCTCTGTTGAAACTATCCATTTTAGAGTGTAAGCTCCT	37	10	93870321	CGTGGAGCTAAAACCATAATACAGAGTTTGTGGTTAAGAGTTTGTGGCTT	10	93860301	R					CPEB3	NM_014912	Body					TRUE
cg23543760	0.777712793998337	-0.251397982345017	0.061631362693973	4.52183051526944e-05	0.0249752979474648	23802477	TACCTCTAAACCATCCTTTATATAATATATAAACACTACAAATAACAACC			II			TATCTGAAAAATGCCTCTGGGCCATCCTTTGTGTAGTGTGTAGACACTACAAATAACAGC[CG]GAATGGAGCCCGGAGACCCTTTTAAAACTTGTCTGGGCATGAAGTAAAGAAGTAACCAAT	37	14	77809013	CGGCTGTTATTTGTAGTGTCTACACACTACACAAAGGATGGCCCAGAGGC	14	76878766	R					TMED8	NM_213601	Body					TRUE
cg10237542	0.746261901285966	-0.292678666280598	0.0717568514702507	4.52773866924661e-05	0.0249752979474648	73702330	AAATTACTAAAATCTACACAATAAACTATTAACAAATCTAAATTCTCAAC			II			AGTATTAGTGAGAATTACTAGAATCTGCACAATAAACTGTTGACAAATCTGAATTCTCAG[CG]TAAAAAAAATTCATTAAAATAAGGTAAGCCTGTTTAAATTTAAGGAAACTCACAATTTTA	37	1	51168010	CGCTGAGAATTCAGATTTGTCAACAGTTTATTGTGCAGATTCTAGTAATT	1	50940598	R					FAF1	NM_007051	Body					TRUE
cg26334801	0.786966479361165	-0.239569624405556	0.0587369318784311	4.52905524425118e-05	0.0249752979474648	35746471	TTCCAATTAAAAACAAACACACATATAATAACTAAAAATCCAAAATTATC			II			GGGCCACTTTCTTCCAATTAAGAACAGACACACATGTGGTAGCTGGAAATCCAGAATTGT[CG]TGAATAAAGACTCTTACTTGTAGATCCAAGAGATATTTATAACCCCATTAGACTCTAGAC	37	1	179715055	CGACAATTCTGGATTTCCAGCTACCACATGTGTGTCTGTTCTTAATTGGA	1	177981678	R					FAM163A	NM_173509	5'UTR	chr1:179711947-179713951	S_Shore		RDMR
cg14374097	0.792529471448819	-0.23252558597412	0.0570148634192249	4.53598111701536e-05	0.0249752979474648	37720438	ATATAACAATACRAATTTTTCCTAAATTAACCCCTAACTTACTAAACTTC			II			GAGAGTTGCATATATAACAGTACGGATTTTTCCTGAATTGACCCCTAACTTACTAAGCTT[CG]GAACAAGCAATCTATTTTTCATGACTTAATTTTATAAAATTTACACATATATACATACAC	37	15	39432900	TATAACAGTACGGATTTTTCCTGAATTGACCCCTAACTTACTAAGCTTCG	15	37220192	R												TRUE
cg15182222	0.788109014803755	-0.238118855033272	0.0583909821969819	4.5423329406824e-05	0.0249752979474648	45642472	ATAAAAATCAAAATCAAAATAAACTTTCTCTTATTAAACTCCTAATAACC			II			GGGAGGAGGGAATAAGGGTCAAGGTCAGGATAGGCTTTCTCTTGTTGGACTCCTGGTAGC[CG]AGGATCTGACTGCACTCTATTCACATTGCATTTGGAAGAAATTTCTTTAACACTGTGACA	37	11	7605670	CGGCTACCAGGAGTCCAACAAGAGAAAGCCTATCCTGACCTTGACCCTTA	11	7562246	R					PPFIBP2	NM_003621	Body					TRUE
cg02138806	0.769972243648668	-0.261400811993646	0.0641041124569117	4.54728076657585e-05	0.0249752979474648	55794372	ATTTAAACATCTTTAAATCCCTATTTACTTACTTACAAATAAAATAAATC			II			GAAGTTGTAATTGGGAAGATCTCAAAGAAAAAAGTACAACATAGTCTGCGAGAGGGTGAC[CG]ACTTATCTCATTTGCAAGCAAGCAAATAGGGACTTAAAGATGTTCAAATTCTAATTGTTT	37	2	151730502	TTTGAACATCTTTAAGTCCCTATTTGCTTGCTTGCAAATGAGATAAGTCG	2	151438748	F		rs75909041										TRUE
cg07676709	0.742875669703625	-0.297226583793278	0.0728937843859622	4.55166822689312e-05	0.0249752979474648	14694452	AACTCACTTAATATTTCCTAAAAACAAAACAAAATACTCTTATCCCTATC			II			CTGAGGGGACAGCGAATCTACCATTGAACCGTGCACGGGGGACATGGACAAAATGAGACG[CG]ACAGGGACAAGAGCATTTTGCTCTGCTTCCAGGAAACATCAAGTGAGTCCGCTCCTCAGT	37	17	46673442	ACTCACTTGATGTTTCCTGGAAGCAGAGCAAAATGCTCTTGTCCCTGTCG	17	44028441	F					LOC404266;LOC404266;LOC404266;LOC404266;HOXB6;LOC404266	NR_033203;NR_033205;NR_033204;NR_033201;NM_018952;NR_033202	Body;Body;Body;Body;3'UTR;Body	chr17:46673532-46674181	N_Shore				17:44028344-44029180
cg00269615	0.783332632738057	-0.24419785488939	0.0598962724259219	4.56180297949693e-05	0.0249998136948431	18706483	ATAAAATATTAAATTTCCAATTACAAAAATATATCTAAACTACAAACCCC			II			GAGCTTCCAATGTGAAATGTTAAGTTTCCAATTGCAAGAATATGTCTAAACTACAGGCCC[CG]AAAGCCCTGCTTTGGTCCTTCTGCTGGCACAGGCTGGCTTTTTTCATGCTGTCAACTTTA	37	6	167283835	CGGGGCCTGTAGTTTAGACATATTCTTGCAATTGGAAACTTAACATTTCA	6	167203825	R								chr6:167284309-167284543	N_Shore
cg18209001	1.27760881530473	0.244990217788984	0.0600994140719378	4.57351512270776e-05	0.0250329023763493	65611371	TCACCAAATAATACCAATATCCRCTAACRTTTAAAAACCACTACTTTTCC			II			TTTTAATAAGCTCACCAGATGATACCAATGTCCGCTGACGTTTGAGAACCACTGCTTTTC[CG]GGGCGGTGGTGGTGGGTGGCGGGGGGTGTTGGTGGGGGCTCTCTTTACGTTGCCCTGGCT	37	10	112065016	CACCAGATGATACCAATGTCCGCTGACGTTTGAGAACCACTGCTTTTCCG	10	112055006	R					SMNDC1	NM_005871	TSS1500	chr10:112064137-112064859	S_Shore					10:112064094-112065470	Promoter_Associated
cg27589809	0.773688030088637	-0.256586548544677	0.0629502014897984	4.58122410633699e-05	0.0250440251146422	51753330	AAAAAATAACAAAATAAAAACTTAATCCCAACTCTAAATCAAAAACCCAC			II			GAACAAATGCTAGGAAATGGCAGGGTAAGAGCTTGGTCCCAGCTCTGAATCAGAAGCCCA[CG]CTCCTACCAGGACCCTCTCCACCTTTTTTCAGTTCACTGGATTCACTATGGAGCATCTTG	37	3	50650410	GGAAATGGCAGGGTAAGAGCTTGGTCCCAGCTCTGAATCAGAAGCCCACG	3	50625414	R					CISH;CISH	NM_013324;NM_145071	TSS1500;TSS1500	chr3:50648939-50649829	S_Shore
cg02066144	0.824731109441478	-0.192697873723237	0.0472802717776035	4.58858500506087e-05	0.0250465270392486	46784352	RTTATATAAAATAATTTACAAATACAACTTATTTAAACTACAAAACAACC			II			AAGTCACTTAACCTATCTGTGCCCTGTCTGTAAAAGGAGAGTAATAGAACCTACCTAATA[CG]GTTGTTTTGTAGCTTAAATAAGTTGCATTTGTAAATCACTTTATACAACGTCTTGGACTT	37	2	73052126	CGGTTGTTTTGTAGCTTAAATAAGTTGCATTTGTAAATCACTTTATACAA	2	72905634	F					EXOC6B	NM_015189	Body	chr2:73052637-73053227	N_Shore					2:73051931-73052191	Unclassified_Cell_type_specific
cg07611718	0.76937636998047	-0.262175001404263	0.0643350611535798	4.59847673117686e-05	0.0250465270392486	39758476	ACRTTTAATACATTAAAATAAATCCCACTACACCATACRTATAAACTACC			II			GTATTGTTACCACGTTTAATACATTAAAGTAAATCCCACTGCACCATGCGTGTGGACTGC[CG]TGCACACTGACTGTGCTCTTTTTGTTCAGTATGGCTCCGCTTTTAAAGCTGTGGTCTGTG	37	4	186944909	CGGCAGTCCACACGCATGGTGCAGTGGGATTTACTTTAATGTATTAAACG	4	187181903	R													4:187181903-187182002
cg10097651	0.777326890625686	-0.251894308431596	0.0618124665097394	4.59871404973056e-05	0.0250465270392486	67698447	CTTTAAATCATTAAAAACATCTACTCACRACCTACTACAAAACCCTAAAC			II			CATTTCTTGTGAAAAACCAGCTTCCAGGCCTCCTTCCTGGGAGGGACTCTGTGAGTGCCA[CG]CCCAGGGCCCTGCAGCAGGTCGTGAGCAGATGCCTCTAATGATTCAAAGCTACCAACAAT	37	14	35802397	CGCCCAGGGCCCTGCAGCAGGTCGTGAGCAGATGCCTCTAATGATTCAAA	14	34872148	F		rs60173628										TRUE		14:35802285-35802575	Unclassified_Cell_type_specific
cg17232357	0.771904023778528	-0.258895058216327	0.063544724328139	4.61692237028188e-05	0.0251146914041129	61794341	CTCTAAATCACTTAACRAAAACCTAAAATAACAAAACTACTTAAACACCC			II			GGCTGGGTGAGCTCTGAGTCACTTAGCGGGAGCCTGAAGTGGCAGGGCTGCTTAAGCACC[CG]GGCCTGCCTGACTCCATGCTGTGGGGCTGGAGGCGGCACACTGGGCAAGCTTCTTTAGGA	37	15	67012832	TCTGAGTCACTTAGCGGGAGCCTGAAGTGGCAGGGCTGCTTAAGCACCCG	15	64799886	R		rs75765310			SMAD6;SMAD6;SMAD6	NM_001142861;NR_027654;NM_005585	Body;Body;Body					TRUE				TRUE
cg04144108	0.776692700431575	-0.252710501783298	0.0620394738577566	4.63352500426062e-05	0.0251739641733943	18606367	CCAATAACATTTTCTCTTCTAAATATACTCCTTAATTCCAAATACTTAAC			II			TGTACGTTATCTTTATTATCAGGTCACAAAAGATGTCATAAAAGAATTTGCAGATGACGG[CG]TCAAGTACCTGGAACTAAGGAGCACACCCAGAAGAGAAAATGCTACTGGTAGAATTTATA	37	15	43632501	CAGTAGCATTTTCTCTTCTGGGTGTGCTCCTTAGTTCCAGGTACTTGACG	15	41419793	F	rs2278857				ADAL;ADAL	NM_001012969;NM_001159280	Body;Body
cg11621113	0.763480109162381	-0.269868206840441	0.0662573164101011	4.6404934714861e-05	0.0251808130366643	12630318	TATATATATATATCCTACCTAAAAAAACCTAACCTCCTCTACACATAAAC			II			GGTCGGGGGCTGCAGAGTAAGTCTTGATCTAGAGGTGAGTGACTCAGAGAGGCCTGATCT[CG]CCTATGTGCAGAGGAGGCCAGGCCCTCCCAGGCAGGACACACACATACATAGTTGTGCTC	37	19	12776725	CGCCTATGTGCAGAGGAGGCCAGGCCCTCCCAGGCAGGACACACACATAC	19	12637725	F					MORG1;MORG1;MAN2B1	NR_029375;NM_001099737;NM_000528	TSS1500;TSS1500;Body	chr19:12777330-12777638	N_Shore		RDMR			19:12775956-12776847	Promoter_Associated
cg24803063	0.791046356603445	-0.234398707870447	0.0575661193023963	4.66478064349296e-05	0.0252697934119192	28624340	ACCTACTCTAAATACTAAATACTCTTCATAAACTCTAACTCTATATAACC			II			ACATAAAGCGTGCCTACTCTGGATGCTGGGTACTCTTCATAAACTCTGACTCTGTGTGGC[CG]GTACTCTACATAATGCACACCTACTGTGTGCCAGATGCTCTATATAAAGTGTTTTTTCTG	37	19	16047171	CGGCCACACAGAGTCAGAGTTTATGAAGAGTACCCAGCATCCAGAGTAGG	19	15908171	R					CYP4F11;CYP4F11	NM_001128932;NM_021187	TSS1500;TSS1500
cg08216584	0.791111279962784	-0.234316638476255	0.057549269771456	4.66946829724701e-05	0.0252697934119192	32698422	ACTACTAAAACTACCAAATACAATAAAAACCATTACCACAAAAATATTAC			II			ACACAACTCATTTGTAGAGGTGGCTGATTTAATTTTGTCGGAAGCCATATTAACTACTTT[CG]TAATACTTCTGTGGCAATGGCTTTTATTGCATTTGGTAGTCTCAGCAGTGCAATGACATT	37	4	72056209	CTGCTGAGACTACCAAATGCAATAAAAGCCATTGCCACAGAAGTATTACG	4	72275073	F					SLC4A4;SLC4A4	NM_001098484;NM_001134742	5'UTR;5'UTR	chr4:72052243-72053469	S_Shelf
cg02942316	0.79819509203281	-0.225402235180181	0.0553629733342473	4.6740754882868e-05	0.0252697934119192	73808443	AAACRAATCAAAATCCTATATACCRTTTAAATCAAAAAATCAAACTATAC			II			CTCAGGTGATCCGCCCACCTTGGCTTCCTTAAGTGCTGGGATTATAGGCGTGAGCCACCA[CG]CACAGCCTGATTTCCTGATTTAAACGGCACACAGGACCCTGACTCGTCTTCCATTCCCAA	37	22	42550485	CGCACAGCCTGATTTCCTGATTTAAACGGCACACAGGACCCTGACTCGTC	22	40880429	F								chr22:42548152-42549207	S_Shore
cg15834993	0.790089524119655	-0.235609018271036	0.0578868577540552	4.69800058794378e-05	0.025360061251924	30686307	AAATCTTACACTTAATAAAAATCTACTCTCCTATATACATACATAAAACC			II			ATAAAGCTCCCAGAGGAGGTGAATTTGGTAAAGTATTTCAAAGTAATTGACATTTGATTC[CG]GTCTTATGTATGTATATAGGAGAGCAGACTTTTACCAAGTGCAAGATCTTGGTAAAAATT	37	8	49826049	CGGTCTTATGTATGTATATAGGAGAGCAGACTTTTACCAAGTGCAAGATC	8	49988602	F								chr8:49823343-49823563	S_Shelf
cg21147203	0.782072856737812	-0.245807375592716	0.0603956349655559	4.70226904163429e-05	0.025360061251924	74664385	AAAAAAAAATAACTCCTAAATCATTCTCAATCTTCCTCCCCAACTACTAC			II			TACCCTGTCTGGAGGGAGAATGACTCCTGAGTCATTCTCAGTCTTCCTCCCCAGCTGCTG[CG]AGTTCATTTGTTTTAACTTTCCCTCTCCCAAGATAACATATTCCGGGGGCCAGTGAAAAG	37	5	134529659	CGCAGCAGCTGGGGAGGAAGACTGAGAATGACTCAGGAGTCATTCTCCCT	5	134557558	R								chr5:134526927-134527419	S_Shelf			TRUE
cg26621704	0.84907806914092	-0.163604142668733	0.0402067402420093	4.72006512098888e-05	0.0253969313288558	67721377	AAAACCAACTCCTTCAACTTACAAACACAAAACAAAACCAAAACTATACA	26766342	GAAACCGACTCCTTCAACTTACAAACGCAAAACGAAACCGAAACTATACG	I	C	Grn	AGAGTGCGGGGACCGCCCAGCCCACGCCCAACCGGAACTTGCGCTGGCCCGCAAGCGCCG[CG]CACAGCCCCGGTTCCGTCCTGCGCCTGCAAGCTGAAGGAGCCGGCTCCGGCCTCGCCAGC	37	13	25081296	GGAGCCGGCTCCTTCAGCTTGCAGGCGCAGGACGGAACCGGGGCTGTGCG	13	23979296	F					PARP4	NM_006437	5'UTR						13:23978993-23979352
cg14040899	0.805983443420457	-0.215692078348455	0.0530082767632248	4.72099954285099e-05	0.0253969313288558	16703357	AACCATTCTAACAAAACAACAAATTTCCTTCRCTCATAAATACAATAAAC			II			TTTCACGTCATGGCCATTCTGACAAAACAGCAGGTTTCCTTCGCTCATGAGTGCAGTGAG[CG]GTTCCTGGATGCTGACCGTGTGGAGCACTTTGTACCTCGTGGGGGTGTAAAGAAGCCTGG	37	10	1256651	CGCTCACTGCACTCATGAGCGAAGGAAACCTGCTGTTTTGTCAGAATGGC	10	1246651	R					ADARB2	NM_018702	Body						10:1246487-1246670
cg15123159	0.8019116835729	-0.220756797412592	0.054258992991929	4.73014797637283e-05	0.0253969313288558	57762365	TACAAAAAAACTTCCATACTTCCTCTAAAAACAAATATAAATTCTACCAC			II			TGGAGGAGGTGTTTCTGGAGTTGCCCCGTTTTTCTTGTGATGTGTGTGGTGGTTATTGCT[CG]TGGCAGAATCCACATCTGCTCCCAGAGGAAGTATGGAAGTTTTTTTGCACAGCCAGGATG	37	6	43045686	CGTGGCAGAATCCACATCTGCTCCCAGAGGAAGTATGGAAGTTTTTTTGC	6	43153664	F					PTK7;PTK7;PTK7;PTK7	NM_002821;NM_152881;NM_152882;NM_152880	Body;Body;Body;Body	chr6:43044044-43045057	S_Shore		RDMR			6:43045597-43046246	Unclassified_Cell_type_specific
cg24420089	1.30201092940519	0.263909938071571	0.0648695981270077	4.73544023924521e-05	0.0253969313288558	32632362	TAAATTTACATCCACAAAAAACAAACTAAAACAAAAACACAAACCTTCCA	22780450	TAAATTTACATCCACGAAAAACAAACTAAAACGAAAACACGAACCTTCCG	I	A	Red	GTGCAGGTGACACGCCCATGCACCGCCACAACCACGCTCACACCAGAACATTCCATCATC[CG]GAAGGCCCGTGTCTCCGCTCCAGTCTGCTTTTCGTGGATGCAAACTCATTTCCTTGAGTC	37	11	457304	CGGAAGGCCCGTGTCTCCGCTCCAGTCTGCTTTTCGTGGATGCAAACTCA	11	447304	F					PTDSS2	NM_030783	Body	chr11:459088-459345	N_Shore				11:447256-447322	11:456465-457688	Unclassified_Cell_type_specific
cg02883146	0.830770744158718	-0.185401401660491	0.0455765157624807	4.74356347848204e-05	0.0253969313288558	67764442	TACCCAAAATTTCTAATATCCTAACTATCCACRAAAATCCAAAAATCTAC			II			TCCGGGGCTTGTGCCCAGAGTTTCTGATATCCTGGCTGTCCACGAGAGTCCAGGAATCTG[CG]TTTCACGTAAACCCCCCGATGCTGCTTAAGCGGGGAGTCCTTGGCTGCACATTGAGAAGC	37	15	76458365	CGCAGATTCCTGGACTCTCGTGGACAGCCAGGATATCAGAAACTCTGGGC	15	74245420	R					C15orf27	NM_152335	Body						15:74245299-74245493
cg13074458	0.809806020622757	-0.210960540708384	0.0518614267479951	4.74644704410165e-05	0.0253969313288558	30665491	AAACCRAAAATCATTCAACTTAACACATCAAAAAATCAAAAACAAAAATC			II			GCCAGACTTCTTATAATTCTTCATAAAGCCATTACCAACCTGCCCTCTGTGTGCCTCACT[CG]ATCCCTGTCTTTGACCTCCTGATGTGCCAAGTTGAATGACTTTCGGTCTCCCAGAATAGC	37	4	57985198	GACCGAAAGTCATTCAACTTGGCACATCAGGAGGTCAAAGACAGGGATCG	4	57679955	F												TRUE				TRUE
cg09145690	0.827622330150113	-0.189198351659729	0.0465161875597201	4.75475688531679e-05	0.0253969313288558	46671301	TCTATCTTCAACATTATACAAAAACATCTTAACAAACACTAAACTAAAAC			II			GATGCCTCTGTTCTGTCTTCAACATTGTACAGAGACATCTTGGCAGGCACTAGGCTAAGA[CG]TATGTGGGATAGCTGGGCAAGTGAGATGGACCTGTCCTAGGAAATTTACATTTGATTGTG	37	8	142053957	CGTCTTAGCCTAGTGCCTGCCAAGATGTCTCTGTACAATGTTGAAGACAG	8	142123139	R												TRUE				TRUE
cg18158306	1.28527649065569	0.250973863027343	0.0617085907299766	4.76056129079527e-05	0.0253969313288558	21614343	CTCAAAATACAAACTTCAAAACCCTATAACTTACRACATACAATACRCCC			II			TTATCCAAGTCCTCAGAGTACAGGCTTCAGGGCCCTGTGGCTTGCGGCATGCAGTGCGCC[CG]GAAGTGCCTATGTGGACACAGTGTGTGTGCATGGACGCAAGCGCGTGCCGTTTTCATGGC	37	12	133135032	CGGGCGCACTGCATGCCGCAAGCCACAGGGCCCTGAAGCCTGTACTCTGA	12	131645105	R					FBRSL1	NM_001142641	Body	chr12:133135293-133135722	N_Shore				12:131645089-131645961	12:133134391-133136006	Unclassified_Cell_type_specific
cg09998004	0.795552352039829	-0.22871862313735	0.0562367898134364	4.76091717493965e-05	0.0253969313288558	72732432	ACAACAACAAACAAAAACAAAAACCACCCCACTTTAAAATTAAAATTCCC			II			AGGATACAGAACCATCAGTTCCCTTTGTGATAATACTGGAAAGAGCATTAGACCAGGAGT[CG]GGAATCTCAACTTTAAAGTGGGGTGGCTTCTGTCTTTGTCTGCTGCTGTAACAAATTACC	37	4	88244909	CGGGAATCTCAACTTTAAAGTGGGGTGGCTTCTGTCTTTGTCTGCTGCTG	4	88463933	F					HSD17B13;HSD17B13	NM_001136230;NM_178135	TSS1500;TSS1500
cg13583454	0.788827442466972	-0.237207686153118	0.0583285579088416	4.76732565664051e-05	0.0253995869285276	34772502	TCAAACTAAATTAATTAATAATTTAAAACCTAATTATCAACTAATCTATC			II			CTGCCAGCTAATAGGATGAAAATTGCATATACCATCCAAATAAAAAAGACTTGCATGTTT[CG]ATAGATTAGTTGATAATTAGGCTTCAAATTACTAATTAATTCAGTTTGAAACATAGTCGA	37	5	153038077	CAAACTGAATTAATTAGTAATTTGAAGCCTAATTATCAACTAATCTATCG	5	153018270	F					GRIA1;GRIA1	NM_000827;NM_001114183	Body;Body					TRUE
cg04826516	1.32015202326449	0.277746899106591	0.0683061826445651	4.778503261893e-05	0.0253995869285276	26753452	CACAATCACATAAAATAACAATCACATAACCACAAAAACCAAAAATAACA	46658398	CGCGATCACGTAAAATAACGATCACGTAACCACGAAAACCGAAAATAACG	I	T	Red	CCCACGGCCGCGCCCCTCGGCCTCCCAATGGGCTGTGCGGCTGCCAGCGCTTGCGCCGGA[CG]CCACTTCCGGTCCCCGTGGTCACGTGACCGTCACTTCACGTGACCGCGCGGCGGCCGCTG	37	16	1401898	CGCCACTTCCGGTCCCCGTGGTCACGTGACCGTCACTTCACGTGACCGCG	16	1341899	F	rs72166367				C16orf42;GNPTG	NM_001001410;NM_032520	TSS200;TSS200	chr16:1401334-1402348	Island	high-CpG:1341766-1341906			16:1340145-1342349	16:1401199-1402437	Promoter_Associated
cg10271819	0.803690938205475	-0.218540488922867	0.0537495452763076	4.78466382908271e-05	0.0253995869285276	18606341	CTAAACCAACTTTCCCATTAACTAAACACTTACCCAAACTCCCTTAACCC			II			CCACTGCTTATCTGATGCATAGGGGGTCAGTGCAGAGAAGTGGCCTTGAGTAAGAAGAGC[CG]GGCTAAGGGAGCTTGGGCAAGTGCTCAGCCAATGGGAAAGCTGGTCCAGAGGGGTAAGGG	37	7	139426030	CGGGCTAAGGGAGCTTGGGCAAGTGCTCAGCCAATGGGAAAGCTGGTCCA	7	139072510	F	rs78615842				HIPK2;HIPK2	NM_001113239;NM_022740	Body;Body					TRUE
cg18839017	1.28937944468962	0.254161052003407	0.0625129362424069	4.78812557310748e-05	0.0253995869285276	41773443	ATACTAACACCTAACACTTATACCCRATCAAATAAAAAACCRAATAATTC			II			ATCCATGCTAGGTACTGACACCTGGCACTTGTGCCCGGTCAGGTGAGAAGCCGGGTGATT[CG]GGCTGTTTCCATCTGGAAGCTACAGAGCACTGCATCCTCCCCCCCTCCACTCCCCGGGGT	37	6	53660548	TACTGACACCTGGCACTTGTGCCCGGTCAGGTGAGAAGCCGGGTGATTCG	6	53768507	R					LRRC1	NM_018214	Body	chr6:53659254-53660972	Island				6:53768406-53769066
cg18959309	0.764470639963177	-0.26857165858439	0.0660589827237927	4.79020226777926e-05	0.0253995869285276	35801382	TTCTTAAAAAACCAAAAACRCAATAACAAACACAACAAAAACCACCCAAC			II			TCCCTCGCCGGAGGGAAGCCGCGAGTTGCGAGTCGTGATAGAAACTTAAATCGGGGGTTG[CG]CTGGGTGGTCCCTGCTGTGCCTGCTATTGCGCTCCTGGCTTCTTAAGAACATTCTCAAGG	37	1	220864248	CGCTGGGTGGTCCCTGCTGTGCCTGCTATTGCGCTCCTGGCTTCTTAAGA	1	218930871	F					C1orf115	NM_024709	Body	chr1:220863507-220864249	Island			TRUE	1:218930131-218931266
cg17086533	0.823709496261729	-0.193937364314539	0.0477089727982187	4.80307789828549e-05	0.025437285061316	31747449	ACTAAAAAAAACTATCACCTACCTCAAAAAATTATCRTTATCTCTCAACC			II			TAAATAATACATTTACTCTTGAAAGGGGAATTTTGCAGTGCAGTAATTCACATAAAGATG[CG]GCTGAGAGATAACGACAATTCTTTGAGGCAGGTGATAGTCTCCTTCAGTGCCCAGCACCT	37	11	7848885	CGGCTGAGAGATAACGACAATTCTTTGAGGCAGGTGATAGTCTCCTTCAG	11	7805461	F	rs735064	rs76351311			OR5P3	NM_153445	TSS1500
cg15583193	0.760995240255234	-0.273128175732344	0.0671972300202798	4.81200808601923e-05	0.0254435815855977	65692489	CCRAATAAAACCACAAAACCTAAATAATACATTAACATACRAAACTCACC			II			TCGAGGCAGCACAGATATCGATTTAGATGGAAACCGGGGTCGGCGCGGAGGGAAGGAGCT[CG]GTGAGCTTCGCATGCTAATGTATTATTTAGGCTTTGTGGTTTCATCCGGAGTAAGTGCCT	37	7	157818833	CGGTGAGCTTCGCATGCTAATGTATTATTTAGGCTTTGTGGTTTCATCCG	7	157511594	F	rs4716882				PTPRN2;PTPRN2;PTPRN2	NM_002847;NM_130842;NM_130843	Body;Body;Body						7:157511457-157511595
cg22615372	1.28367170938855	0.249724494530264	0.0614454699534075	4.82048316806649e-05	0.0254435815855977	49607481	ACCTCTTATTACACAAACCTAAAAACAACCAATTACCCRCTAAAAAAATC			II			CTACCAGTTTTGCCTCTTGTTACACAAACCTAGGAGCAGCCAATTACCCGCTGAGAGAAT[CG]TAGGTAGTTCTCTGGCCTTTACAAATTCTTAACTACCACCTTTCCGCAGAAGCAACTGCA	37	1	101491252	CCTCTTGTTACACAAACCTAGGAGCAGCCAATTACCCGCTGAGAGAATCG	1	101263840	R					DPH5;DPH5;DPH5;DPH5;DPH5;DPH5	NM_001077395;NM_015958;NM_001077394;NM_001077394;NM_001077395;NM_015958	5'UTR;1stExon;5'UTR;1stExon;1stExon;5'UTR	chr1:101491317-101491680	N_Shore				1:101263828-101264225	1:101491147-101491643	Promoter_Associated	TRUE
cg16928994	0.76537623864949	-0.26738775082898	0.0657924183988197	4.82156909183962e-05	0.0254435815855977	38646413	AAATCCTCAAATCCAACTAAACCTAAACCCAAATTATCAATTATACAATC			II			GGGTAAAGCCAGCGTTGGGAAAGCCTGTGCATTAGGCAGCGCTGTTCTGCCTGCAGGGAA[CG]ATTGCACAACTGATAACTTGGGCCTAGGCTCAGCTGGATTTGAGGATTTGAGACTTAGAC	37	2	178977002	AATCCTCAAATCCAGCTGAGCCTAGGCCCAAGTTATCAGTTGTGCAATCG	2	178685248	F					RBM45	NM_152945	TSS200	chr2:178977078-178977828	N_Shore					2:178976605-178978598	Promoter_Associated
cg21205865	0.793688044299085	-0.23106478624799	0.0568611248235822	4.83073314900828e-05	0.0254614843012723	70723489	TTACTCTAAAATACTCTCCTATCCTCACAATCTCTAAATAACCTTACCAC			II			ACCAAGCTGCCTTGCTCTGAAATGCTCTCCTGTCCTCACAATCTCTGGGTGGCCTTGCCA[CG]TGCCCGGCTGAATTGTGAATATCGGTTTGTCTGAGTCTCCTCCCTAGGACAGGAAACGGG	37	9	131156781	TGCTCTGAAATGCTCTCCTGTCCTCACAATCTCTGGGTGGCCTTGCCACG	9	130196602	R								chr9:131154346-131155923	S_Shore		CDMR
cg00351047	0.862994760912206	-0.14734665870253	0.0362736081796918	4.86353317250554e-05	0.025580790448178	32750328	CAACCACCATATACCTAACACRAAAATAAACTACTAACACAAACTATACC			II			TGACAGGCTGCCAGCCACCATGTGCCTGGCACGGGAGTGAGCTGCTGGCACAGACTGTGC[CG]AGGCCTCCCAACTCCAGCTGCCTCACAGCCCTACACATCCAAGGCTTGCTTTAAATCTCC	37	19	15234963	CGGCACAGTCTGTGCCAGCAGCTCACTCCCGTGCCAGGCACATGGTGGCT	19	15095963	R					ILVBL	NM_006844	Body	chr19:15235912-15236631	N_Shore					19:15234832-15235036	Gene_Associated_Cell_type_specific
cg15436129	0.776145580412182	-0.253415172770332	0.0623864722528359	4.86496581422191e-05	0.025580790448178	45630360	CCAAATACAACTTAACCCRCTACATTAAAACCATTCCAAAACTTAACACC			II			AGCTAGAGAAGCTGCCGGAGGAGCAGGTGGCTGAGGAGGAGCTGGAGTGCTCCGCACTGG[CG]GTGTCAAGCCCTGGAATGGTCTTAATGCAGCGGGCCAAGTTGTACCTGGAGCATTGCATC	37	14	74824664	CAGGTACAACTTGGCCCGCTGCATTAAGACCATTCCAGGGCTTGACACCG	14	73894417	F					C14orf115	NM_018228	Body	chr14:74823935-74824137	S_Shore				14:73894409-73894561
cg15992333	1.29571317517424	0.259061257984226	0.0637846093135337	4.87581980105345e-05	0.0255849815464162	49692446	TATAAATACCAAACTCATCRCAATAAATTACAAACRAAAACAACAAAAAC			II			CTCTCGTGGGTCCCCTTCTCAAATCGGACTATTGCAAAAAGCAGGCAGAAAGGAGGCAGG[CG]TCCTTGTTGCTCCCGCCTGCAATTCACTGCGATGAGTTTGGCACCTACATTGCTGTGCTA	37	5	112258268	GTAGGTGCCAAACTCATCGCAGTGAATTGCAGGCGGGAGCAACAAGGACG	5	112286167	F	rs74702621				REEP5	NM_005669	TSS1500	chr5:112256980-112258132	S_Shore		RDMR			5:112257761-112258708	Promoter_Associated
cg06206827	0.834148569130356	-0.181343752044443	0.0446502524977637	4.87736183709675e-05	0.0255849815464162	71646367	TCTAATAACCCTCTAACRTCTCCAAAACAATATAAACAATCTCAACCTCC			II			CATGATGGCCCTCTGGTGGCCCTCTAACGTCTCCAGGGCAATGTGGGCAATCTCAGCCTC[CG]TCTTCCCCAGGAACATCTGACAGGCGGCCGCCAACATCTCCTTGTTCTGCCCCTGGATTT	37	6	30709045	CGGAGGCTGAGATTGCCCACATTGCCCTGGAGACGTTAGAGGGCCACCAG	6	30817024	R					FLOT1	NM_005803	Body	chr6:30710307-30712440	N_Shore					6:30708862-30709911	Promoter_Associated
cg21453378	0.820269719246993	-0.198122066897139	0.0487898514888858	4.89210078404856e-05	0.025599880655497	59665510	AATAATACATAACATACTAACATCCCATACCTCTACAAAAATAAAATACA	64710361	GATAATACATAACGTACTAACGTCCCATACCTCTACGAAAATAAAATACG	I	A	Red	TGGCCGTGGAACGGTGATGCATAGCGTGCTGACGTCCCATGCCTCTACGGGGATGGGATG[CG]ATGGTGTCAGGCCTCTGGCTTGGGCGCCGCCCCTCGGCGACGTCACTGGGTACTGTGACG	37	19	36024253	CGCATCCCATCCCCGTAGAGGCATGGGACGTCAGCACGCTATGCATCACC	19	40716093	R					GAPDHS	NM_014364	TSS200	chr19:36024182-36024803	Island				19:40716031-40716935
[truncated: 1,964 more rows]
