# Supplementary material for: DNA Methylation and All-Cause Mortality in Middle-Aged and Elderly Danish Twins
Source: Genes (Basel). 2018 Feb 8;9(2):78. doi: 10.3390/genes9020078 (PMC5852574; doi:10.3390/genes9020078)
Supplement: Supplementary file 1 [file genes-09-00078-s001.zip › TableS2.xlsx]

## Sheet: Sheet1
CPG site	HR	p-value	FDR	Chromosome	Gene name
cg07626482	0.638	3.21e-12	1.45e-6	19	SLC1A5
cg02657160	0.695	8.81e-8	1.76e-3	3	CPOX
cg15342087	0.725	3.40e-6	9.76e-3	6
cg23079012	0.744	4.20e-6	0.0106	2
cg00310412	0.767	5.48e-6	0.0115	15	SEMA7A
cg08362785	1374	7.33e-6	0.0125	22	MKL1
cg04987734	1317	1.04e-05	0.0149	14	CDC42BPB
cg03636183	0.722	3.55e-5	0.0231	19	F2RL3
cg03725309	0.775	8.59e-5	0.0305	1	SARS
cg06126421	0.747	1.15e-4	0.0336	6
cg14975410	0.822	1.22e-4	0.0342	3
cg23665802*	0.808	1.37e-4	0.0358	13	MIR19A;MIR17HG;MIR92A1;MIR20A;MIR17;MIR19B1;MIR18A
cg25607249	0.759	1.40e-4	0.0361	19	SLC1A5
cg19266329	0.826	1.46e-4	0.0368	1
cg14817490	0.758	1.46e-4	0.0368	5	AHRR
cg05492306*	0.806	1.50e-4	0.0372	19	ERCC1
cg05575921	0.756	1.97e-4	0.0416	5	AHRR
cg27241845	0.802	2.06e-4	0.0426	2
cg23842572	1290	2.42e-4	0.0453	17	MPRIP
cg18181703	0.775	3.54e-4	0.0524	17	SOCS3
cg20732076	0.799	1.42e-3	0.0834	6	TRERF1
cg01406381	0.794	1.98e-3	0.0940	19	SLC1A5
cg24704287	0.822	3.56e-3	0.117	19
cg23190089	0.797	4.32e-3	0.125	11	SLC22A18AS;SLC22A18
cg25189904	0.830	6.13e-3	0.143	1	GNG12
cg26470501	0.866	6.30e-3	0.145	19	BCL3
cg21161138	0.829	6.68e-3	0.148	5	AHRR
cg11341610	0.826	6.90e-3	0.150	19	CALR
cg01612140	0.826	7.34e-3	0.153	6
cg19459791	1193	9.11e-3	0.167	15
cg24397007	0.842	9.48e-3	0.169	2	FOSL2
cg07986378	0.881	9.70e-3	0.171	12	ETV6
cg06905155	0.856	0.0144	0.199	2
cg00285394*	0.862	0.0175	0.214	8	SQLE
cg12513616*	0.872	0.0350	0.281	5
* SNP within probe binding region
